# Supplementary material for: Nuclear exchange generates population diversity in the wheat leaf rust pathogen Puccinia triticina
Source: Nat Microbiol. 2023 Oct 26;8(11):2130–41. doi: 10.1038/s41564-023-01494-9 (PMC10627818; doi:10.1038/s41564-023-01494-9)
Supplement: Supplementary file 3 — Supplementary Data 1. Effects of SNPs on coding genes. 2. Isolate information and mating type allele analysis. 3. k-mer containment analysis data. [file 41564_2023_1494_MOESM3_ESM.xlsx]

## Sheet: B_haplotype summary
Protein	Missense SNPs	Silent SNPs	Sequence	PFAM domain
19NSW04_001679-T1	1	0	MTVLNVTEDEINELHSTLTNRTGTVPLASRFRALFTLKAIGSTPAVRAIGDALRPPKDLPQALLGHELAYCLGQIADPTALPVLEATLRDTSVHPMVRHEAAEAMGAIGDPVSLGILREFLKDEEVSVRETCELAIEKIEGNGEAKANEAGVYGTIDPAPSMIKSFHQTSGKDLGRNELLKMKVQLLDPQKTLFERYRAMFGLRDAIRRASETDELDQIAIEALASGFSDSSALFRHEIAYVFGQLSHPLSVPALIKVLENKQEDEMVRHEAAEALGSIATPEVLTTLEAHASADEQSRVVRESCEVALDMYKHEHSQEFQYTLPLKSV	-;
19NSW04_001963-T1	1	0	MMNSKQLYISAQGEQISPLGEHISALGEQISVLGEQILALGEQISALGEQISAQGEQISALNHKINSIKQELQIAKEKAAKTESMNAVYHFVHSVQQILCCCLNIDEPWSITITQALKLGMTNWPAVKTALKREDT	Domain of unknown function DUF16;
19NSW04_001964-T1	1	0	MLKLSPPRPTHPNTPRTRSNMAASGGLVKRRPDPASVNLAPLQTISPVRHPAPRRNQLYTVVVPPDEHSHQPFSLSKPRIQIDSLQIVRLLAKLPSKSISNKQRLNKLRMDLHNPGHLQSAQETLPQSGKRVNPNTRIQTIPSSRLVPRAGLATDTENESMDGSQINLADVLAQLAPTLSTALGMSASSSGREPRTSMGEAPSVVTKSRNPQLTAASTSLPRLGFNPMSDKAQRVSSPSPLPISRAPSRVPSGVHSDQQNQLSSLTVSIVVYKIPIPPIIQKPIPPIIPTAIPPTVQKQSLRPSKTNLSEHPNSKIMVLHTIQFNHKKKKQTKLSKLKAVCSRMTEMNLTPKTFLSSFLTIENHEIAFQRRYWRSKRGWDSTFKLFETIRGFVSKHKSG…
19NSW04_002293-T1	1	0	MPAARILWTRFIGVVYQEESLAGLVPPWMDTDSFVEEETTELVPPSTVGLLLDKKTIAAPSSTIKGEVIGFFLSSFALISRHDGDSVTSLGLLQTPPHLREAIRHIFDGEFPTPFNVRAHSDSHTSGPGSPLDVMSNHVPAPVIGDNLREGETFGDRRNRLLAAAASPAYPPMPEIDGRPWSEQDEQYDLEDTISSRHSAIGLIEPSPTHGSNLQTNPPVVNDLANPGCWDDHIANLFNSTYAAGFPNPTILDGTYHADDSARSNHSMSSVGLDVRPPLTAGMIAATDPSPQSWPSQDAAHNNIATSISSWPSIEDNSSDSSYVPPKPAKKRLRVAAEQVSKTPSHPAKPRLRDARGRFISARSHNVPTASASRPTAVETAANTFFNSLSASPEFNFGF…
19NSW04_002577-T1	1	0	MVSQGPQANPNNPSGADNNPGYETDQSLGQPPRRRSSRASSIVNTPNMVPTSNDSRVKLTRPAAQKRAAVAESSGSDHGRPDEDDSESAEGSTAPQGKSKPKKKKQRRQKKKKGNSSVGASLATGKDPALNYDQDSDKGSIVIKPRGMKKQKNDEFDKIEEFYHPPTYKQGDPEGVLLNFKCKWCSMIYRRCPDSNGNLVSHRDGFTQMGRNDRGCVNRANAIKARAKLPLSVAERRKLDGSGNVKQTGIAQFLKAQPQFVNRVLNQIIMIWQIRQALPWSRIKDPILRAAFQYANSKAVLYGRKWSANEARYLHSMLKLQVFEDLNNLDTKFSLIHDVWTTKGNRFAFIGAAVAYVDSDWKYVVRHLTLKMIPWRHLGHLLARPIACVLRKGKLYRKI…	HAT, C-terminal dimerisation domain;
19NSW04_002629-T1	1	0	MRQTNNWLLKLHPNCSTEVVDFDLMANQLLHASLLVQQTIKNYEKDSQCRILDPKKMVVLLDENGICVGVGLPPYPAPAQGSVHVAHDTRALNSLKEMVAKKVCKLHINQQPPAYLAEAPKGPPKTPFPINSTTKGDIRSPSESLDASVSFQAYGFGLGGKKSVGVLDKKIQFTADSIKIDELQGHGSSWKDNQQIPALPNPLRECPNTDDTEAITKLRNETTFYSKLNYAINCAFLPKSTSVAMKAIEYLNEHGSDSVKEKLQLEKNMIVASRTASVNMQIHTHRDKKNALLFDSVFFFGNHYGGEFLLPLLGVAYTGLHGYSFHGPFRILYHGVAKFYFKEDLKEPPQRFSLAMWSRESSFTAVARHAAYLLKKNKIYSDPNYWLPLYPKYQSSLVQ…
19NSW04_002823-T1	1	0	MNARTAELVRHLNTTAIAHSAESYPGMHKLRSLRAAATLRDPFINEDTGFPLELRHRMGIRGLLPPAIETLDQQMARVLDQMRTKRTSIGQYIYLSNLRQSNVNLFYHVLLTNTSEVVPLVYTPVVGEACTKWSHIYQRPEGLYVSWNDRGCIRDVLKNWPLPEEARICVVTDGSRILGLGDLGIGGMGISVGKLSLYVAAAGIRPWATVPICIDLGTDNEKNLADPLYLGLRMKRRSKEEALEFMDEFMAAVHAEFPELVIQHEDFATERAFDYLKRYQHSYPMFNDDIQGTGAVILGGFINAARLSTAASGKDLRDQRIVFMGAGSAGVGVAKQLLSFFINLGFSEEEAKERVWLIDTKGLVTSDRGDKLAAHKTFFARQPGGPQIKTLIEVIKHVK…	Malic enzyme, NAD-binding;Malic enzyme, N-terminal domain;
19NSW04_004263-T1	1	0	MISKLALTNPILSAPISVALGSDNYVSGKHSDSTSSHSKAGFWSRKQPINSMKNAISHIQTSDKRLSSHTSGLEPRMDTLEPFNTKSSINVPTRQSLSSHQDSTRTPSLSSSISTKSSDSDLLESSEADTTELQQIVLYQSTSSNASRFCGPSFTKSNEVQEEMKMSRGGVLLLPTIVLTPPDDEDDYCTVSPFISELFCPYTTDSVVHQNLQVPTAPKSKGIEANSKRRKYPHPAGPWLRPHHTADLRVSGKSAVSSSPLANQKLTWRWEDGCRTAQGIVVGWGATVSYFIKKYNYQNKLKEIGTKHCENLAPAVVVFPPPRLPNEKEIQQRQLQFTIEQSVRLGQKVHRKRQNHPMSFHHKASQPVGDLK
19NSW04_004359-T1	1	0	MTIACLQETITPADLNILSLLTKTPQGKFNDRRPRLDPLILETAALSSPAQTRNHYLHSYHAQHQPQQKQHHQAESDLDSTSTCSTFSRSPSSSPGSSPDRRHHRSTLDECIRQLRRALPPHPPALAPHAAEPRQPGGLVAVKCEARTRIPTGEGQLWLHLYTNSLDAKEHLAFVIDQAQMHAYPAAPADARWIRSRSLDAVWGPEETETERLVRGAYVGRLSPAPDPAPLPRPGSQPQEDDEEEEKPIVRIHSECFTGETIGSQRCDCGEQLADSLRHIFTTPPYRGAVIYLRQEGRGIGLLNKIKAYNLQELGFDTLESNLLLGFGPDLRDYSVAARILEDLDLRDIRLMTNNPGKIEALTRSSHDPIIHVRERIPMVPSHWRAAAGPGAGASSPEA…	GTP cyclohydrolase II;
19NSW04_004395-T1	1	0	MLYLTQLVIPHITDHGSHHTPQTIQSQQAPGLSQAISLAPTPIKAKIQIINSKKAPKLPSAISLAPTASAISLAPTPPREPNQLIRQRRNRYLAKRRMNKREQESAETVTTAPPPSGIHIIKGHVKPIDLFPNITADLMKRVAAYNAQVAAHEANPKTVKKPWKTQIIARNPTDAENTSALEYVKANFVQVHDGYTKIYNESTSQLIAIVQYLPIESMPNGQLDELNFLTSFLNRCKEFIHAVSSKTRKCGGVMWAIGWRKGYEGLEIIGRYRNKKAIEKNPTGYEALMSESSKAGKILWELFHSFGNVAVEKNKAYMDCHGIPSIADVNFPKSAEDKSPYGFASNLAYSANGFYNHHHKDTGDATDLPLAFAMILPTAKKTGQIAPPGYKVENGQFIF…
19NSW04_004477-T1	1	0	MAEPESRIAPQLPQESTSLQPPLPSDAPTPPPSQQVLEANFPVKMLPAPTFEEFAISKSDPGGPLPLNPTKPILDNEIQQITAEEFGQTIQAAEQAAKGLRNLKLPRSWKHLVDVLANSITSTKRSEIPDDEAIKIESIKPSSTSPRTSTGATSSKPPKKRAKKGASGRPANLLEKNTKTPTNSNDSNPAALSNKSDTSQLTIPKHAPTKNPNINTPMGAQAALATIRELEPHHSPDTPDNAVQASPTLPADSQVGPVACDSVVGNPEHHIPPESSPSAATETNNAKAGVSNTNLAAPMEPPAHGTTTAPQPSPTNQVLQPSQSIPETHSGQANPTPSGPSNPNPSDPSSQVVVCPLTILKSVDVRIKVVHIHQDFEGSKPSWQRYQTTWASLTSLVQF…
19NSW04_004782-T1	1	0	MNISLVLFLLALSKVHWILAGSSKVLIDLDPSNSLNEAVEGQRQSIMGGTHPQTSSPLSLFPTSPSSQSEESGNVPPSERPQTAPPEVLSRSSRAPSDDSISGRKRLSIEQSVSQGEGDSDAPQHVSKKLASDLGLSLGPFGQRESQLSLSSSEYTSEKQQDNVAVPSPFAQREPRLSLSPSEHTSGKQQEDNVDAQGLPGQREIQVSLIPSEYTSEKQHDNVDVPNKLQEVDSMMENKGQQSPGEDRYGILTESSPTNTEKAVREYELEGVNAAFWAWVWVIWEHVGQSATSEVETYLKPHMADLKSWCFPKDKSYPNPQTETMGETSGSDWQNNQINIFASFLWAVHIRVLEILGVQQPSLAQEPNRITNPSKYYWKEQSGLITWFFLFMKLFNNPE…
19NSW04_004835-T1	2	7	MHPPSQNLYNILELPQTASRAEIRAAYHRLAKQTHPDKNPDADPAGFQALQQAYETLSDPQQRAEYDARGWPTEKTPPAHPFHGSAVEELFTSMFRNELPAGFFASHPFLAPCHPPPWTPAPEAKSPDTRIEFQATLHDLVNGRTVLTDIPRQVGCQACNATGFHPNAALRQCRRCDGRGYQTSTQSSYGLFTHTQSTCASCGGAGSKMSSDDCCAQCRGSCIITETAVVEWEIAKGMLPGQTITLPGMGNALPGHLPGDVVIRLRVAPHPAFEIVPPDSRDLLLSVSVTLSEALLGMDRVLFRHLDGREIRVRLPGPHQEGHQVITHGDLRAIRGMGLPPQSPAQPRGDLWLKFIVESPSPAWLRAHDLALLRSALPPCRQDIPHSDAPQEYASLESA…	Chaperone DnaJ, C-terminal;DnaJ domain;Heat shock protein DnaJ, cysteine-rich domain;
19NSW04_004835-T2	2	7	MFRNELPAGFFASHPFLAPCHPPPWTPAPEAKSPDTRIEFQATLHDLVNGRTVLTDIPRQVGCQACNATGFHPNAALRQCRRCDGRGYQTSTQSSYGLFTHTQSTCASCGGAGSKMSSDDCCAQCRGSCIITETAVVEWEIAKGMLPGQTITLPGMGNALPGHLPGDVVIRLRVAPHPAFEIVPPDSRDLLLSVSVTLSEALLGMDRVLFRHLDGREIRVRLPGPHQEGHQVITHGDLRAIRGMGLPPQSPAQPRGDLWLKFIVESPSPAWLRAHDLALLRSALPPCRQDIPHSDAPQEYASLESAVVNKV	Chaperone DnaJ, C-terminal;Heat shock protein DnaJ, cysteine-rich domain;
19NSW04_004836-T1	2	7	MPEPSLPAFLHAVLALRPPLATSTRTNLAPSFQLLQAIVNAVYGANGIRGLDPGLWRAQLIRTTARAAQLIQALWAKLGGKAGVILDDQGEDGRGVMRLQGVFSDIQMFVGSLTTLQDPLSSILLDPLAFARTQSTVTTLTKKLASLATHYEVADSLPTPLDQWKDEDAQDKAEDLGALPLLIAKSRPTRAVLQKFEADCARRELAELANPDQPVPEPEDASAASRSTAPSPAPSSFASSGLSAARRPEFLRFVYSQNPNLIAANESLDTAVAAGTAALSSMAPPKPSIQSISLGPPKSRKSLVQQRISSFASSADAPPPLPAAPPIALPVRRVASDNPQNTSARKSWTVDMSALNGIQRQSSLSISKPPSLSGPSPQISMAAPPVNWKQSISRPTSIK…	Patatin-like phospholipase domain;
19NSW04_004836-T2	2	7	MPEPSLPAFLHAVLALRPPLATSTRTNLAPSFQLLQAIVNAVYGANGIRGLDPGLWRAQLIRTTARAAQLIQALWAKLGGKAGVILDDQGEDGRGVMRLQGVFSDIQMFVGSLTTLQDPLSSILLDPLAFARTQSTVTTLTKKLASLATHYEVADSLPTPLDQWKDEDAQDKAEDLGALPLLIAKSRPTRAVLQKFEADCARRELAELANPDQPVPEPEDASAASRSTAPSPAPSSFASSGLSAARRPEFLRFVYSQNPNLIAANESLDTAVAAGTAALSSMAPPKPSIQSISLGPPKSRKSLVQQRISSFASSADAPPPLPAAPPIALPVRRVASDNPQNTSARKSWTVDMSALNGIQRQSSLSISKPPSLSGPSPQISMAAPPVNWKQSISRPTSIK…	Patatin-like phospholipase domain;
19NSW04_004849-T1	1	0	MAQWVVAIFCTVDSTDWDVASNHHRCICHVIALILGAVLKALNLSKQMARPEKTDKYFPVLGSIAEEDETAGNKKETEDIVEITPELSEDEDIDPDDAKKASSQPGWENEDQAEDLNNDELGIGFTLKKIDYICFRIASSSQKQAEWKLWASKLGYKGCGVIGGYGIQWNIAYNSRQRAYEGRKVIKQLLDNEFKSCIGKPSKKNFFQSYNLTTNKWEDINKLNSVLKDFLELTKRMEGDRPKLPIKD
19NSW04_007679-T1	1	0	MSVVAASDSNGKMAGFLDSLVDSSPDTSSKSIKNHLVRIDNEITRVQTDIQSTIKAGWSDFQHQSITGSTLYHQSVNLEAQLNQIDEKLDDPQNGLVPNLLSAIKHHQAVTAQHSESSQNLKAIQSLSAAYHQLAILSKLVHSDDLITAVSKLPQTKSEVSLLKQYQSASSLAKRAVHRIQELEEDLKQRLIDDVRACVTFQDEHKQTEDSIFKFNLFVNARTPQQPQSLIQWNSAVDALQTLSGQEFITAHLQRISNVLIEKIVTPLINSVIDTSTHLKLIPTETSNESCCALTFEQQAEGNWLDLYDSFRLLLSTLQDKLLTKSLQNTFSQYLCSPLEAKLLTEALDSGLPSSPRDKVRLSQLMNLLDQTRLFGNWLQDHDWLSNRQKNRLVEWCNN…	Retrograde transport protein Dsl1, C-terminal domain;RZZ complex, subunit Zw10;
19NSW04_008115-T1	1	0	MAPRTSRPRTKKPKIEHAPDDDDKKPSRRPTRRATKVKPKKQDSFSSLSSGESDGKPQQKDFVPSDEEDDDPAADSPELDSDHIDSEDDDQKIPIKSKKRKSTAASTTHNSQSTVIKNLAPGPTKDQLVSPGLIAAFTMEFLEKLTAPECNDREWLVLNDKTYRKALENWNQFVDLLCPKIIECDWTIPKLPAKDLVYRLHRDVRFSSDKTPYKKYFSVGFSRTGRKGPWASYYLQIEPGDKSLVAGGIWCPEKNQLATIRHSIVRNSKPLRDVINHKEFTDMFGKPPGKPATERMNIFGHKDELKNGPKMNGVDKSHPDLDLLKLRSIAATKSFTDKVVLSSSFMEEIAKAIKVLSPLVQCINEMILPQSDDEED	Conserved hypothetical protein CHP02453;
19NSW04_009668-T1	1	0	MNPQIVKSVNGLGLVFFIFACVPAIVRGAGTPRPIPKPGPTPGPVSCAVQITSTLGITGFVEFKPVSGGVQVSMIVDGLRKEAHACHVHVNAVQINGGNVVNCPSAGANFDLLGKTPNCPVGSPQNNCQTGDLTGKGGKLNPLTAGGRAQPRPYVDKVLKMTDLSGKSVVVHDPANGNFIACGNIFCVPACDIYQLDFRIFHI	Superoxide dismutase, copper/zinc binding domain;
19NSW04_009668-T2	1	0	MNPQIVKSVNGLGLVFFIFACVPAIVRGAGTPRPIPKPGPTPGPVSCAVQITSTLGITGFVEFKPVSGGVQVSMIVDGLRKEAHACHVHVNAVQINGGNVVNCPSAGANFDLLGKTPNCPVGSPQNNCQTGDLTGKGGKLNPLTAGGRAQPRPYVDKVLKMTDLSGKSVVVHDPANGNFIACGKRSCRKLR	Superoxide dismutase, copper/zinc binding domain;
19NSW04_010051-T1	1	0	MHGFISAWFLCIHSAAKSQISMDSPPNNHLPASKLLPLSGTAPDGQLDSGSVNSTAALDTLKGPAPSLEAYANYKTSLPPTLLRSERKQAGKKEYVTSCSKLEEIIQQALGLSESIPVTPATIISGLRNIHDQCRKRKQDVREGKPIPPEDLIDLTNESDEDEDRDQASQRHSPSKPPAKRLCIEDTDSSSGINCPHPELPSKVSNVSPSTSQDNPNPLGAVEDIDDAQSPAQHMAPSTSQDFPGHQPKPTSSSTSAAATTEPGLATTQLSSGSNSNLSITTSTRAVINPAPALPSSTGAKSPSDLGLILHMSGPSIPPPANITDAPLLQPPPAPMITLRAAPTGGPTPAPTAPSAQTAAPSTSTPQPSSITFIQKESLRFEVHSILKTFQGHLNRQKF…
19NSW04_010053-T1	2	0	MKTHLTSLTNGTMPTSITHLQSHLTASGIPDGNSAFSRSMHDFTRILLGIEATKSDLPPSPPPSQLTSFQTKSNEAYTNTATLTSFRSYLSEHNISQLAVGGRSKSIPVVCRDFFIEDLAKANIHHVTFAWHESPGSPYNEWFGSMIWKHWMFAKNNGLLHKYAISPAEDTYSNAQKVLFRWIHGRQCDLRQSSRTPNWCELKSSREKRSKRRKQLSDHRVDTCVALSLPANLTRIFMDADCTSDTEEDDLGNLYRINVPWRSQEFTQFAHNLDNATINRLRREKGARYIQKTKLLELRRRPAINTSQAPRVPIGLPRNCYNPVFLQSRPEVAQEVLNTQEPRSPYMSSG
19NSW04_010055-T1	1	0	MEPATPKRPFAEDEPLHNDRAFKRFRDNLPPEEDPNSKEAFRLFWNEAGAELVNKYLDDLDSFSQDLFQHTGLTEKTFRPNWANFPAGDMTLEGFCRRLRVKDQRLKDRAVRLAFLRNHPGYSTNEAITVPQMSEALKCRDNGAELYLKSLLNKPAREALASGISVEIIKKGYDGDFLKSDTILKPLLEKLRKQAAMWDENNYHSPYTSLVGPTTCGKTRSLGKLSEHVCVVYICLRNKDSDGQPPRSALASSMTPDTVADLTNYYESFLIAIFEVVTEFFSKRKGTPNEELLKQWFDYNCPKNLQPEEVTDFSKAVSKKIDHHYGSFQKNPNNKASILLKKAVADMFTQTEGIHPSFNVLLAIDEARALLSSPKKIPNEFSFFRNFRRALQHIPPNKG…
19NSW04_010141-T1	1	0	MQTFIERQNTLHSAMQNQHKTVPPQLNTRDPSVNVSGPNKRSADHGDEENSSRKRVRLGKNVKRWALKKAIAVSPFQASASTSETPEQVNNEKIPPPDPNNNDNDNNDNNDNNTTEHIYFYLVPPSRQEDLQPSEPITSNESYNSIITSLTEQEIQGWEKLVCHFFDRMHYVERVKNNGPQMEGWMCADGWRKGCKKESFGRYCSVGKLCKMMILAKYNPKDEATSIKEAGDFISLQLQHLAPGVFESYRKTLIENNLPSMSHMEYPMPYDALNFASFLTFTMYNFHNGPHVDTDANHWTLVCWIPIFNPRTASEDDPILADEGFDMVGGPGITYTRLFLELLHQTSTLV
19NSW04_010430-T1	1	0	MNAEPLGEDSGEGNEGLGQTGAPTGAGGSDAQDNGREHSWITNIIDRILPNLADAPDGSRSAGSRPAGSLNTESITERQRLDPNFIVEHARGVRAHEEERGARSREERRARGIAKKATLNEHCDKYSRGIQHFLKFFLGGPTDPQDYPASPSSQEKEALYWVDGRSRLIIEQLERLRSSLSSRSTAEQDFFLAQAEKEIRKNIPLPVFHPAPQKGDLGGGKPISLQTKGDVERALALAGISRFTFDWHVPGDEDSTWNSVVVEVMGSKAVEWLGRSMKISQEESGQAAAIINRWLKTKSKEIQQYGGMDLTEYNSLKSKKATKALYQRWRKKIKDARCRMADSVFHEIPQLAVVLEDNDCHSDIEDGPDGGNPISVFPPWRSIHLTEILHHLDRMVQVQ…
19NSW04_010928-T1	1	0	MILVHLDLYHKEILAKELLKQKKPFFAVSIGNGKEDELIHKRINSGKKISIITTCVKLTILKFPRRFKKSSLNDSSLYGLVVLGVIPFQSTSLLHS
19NSW04_010929-T1	1	0	MNEVWIITARGQNMLPSFIRKIPMLNLGESSGTELQVQKGQVPFLEGLDLDMSEVDKKFRRFVNGSLPKFKLVYGN
19NSW04_010945-T1	1	0	MRSREHSQARLPRSREPSQGHPSQQAQRNRESNGSDNQSVNQTENVSVCVRSVFLTMKKVGKVYMIPDRLLLPTEYGQYHQALYLISISILLSLSIASRPPRKTQIDSVHGQSTELNLQSHSLPLIQLSIVGALARLNPSMDPKVTNSSWTKSSILTRTPAISIDLAFTLLSRAVSRMAITQQSLHTAKPEAGKRSPCLVPRTMAMMKHWASQGPLLKSLRSSLRIRNVNTCGSPISKSITRPSKIYWLPINTLVSPTDRFMRITRVEYTSMVSRKKWSLIRCKSSKHLPEAKRLDMLVPRIGMNVAPEVTQFLLWSIIHPPLLSLTPQSIAYLSSIQTIESRSKTSSSVTETTPTQISHLNLIDLAGSESAASSTERRKEGAFINKSLLALSNVISKL…	Kinesin motor domain;
19NSW04_010945-T2	1	0	MVVTKAERGTIIDDKSALLQAYQREIMSLKTQLQQNSQALSITTTSVPALAELNAEKSKAESELMGLRFERIRLQEQIEHLNRRILTSHTIESNVRRANSLQGSVSPSRRRIVSGQLLRPPKKNRGRVTDVGGMLGMMGIGLSASATGYLPNGSKLNEDNRAQFQRELQLEKELESLRHELDGLKQDRSRSPEQLSPSGLELLKEQIQAFEGDKENLPVGMTEESEKDKKIKTLEDEIEAMELEHRQAVDLNKAEIEDLKHTMSVLEQSKQAELEELKTQLASSFQEQEDSLKKALSELGESSRSKLSEAEGETATLKTQLEAHEERIKELTATLEDAQSQNLEERLLSLQTEYEQLKSTLDDSLQSKISTLETELSTITNDKEEIDSQSRAMQDLVSK…
19NSW04_010952-T1	4	1	MCQFPSKRTTITDLRYRSIRHKQQDSESNASLTQATPRRKNRKQVSSSSTHNLPRGSTAASKSKHKKHNKTTKNSNLDPNTSSEPDKDIDGMDLAQDSGKENKKAKKTQGARITEFDNIDLYFGPPQYGPGQTKGVKLHYLCKWCHVMYKKAKHTWSNLIKHRDGDSGQSPCPAREETIKNGAWLPVTVKEQEANMKKKQTGVLTKYVQGVSFKNRVLNQILVLWLMRSALPWNQIEDTLLAIAYDYVQQGVKLYSCIWAAAEAHRLYVGLQETVIENLNLLRSKITLIHDVWKTKGNHHAFLGIAAAYISEDWVFHICHLGLKYIAWTHKGLKALGTDVVGLTKSKRRTLGFVPSLELVTEECNNTIVPNKIQAFVSDDEDNEVQSGDKDPSEDEISV…
19NSW04_010953-T1	4	1	MPRKTGRKHLTEDLEFTLIASMWKIKLRQRRSQHHHSIQQNPSHQFFNSIMVAHILQKSGAPRSTLLQYLNVSSILFHQKNLAISQDNSSMKHQDTIAKNQTLMLLNFTHQINSTRYLEPRIPRPCIASLPKTFEVLTAIGGNVFMQWVSPSALPSSDVY
19NSW04_010954-T1	4	1	MPPENSPAQTNGQTNRQTNYAERITERIFPTREDMMAQTNAELELTRERLNSDIRMVDANVQLAAALRNGLDGETGDPERHTLQIKQMRLEIQFREMEIARVRASIAESKQLSSGPFARAKMVQDFVRSGLTLKDALNMTTRFLGPD
19NSW04_012696-T1	1	0	MKLVSLYKKEAVLELLRNCLRGPEIFLATEEEVNDLLASILELSENLWEELNELTGEQDMRGVMNDEESKLLLLLWSAKADLFVQAVHIQAEKRPLLESKSIGARLGTKLKEKIYKALQARQPAVKKYIDAFNRCFANYVTKFPNQKLSDAADYPLTYDNFVTFEIDHWFWNDGLYYHSKAPWAIDCDVCAGITETLTLSRVQEELQLLAQELCRAVGWGVAYYN
19NSW04_012779-T1	1	0	MWWRRGISLEECKPLPCSGEEQTSPALLDWKRVDVLASLDARPEALAPPDKLLDCKRSRTPRCNSFSLSTVESGSFRLEVLLHCNSRRNQLHPGKGTVIVRRPFKYVKHQGPRPVGTGSASTFVFSAANGPAKIRALSIRPGSMATTHERSSHHGSKSERAQTVAVDPENRGRKNERAFGPPVSRLLSSRKLNLSSLDISACHKRKSAQVEVVRDELTNPLYQTDPSLAKSPGTARLWDWFSQGRTSCFSDWSNSAPTSSRRSLTVCETPTQLYPPKSSREIAHKKRISSGPQLPMSLTRESRAFQTRSRSDFGLSNYS
19NSW04_012785-T1	1	0	MHSSLFSSERTMRPSGSRSRDASPAPSSLQADLRQFSYVSFPETAGSVPSRSQKFQPPPGTDHSLGFLPTPQPAKSLLGRFKSAIGASAWISPATTSEHKTSTIAFPTRPSLPPVTMNYSQADLDLSNSFDSRKTRGQKISLNQSSRSFGGSLFEPSDSSRAQHLESHPYSIPQASVGIPHSSSFGYSESPTRPSSSMSFRAINRSVDGFLDTHRPPAHASDSSRAPFHFNSIPEPENNFPLVSSDTLLRSLVLDNGGGNHSADFSAVPPFSHIPGFPLARETVGDDSGSVFSSSGGPSTTPKKAKGNPDSSHSFSRETSSRIQGIGNSQGKGLSKEYWLPDKDVKECYDCAVAFTSWRRKHHCRICGAIFCSQCASNLVPGHRFASSGYIRVCNICLA…	Chaperonin Cpn60/GroEL/TCP-1 family;FYVE zinc finger;Phosphatidylinositol-4-phosphate 5-kinase, core;
19NSW04_013033-T1	1	0	MVSHEVLSQTGQNPLWPTAQARSPPCQDSGSVPEQRKRKDLNPNPARGIATSTQDEAPKRYKQALPNSSTLATDANSEPKGSSLSDRITQPTSGDAICSRSLASRIGSC
19NSW04_013045-T1	1	0	MALTVVSTPCPFDATTTASGSTTQSSLSPVRVGGRGGGQVGPTELVDCPDQMDHLPRRRLCAKLDSLYLCPTPAHRDLPAALQQWYLRPKPAHSGPLARSLQEPSTTDHCHAQGRADEDEPSEIKGNLAFWSSRSAAWTSKTAATPATTFVKLIAKVDILALPPIVSIDFVQRFFAYHVAAALVLLFQHNMHPLPDSILARTCRLKLCLDTPRDLASYLPQSCLVWLIGSRGGDDVDNGGWQMELGPCADAAALSLDRQA
19NSW04_013088-T1	1	0	MARQKSSQNPHPTPKRSTKPRNPLKSPRTPSTPAQRESRPTQATSTPNSQPISSQQSVPIPWSQTQSQPMGSQQSGPNASQHSPIGTQTQPEDSPEKDKTKNLVWTAGMERSALEMYVKAVESGKRGEAGFKPEVHQTVATELATEFPGVEFTVPKVKSKFNQTFKKIWDAFAACKGASGFGWNEAECMVTASEEVWNAFLVSHPNARRFKNTPFPEYRDYQVIFEGNTATGVLR	Myb/SANT-like domain;
19NSW04_013211-T1	1	0	MGFPQEVLHRGVFPGAVLFRGFFPWSSSLRRGFSWRSSPPRSSPQFSSGTVNSVANTFNSDSGTVNSVANTVNSDSSTVNSVANTVNSDSGTVNSVANTVSSASGTVNSVANTVNSASGTVNSVANTVNSASGTVNSVANTVNSASGTVNSVANTVNSASGTVNSVANTVNSASGTVNSVANTVNSASGTVNSVANTVNSASGTVNSVANTVNSASGTVNIFSTVDSASGTVNIFSTVDSASGTVNIFSTVDSASGTVNIVSTVDSASGTVNIVSTVDSASGTVNIVSTVDSASGTVNIVSTVDSASGTVNIVSTVDSASGTVNIVSTVDSASGTVNIVSTVDSASGTVNIVSTVDSASGTVNIVSTVDSASGTVESVSETVYSTSGYHVRW
19NSW04_013389-T1	1	0	MKISSILPPPQSLFDEGEVEQQLAWHQSRLQSRIEAHQRWIVADLAQFHRSNIYQLSVVRVLGSHHTRPEFLSKLFGPLLVNRQEQMLPEIFRRSDELQDKLAKLGIFSHLQVSLAATKDNPRGIKALVNFVKRGRFFLKALTNFGNGKGALTGLARAQNLFGRAKVFEAGVGLRTGPGRGSALGGKSTCRARCQRLQT
19NSW04_013565-T1	1	0	MPHPPAPQDQSREPNNFSQLRVDYVSVFSLSPLPHQPKPRKQAIDDRARHRTQLLEDRPGSKASNKLLILVTAYNETRIKEEIQAERIADWLHGITCVKPESDLASSFISQPHTPADRLHHLCNIITRDVKPTKNKSPITAHPHHPLVGVGAGIIPRQAPFEHVCSIFPPHDVGFNKTWLSQWSDRSHLTIQIPEIELDRIKEIYGESIGYYFAFLSFYFQALVFPTLLGLLFWATGMAYSSIYSVSLALWSIIFVEMWKVKEKLLAIKWNAFNCHKVEKKCVKFIPKRIITHFVTHEPVGYFPWKKS	Anoctamin;
19NSW04_015297-T1	1	0	MTTIDEGHFKEVEERRFDMEDEESDKQELASLLPSPVAHSEFLLAEEAGEPTSAVARGLWGFYSYSLAFEVFAIVGAGLFLPITLEQLARDNGYTLPNHQLACSGSIKSTPSAQAVASDLKGAACEVKLLGSWVNTASFPLYVSSIGVAIQTFVVASLSDAADDPIMRKLLLIFSTSIGSLAGMMFLFLDSSSSMWSLSALWAIVVGVGLGACGVCLNSFIPILAKTTPKVLEAKKELIHSRSSTSGEDEHYKTLISTATANISSNGVALGGTSGIIALCLALIYVISHGGNTDSLRGAIGFSGIWWALFGIPSVFLLPPRRSLSSVKIVNPFNPAKSFRGYLSMLREYKKLKNTIRFLMAWFLLSDAFSTLGSTAILFAKTNLGMSSSHVILLGLIVP…	Autophagy-related protein 22-like;
19NSW04_015567-T1	1	0	MWDAMTLQQKRAFATDPTVAPDQDSAPTFNPTGAAGAYTATTGNDQNPQAATTTDLVPPPQVTMVAGLQVCSKSLKAADLHVDKWITKWQAKVVHVAKSSHCEFVLIGISNHLLAHSFQFTRTLVNKAKISLACEAATGLQTCLGSFVAEETNGLKRSWSWGDCDSQLGAIGFKLVFLPGAKSNPIWLKTLSRELKVPMITLINHNLNQNLICVVADQDALLGVVPCHKKNLQKKQPPCTTDDTNSKLGAPTTSADSITNQPKNDEGEDE
19NSW04_015714-T1	1	0	MQKLQSVCFMFALLHTLGNAVRQPQCLHPLENVSFKDKKITCNEEVNCNWGTHTRCPNKRPALVRTCHSCGQASVSWKDDGCVGPHTLTGCNNSDWHT
19NSW04_015794-T1	0	1	MSTLQDDEEAIFGTSGPDPNKARSKVADLEEEEEEEEEEEDEEDEEEEEEDEEEDGRGKPRKRRKRARNKYIDDLADVDDEEEEEEEEEDGLGGPEDDFIDRNEIPESDRSSRRNLLRDITGDDIDAGHRGLDMTRQVREDADLGQIAQDFRERYGRQSRAAARDLGEHIPKNLLMPCDQDPSIWAVKCKPGREKEIVAALFRKCEVHYKTPQELRIISAFYRDSLKGYIYVEARLELDVREAIQGFVGVYKTEFRMVPVDEMPDLLRTKKRETPVVPGGWVRIKRGKYGGDLAQVTEVLENGDEVGLKFVPRIDLNPKEDEWKVGSDGKKRKKGSTTSGGIAFRPPQKLFNPEEVKKAYKHSDVVKSNRFQGGYTFHGDIFKDGYIEKDLKISALEVV…	-;NGN domain;Spt5 transcription elongation factor, N-terminal;
19NSW04_015898-T1	1	0	MSGLNIHDTTNSVKAASQQTAPEADEGGQTAQHPNPQTQEPDADISQPAVLSQASGPNPKPPKASKPVKTSKPTTRAAAKNTATTPRVEPSPEGPTTQLRDPEIAEIIGPINEPATNKDEPVAIAEDEDSAKESDQEARAFLMAQLIKAEKFGDEEKIDRYMKMYESVIADQKSATQRTLTRSDNQVIFKPLTVPQKRPVPLGETTQVRNVKFITGRSNSHDDGGFPPYFHKLLLECKGPLPLTIFNREWQEKALAEHSKNRPKIEETASEKGLRYHVFPVPDEFSQNFSDWTLNHRVFHLTMRDRYHYPVLAEWILAHKEHCDRLHRKRGFMVALRYDIRIRNNAFAFRVEENGEESFSNISQFKQETADEAISTCRDFNEIGLQDNPYAIGDGKVGG…
19NSW04_016178-T1	0	0	MRSVIVVPVSLALLQSASASPLPYTTVPFNRNPTNQGQDYTYKTIPVDSHTHDYNYTPDMIEAMPIPVRNDNGFSRDSYDALKNDLPGQYPGTAGQMPAPISNDFPRDYPLNSTYGNGNNSPGPDRTFGYPTSSDSGVSVPMTDGWRANTPPHGFGPMVQKEKGGNSKRH
19NSW04_016259-T1	1	0	MRVLRAARPSLDGQQLAVLPSAFGTLYQGEHFHALTTTTTNTTTTFLLEQPHHQQPTALTPDEHHHITHHTTQPGPHALICTPTASHRKLYKFSVHNPLAITAKLHSHALQPTQADLPPSTTTTSSPRHLQIQLHNLADKPLLALHLSTLPRPAAPIGAPSASLQPGDTHQFLFALPADEEALPTEVEVRWTSLMGEPGVLTRPILPPATLLHRPPTAQRNALFESRLAPTGPPARPGEPVVYELRLACVAQQDPQADAALLAILHTQLAALHLRDTAALHLLPLAPQPLQPQQQTPPPAAQPLQPQQTPPQRTFILPLLPTHPNPAPLTLANLATGTPHIDSLFGFGPPHAPPARARRLPSREISPVTLPPDCADQM	Trafficking protein particle complex subunit 13;
19NSW04_016504-T1	1	0	MTKRKISQVHSHSNPAPDPYPLVEDIYEVVPLPFTQMVPVQSCQPSAPNSLRMIRRGGTAAPSFPEPIHKFTIPGNTQAEAEDFVTAMQTTVYWNKKRYEDNDPALKPSSGRTGRPAEAFFRLAFKCPRSGAHIATPNSRKQRAVSCKCRCKAGFTIFHHIPTNSLRVKWKWQHNHDPFSAEEIKANRIPKMLDDWLTERVISGLSWPAIQALLHNPDIFRMCIGTDNQPEAKYVKYDRVRHLIRTRVAVLARRDLDPFKSIDLWNKNLKDQGWNTLFSTSEDKSDFIFAFQSPWQREQLLKYGQGMIMVDSTHNTADNSCLSDGRKFSLYTIMIRDPVVGKGLPICWAFTASEATEPIEAIMKWLRKSTGIIPCAVMSDCAPAIRNGVRAAYSDLGSL…
19NSW04_017781-T1	4	0	MLDMIGMAKKASEKGQAGQALIFYQICAGLGGTITGGRPSNPTNTITNNQRLPNLDLSSIVNDSNTLPPQRPSQAHNKVDPPLSIPGFTVLTPNPRNTSRLRDYDEMEGVLSQAGTAVIFDNSV
19NSW04_017788-T1	2	1	MLPRTNDPIGPTGGNRKQEALQKSARTRTKVPRNELYQNENATGLATASAPKQRSNLTSALVSKPLSGRVLRPISVNISTPVNLSPPIKPNVRRFRSGSESKIKSLQPVDDPSDVDDPSESSGRPPSDSCKTSVFSQTHSVETSSVPVGTSQLSSQNLQTLSDMLQSSQPPSVKIAMRENAGRDHLKPSGEGISEKLFSLAPTLGSSRRSDCSPSETHTSPQDSPVSEPTILRSTFFNVGIILPARSSEDGSPEKLEVENSARSSESTQVRLTLLRLETMILKQRRVDFEPTETGSKLSQSNENREHFGENDLEAHNIGSQSDETLPSRKIPTVGKVRCALTESERLLGIKWIHNVDTTLTSNPHITPQVRYHASLLFSLYWGSRSPKVPKAEGVSTSE…
19NSW04_017791-T1	2	1	MALRLAALLLSLATLTSQLQLGLSTQLNPQQRLAKRSHLQKRGEGTHGGGSFAGRASWFDPELGACGKHNGPADFIVALDAGQFNQGWCNKKIKISFGGKSTVATIVDECPGCPMHGLDMSPSLFEFFAAKEVGIFYMNWSVLDGSSDSDPAPKPEPSPPSPPPPPPPKPQDNPQPKDQEPHKNENQPPPKTESQSTPPKEDPTKKNDPPPAYKTDSPPQYTTSSSTSNPFTAFQSNSNLPAGTAGVSLVSRPSTPAATQSSTALGLITNPASPRPNSQTNPYAPGGNLDAINQLVISLGSLAAVSAGNALNNPS
19NSW04_017849-T1	2	0	MEPGTLVMDPAIPANVSGPPEDPDPSSHDPEGNTPPPSKLDIIHPTNFSRKFSPITPTAQQDLDQNNPPPFRPAPSFAEFLVRSRDAGPPASLEPADAILDSEIQEITPEEFMRSITTATNAAASLLQLKLPRSCKRLAADLATSIRSSKRGLVPDDEAIRIRPPPKPMSSSMSTSPAVSRNIPPKKRTPKARSIKPVDLLAKTANGASGSTLGGQSDITGTADLNHSRNTSNSDTPDTHEPTLPSPGRESNSIPSITLTRPSPEPSAGTDPTEQPPHTTTEVLSPAPTSVTAASDATGPAQTETVPVRHSDSEAALAAQTDLTSHPAQPASNLQELAAPGNSQIVSITNSPLTIILSDDIRTEVVKIHRELHGSKPSWDKYHATWKSLTPLLQTCARS…
19NSW04_017850-T1	2	0	MSENSTANPPGEGAPNGGASNANKDESWITRLVDVLVPRFQTAGGDSAMQTDEGQEPTNNGPGEAPDEVTLDPKFVVEEARKERNSVQEAANQRRVRQRATRIAQKGALAEHCDKYSRGIQGFVKFFLGGPEKLQDYPPAPTPKELEDLYWVEKRTRTILTQLERIREALSDKTVAEQDYCVSVAEKEIRKNVVLPVFTPASQKDHTPNAVKPITLHTKSDVERALALAGISRATFEWEAGPESAWNSTIVEVLANRSVDWLRRTMPLSEEQAGQAPAIIKRWLHTKSREMRDFTRMGPDAFEKKKASKATKAQYQRWRKKIWENRCAMVDKVFKHNITLAHVVEQKECGSDIEDGPEGDAPIKLIPDWRSAHLTTVLHSLDKMVIAQARHHKTVTTND…
19NSW04_018027-T1	1	0	MASRIGRSSITPSSNESGHSLPSSNSEPKEDRPAHRRARPPPARSSSANPHRSSHRSSSDHLNRLSGTFPQPALDLAHQSRRDKASSTQAEFSSTPLNLNMLAHPPHFHLPVPPLPPGYTSRSHAGNRQSMQPSQSQPSFQTFLPRDPRRETFQPHAKMAPATGQFGQHSNRQSGQHSNRQSRYLDLPTRRGNEPVNLIQAVRDTPQSSRPNSVQVDPRRVVTGVLQSALPPSARPVPVNTAPVRSMPIAELEYRHKAQLQKMQADSNHQVAKSSTSKSLAGGQSQNLELNQRHKAAMQKLQAHGIPPVVTKPPISSRRQSVNPPVVTKPPIVSRRQSVNPPSRTASQPKAPASSSDTSSKSIHVDQAEKKVEKGGVATSNRRSFFGKWSFKEAKSAAA…
19NSW04_018043-T1	1	0	MVKEMVKGVAKKLNKSPKTAITMPQETVEGVETTGGPAGRSGGGPTPDTMMESREAGQENLKGKSSRIEKDKDPSHETDSDNSFKEIPNPNPTKVVQQGQDTASRYRNLLSGVPKIIEPEGALQVTTSSIAPATPELSFEKSDKQAIWDKATEALARGDKKSAVLFLRIYARMKDDSSLDAPDRPDILRSSLSDAVNPSLNTTKRTVDKTTIVFIKGSLPKHFDVGFTPYFELRPLYMGVQRRTRGDEKDGNYIGYEYPNEWSQTFSKWTTNHRNFYLTFRDLYNYPEFAEWILLHKENVDKIISAEGFMTAFRYDMIVRQNAFSYQSHDGYRGGFGS
19NSW04_018320-T1	1	0	MPLVFQDGPGKRTTNTTHQANDTPVDRCQSEPLTPSRPQDQSPGPFTSRPDSGRTSPIRIDIMSCGIPTGAAPLVMKPEDMQILTTIDFSQPLLDDANSGMPDIAPAIYMDAPLDNNNLPIPDAVSSLCMTNIAPDIYSDAPLDVCNIPIPHSVLQFTTPSPLPKKKEQIGPSQTPCTKSTNKDPSSIQDNHHCKSDRDNTINKACVPMDVDTDYHQAPIDQELGLRAIDDIFQWLDKDIEEEKLQLQSPPLRPHNNLRHSPNNQRLTFRQRPQRAILDQPALSFGSQPGCSISEPKNAHRTDKPNACPFHLPKIENVSFPEIAPPLRLPTAVEQDASSPPSLPKAKEDASNGTTPLALPQLPEAGLEYPAAGDEAASDPVTAPAIPKENAADPETNLA…
19NSW04_018564-T1	1	0	MRITKELYKYHRQLYGGNRELMRVKDPADPARSFCVTADGYKTWSMAILHGARGVNQDTPPKTDQFVSENEAVYTLAESAAQATNRLSKHKSAAAAQEISPSGPPTHVSSAPSVAKAPPCPPVFASVAQQPSLPGAASTLPRSPADAAHPSRATLPPAGGDSTPASPVYTPAQRTLSGRFIPPRLVSSAPGVHPCPPAADGMPFASPTKASGHPVIPPLIGTEGGPDELEISDSEDAPFSPFASQRGVSTRHNSLASTDIEILPPPKSEVDCKGYGAGPSRPLASRSRSDLMASWITESVPTANYPLNDAGKALTIEGFLDLSCFEKGDVITRGLLAMSHIRRWDFFLQTSPRELETKLGFPYPIACQLIKGANWLIPTHVIVPNPKGHTTAATQPDLG…
19NSW04_020365-T1	2	0	MDPYPKTRTSRRGPLEYPALGPTSPEVTYDANRSARLHTNSAQLTDLNNQSRRSRSKPREQAVEPHLNPRGKFNPIINHATIDFHDIFHVEPPANHTLRTRTTSADQRLHVNTATQLTFAPWATTSSNLAIDVTPRSRLRFSTTLTWHIVPHPVILTGLGIAVALVQSNAYGVKVTAIRGIVPVELPVKIASELVNRRSNPEDSNNNSFPSKVSRTNPERKITASPTYRAFRLEFTLKHQIFPEVTITQPSAGSKSLTKTQVPRTERNFILTIEHPCKGWLTLLTQATDERPLGTVVALPISSKPPPLHMTPNRDRPGSVTTKPTSPLPSTLECLCHSYPDSIATVARPQRFSQKQSPYQRKPSKRLRPHTPAMLPTTELKFEPDSPTFAGQDRLRFFG…
19NSW04_020966-T1	1	1	MPIRRSITSHSYTHGPAYPFSPSRPGLRPSTSSSLRSNHLSFSPSNQHSFSISRNSIMPHSIRRMISTAQPLSLTRVAGLQVRQMSFISAATRVAARAGGRVVGMGAVGVGGAAYVGSQVDDFKTNVFGKVSTVYDQTTGTIKDLAGSAGRTIGHISNGANMTYTKVSTSIEEGLTDLVSNFGELLNSNQQEEPQKQRPDYDHLNAGLASLSAIGLAASSDDDRDGPVQKDQATAGLMHLTRKLIEIRSLLMSIDKDESLVLPSIVVIGSQSSGKSSVLEAIVGHEFLPKGNNMVTRRPLELTLIHTPQTASNPHVKDYVECPQFGPGQFDDFREVQRRLTRLNQEVPDSIAVDDQPIHMRVYSPNVPDLSLVDLPGYVQISAMDQPEELRERISQLCD…	Dynamin, N-terminal;
19NSW04_021111-T1	2	0	MIFHPRLLALYGVLLVITQTPVQCSSSTLMKRTCAPKAPEAFHPKVSKKRSENQKHADQFEPLALRCGRLAEPADSELVKEILNVDRNFLCYKLINLCYVTDFITWDTGVRVLSRFKPVLMILTLTPSGVNSDDLQLNSESRIGQEMSPDQFDQLHAHGDTGHVYVKQNHAEEEIDNWKTMEVGQFVTTARRVLGLDSGGFTGLRKLFHQHEYDDVMELSELITLTINWLPKAIPHNPLAKSLEGENRKAVLEDLEKQFKHVELYEILRFKFPYISQSTAESILEYIVQGGIGNNSALSSGAPWDYKNVQEVIKNFYKRTSPQSPHDQISKDQDKDFPQVILLKNFYALAPSLIQFPCKWKNKLEEYLKKKGYKGQDIFLDEMIQLTLNFFSERGYTYW…
19NSW04_021111-T2	2	0	MEVGQFVTTARRVLGLDSGGFTGLRKLFHQHEYDDVMELSELITLTINWLPKAIPHNPLAKSLEGENRKAVLEDLEKQFKHVELYEILRFKFPYISQSTAESILEYIVQGGIGNNSALSSGAPWDYKNVQEVIKNFYKRTSPQSPHDQISKDQDKDFPQVILLKNFYALAPSLIQFPCKWKNKLEEYLKKKGYKGQDIFLDEMIQLTLNFFSERGYTYWKKGQSDLDFIEEIKHKFQNIDLEVLIDALNPDIFQYQRKSLKEFALHHGGYTEEKFSASKLNLDAYKKLFEDWKISRSDFLQMKEGTKYENVYHLEQNLLQPLQNVEPAEKMISFKYFINKAIQVFDLDFHKETKMKDWWYFKLGKSIEKETLMNLSELVGHNLVWLKQEFVEHFNALLH…
19NSW04_022674-T1	1	0	MDSCLTHSNHSPPSKPRNLSVSPFCLPTNVCLAAYRPKNHPSCPSDCPPTSAPTFQPAFLTCSTDWTTCMSTRRNIPTDSLLPLTDTEKIIREANKAKRTAAREAKSRALAASLPVTSGTDSPSDTGAPNPSTQPSSVQTSAPQPALRPLADLWSLPPAIGFRGSSSTSLFSGTEDNAPAVRAWTVSQEPQIRIPPPSTAPLYPLISAPLALPLPGPQLPGPILPSFANPNPTDPVKRNDRTTGESPHPGSRPSHLSPDHLTMANPAGTSDPTDRDASTNDQVERPTDPTSNNNTLDPVRETPKPSLTLDPLVMFAQMQQLTLQMQQASVEAQQAAEARARAAQESAELRAHEDAERFARLEGVLIRTATRPVTPPTETTLDGRRIDLQRFQTSDGPVF…
19NSW04_024934-T1	4	4	MLLGFSYRSTPEECHSTPEECHSTPEECHSTPEECHSTPEECHSTPEECHSTPEECHSTPEECHSTPEECHSTPEECHSTPEECHSTPEECHSTPEECHSTPEECHSTPEECHSTPEECHSTPEECHSTPEECHSTPEECHSTPEECHSTPEECHSTPEECHSTPEECHSTPEECHSTPEECHSTPEECHSTPEECHSTPAECHSTPEECHSTPEECHSTPEECHSTPEECHSTPEECHSIPEECHSTPEECHSTPEECHSTPEECHSTPEECHSTPEECHSTPAECHSTPAECHSTPEECHSTPEECHSTPEECHSTPEECHSTPEECHSTPEECHSTPEECHSTPEECHSTPEECHSTPEECHSTPEECHSTPEECHSTPEECHSTPEECHSTPEEC…
19NSW04_024957-T1	1	0	MRSSEPTLLVGETGTGKTTVVSYMANLVGKKLISLNLSNQSEASDLLGGFKPLDSIEDGKLYGNRLVDEFLNTFGDAFNTSRNHEFFHAIRKAASKKKFVRLVALLKDSIRALSERLNSKVKSQDQSLDLEADDSHKPSKRRKTNISRASQSTQARLKSSLQDYLFQLNQFEEKFVRSTSNHMQFRFIEGPLVKALQNGDWVLLDEINLGTAETLEALSGLLRHPNASVILSERADLVPVPRHSDFRLIGCMNPATDVGKRDLPPSLRSKFTEHVQPHDNDREALLNIISQHLGGLCASDKRAIADTIDCYTVIRTLARNGSLADGTNAPPHYSMRTLSRALSFATTICGVLCFRRALVEGFLMAFVTTLDTKSTEVVCQLIDRHIVQNGKNPKAIMSQ…	ATPase, dynein-related, AAA domain;Midasin AAA lid domain 5;Midasin, AAA lid domain 7;
19NSW04_025209-T1	3	3	MSQLPSHQQHQPDRRPPAANYRQQQLHQAYPSNSVPVQHALVQPPLPSSSSYHVQQPNVDLPPFAKPLKKSGSRSAIACNLCRAQKMKCEGPSCQPCKRCQRLKQPCVFGESQGRGRQIVWAKRTEELEARVSKLEEELSATKARVSRVEDCVANLQTPTKQHLRKRKPSTEAAVQDNPRPCQSAGASMVEGPPTSKAIQAAQYGPRRTDLIERGMLSPEMAKRLFETHQTRWAPQIPWLNIPDTFDNVRWHSPLMLAVGCSAGAQGNRDVETYLKMKAHAIELILDVVFYRVFAHDRPQSYQDLIAVIGCIIHCGIYIDPVLVVDHAEYLRLRDVFDRIPEPRWKSEFDQRQLLSVARTFIGVYIHSVMYSTLKGKPCVMRIDEKVLILYCKIICDSP…
19NSW04_025209-T2	3	3	MKCEGPSCQPCKRCQRLKQPCVFGESQGRGRQIVWAKRTEELEARVSKLEEELSATKARVSRVEDCVANLQTPTKQHLRKRKPSTEAAVQDNPRPCQSAGASMVEGPPTSKAIQAAQYGPRRTDLIERGMLSPEMAKRLFETHQTRWAPQIPWLNIPDTFDNVRWHSPLMLAVGCSAGAQGNRDVETYLKMKAHAIELILDVVFYRVFAHDRPQSYQDLIAVIGCIIHCGIYIDPVLVVDHAEYLRLRDVFDRIPEPRWKSEFDQRQLLSVARTFIGVYIHSVMYSTLKGKPCVMRIDEKVLILYCKIICDSPYSDPKWDGNLKYFVRYYVIMQEAQEDLDSHYRLGSIDIPKRLAVVEKYNTKVDNWKEDIDRVKANLTTDAASEFDHLYHRAFAYLT…
19NSW04_025209-T3	3	3	MAIQAAQYGPRRTDLIERGMLSPEMAKRLFETHQTRWAPQIPWLNIPDTFDNVRWHSPLMLAVGCSAGAQGNRDVETYLKMKAHAIELILDVVFYRVFAHDRPQSYQDLIAVIGCIIHCGIYIDPVLVVDHAEYLRLRDVFDRIPEPRWKSEFDQRQLLSVARTFIGVYIHSVMYSTLKGKPCVMRIDEKVLILYCKIICDSPYSDPKWDGNLKYFVRYYVIMQEAQEDLDSHYRLGSIDIPKRLAVVEKYNTKVDNWKEDIDRVKANLTTDAASEFDHLYHRAFAYLTCFVTQDLMHSLSSNERGLKLAKEGVAHALEVLKQFIDTRKAERGVPCVHLEYRKATISVATACICECFYLIPEHIDVDYCRNIIKTFADEVEREGGASGTGPKDQYVTRL…
19NSW04_025213-T1	5	1	MTRPQSPNPIATAPPPRAQEDNSAHFDQLGAVDLTASHAQTRLEANTNQTPLGQDPRGRLEADLLLIAAHKSNHTPDEEPPIVHTDKRSNKVDASAWFPFKSKLDLVASLLIGHTRSMLSRSLYKRISALLEVCGLKLLQWAAVRESRKRIRDLLGNKVQTDVLVFDTPCYALSSQKIISQAYAESTDGLMITKFSQSGKWLTGMSQDHRPQMCRVKDKDFYIFEPVELQSKQLVIPIFFFTQAGVLHARCWDVARDCVGFLTVDKIQTDTLKIELPFGLQFHDNRLQSISAEQFCLNYKEIQWTNGRMLVDACAGALYGKS
19NSW04_025269-T1	1	0	MRSGCMRWESGGGVEGVIPILSPAARNIRRLTTSQQKNAMSARQNQPASNPHVKISTSHGVQSVSGLDEEMKITMLGAGQEVGRSCCVIEYKSTTVVCDTGIHPAFSGMAALPFIDEIDWSSVDAILITHFHLDHAASLTYIMENTNFKEGHGKVFMTHPTKAVYRFLMQDFVRMSTIGTDSELFNEEQMITSYDSINAIDYHQEISLGSLRFTSYPAGHVLGAAMFLIEISGIRVLYTGDYSTEEDRHLIPARVPNWNDKPDVMICESTYGVQSLEPRFEKEERFTTLVQSILKRGGRVLMPVFALGRAQELLLILDEHWANHPELNQIPIYYISNLAAKCMKVYQTFIHGMNDHIKRKFNQGINPWTFYREGKGVFKKGYVTNLKAIDKFDDRGPCV…	Beta-Casp domain;Metallo-beta-lactamase;Pre-mRNA 3'-end-processing endonuclease polyadenylation factor C-term;Zn-dependent metallo-hydrolase, RNA specificity domain;
19NSW04_025362-T1	1	0	MIENPDGIKPLKSVQKDQVAGLRPGGDVGNRPDGPNGPKNANIETPRGPNIRIHFKTYNVPDGNTLMMESNLLQIIGPRITGLTHEYVMKAINLSTPARSVKQQYIKNQKFTELEPFLESAHTLYLFYHISHFFGLINIEQFFSSVKNLGAYLIIFFFFDSQSRAQAAKSLNFDPWVEAMIPHLHYITLDEWLKYKHPEMNENKIRHIQKFAPRSEEKVQYWDKEIAEKFYETYKNIQVPKQSNTPSRFIFKKSVVAICQFLAKWTQH
19NSW04_025528-T1	3	2	MPRSILRSGLLAVYAILAISLTNTPTQWSSASFIARFFRGKDSGMSDMASQVGGSSTPSGISGNMHTELGGKIARAAYDSTGREGSPKRMKIRGRYVSVVDFHQAEKSLDSIPIEAYLKYALSDSFFPPKSLRKELDKRLVRVFTEGQFGEPGEDGRIRKLLDATILEFMEIASDPRLKKEISNRYNVETEIIKLNDWLGNRAERGKHPVSENHIAGIEGPEDHDKLIEKALDNMSLEDYLKDACQITGIAPEGIPRLGRYLLQNLDDIGEPGKEGRAHMLVVRSKFPWCNYGDMTQMSIQKPTDLDSFVPNAFARWKMLWVERSINKVSLKEYSGALKELFKLDKYNQDDLIKDLNFMGQPASKNWANDLTRNILYHFEVSDIPLKYHKSLAKYGWDF…
19NSW04_025528-T2	3	2	MPRSILRSGLLAVYAILAISLTNTPTQWSSASFIARFFRGKDSGMSDMASQVGGSSTPSGISGNMHTELGGKIARAAYDSTGREGSPKRMKMGRYVSVVDFHQAEKSLDSIPIEAYLKYALSDSFFPPKSLRKELDKRLVRVFTEGQFGEPGEDGRIRKLLDATILEFMEIASDPRLKKEISNRYNVETEIIKLNDWLGNRAERGKHPVSENHIAGIEGPEDHDKLIEKALDNMSLEDYLKDACQITGIAPEGIPRLGRYLLQNLDDIGEPGKEGRAHMLVVRSKFPWCNYGDMTQMSIQKPTDLDSFVPNAFARWKMLWVERSINKVSLKEYSGALKELFKLDKYNQDDLIKDLNFMGQPASKNWANDLTRNILYHFEVSDIPLKYHKSLAKYGWDFV…
19NSW04_025528-T3	3	2	MPRSILRSGLLAVYAILAISLTNTPTQWSSASFIARFFRGKDSGMSDMASQVGGSSTPSGIGNMHTELGGKIARAAYDSTGREGSPKRMKIRGRYVSVVDFHQAEKSLDSIPIEAYLKYALSDSFFPPKSLRKELDKRLVRVFTEGQFGEPGEDGRIRKLLDATILEFMEIASDPRLKKEISNRYNVETEIIKLNDWLGNRAERGKHPVSENHIAGIEGPEDHDKLIEKALDNMSLEDYLKDACQITGIAPEGIPRLGRYLLQNLDDIGEPGKEGRAHMLVVRSKFPWCNYGDMTQMSIQKPTDLDSFVPNAFARWKMLWVERSINKVSLKEYSGALKELFKLDKYNQDDLIKDLNFMGQPASKNWANDLTRNILYHFEVSDIPLKYHKSLAKYGWDFV…
19NSW04_025528-T4	3	2	MPRSILRSGLLAVYAILAISLTNTPTQWSSASFIARFFRGKDSGMSDMASQVGGSSTPSGIGNMHTELGGKIARAAYDSTGREGSPKRMKMGRYVSVVDFHQAEKSLDSIPIEAYLKYALSDSFFPPKSLRKELDKRLVRVFTEGQFGEPGEDGRIRKLLDATILEFMEIASDPRLKKEISNRYNVETEIIKLNDWLGNRAERGKHPVSENHIAGIEGPEDHDKLIEKALDNMSLEDYLKDACQITGIAPEGIPRLGRYLLQNLDDIGEPGKEGRAHMLVVRSKFPWCNYGDMTQMSIQKPTDLDSFVPNAFARWKMLWVERSINKVSLKEYSGALKELFKLDKYNQDDLIKDLNFMGQPASKNWANDLTRNILYHFEVSDIPLKYHKSLAKYGWDFVT…
19NSW04_025528-T5	3	2	MSDMASQVGGSSTPSGIGNMHTELGGKIARAAYDSTGREGSPKRMKIRGRYVSVVDFHQAEKSLDSIPIEAYLKYALSDSFFPPKSLRKELDKRLVRVFTEGQFGEPGEDGRIRKLLDATILEFMEIASDPRLKKEISNRYNVETEIIKLNDWLGNRAERGKHPVSENHIAGIEGPEDHDKLIEKALDNMSLEDYLKDACQITGIAPEGIPRLGRYLLQNLDDIGEPGKEGRAHMLVVRSKFPWCNYGDMTQMSIQKPTDLDSFVPNAFARWKMLWVERSINKVSLKEYSGALKELFKLDKYNQDDLIKDLNFMGQPASKNWANDLTRNILYHFEVSDIPLKYHKSLAKYGWDFVTNEVLIDLHQILSGFSRKNKAPLENLESDEGSLLDMDTDEILRN…
19NSW04_025530-T1	6	2	MNNKRTTTTTTTTTSQQPAAERRKPLRANSSPSTTRHSQPSGNGGSGLLLRLFESEYFNVHLAISYLKTYHDSIGITYYLINRLNQFPSQDVEFYWPQLCHLLISRPTQSFALESFIISRSQLSTHLAIKTLWYLQASLSDLSSNPNTPNFIVCHRAFNRIQSIIFSDPLLELSTQRLQVDPRQTAIGLNLSLNPNQPPQQNHHPTSQSTPYWKQLKQRTLTEFSKLSSGAGGARTKITEKVLPTTVGIGLALAGIASPQLALQTGHVPIEQSRSYGQSLTITSRLKGKNLEEDDDHNSNSASDEEDHPQKPQQQQQRPTFKPLIRPRHQSMREPPSPRILKHPSSRPQKLSSHQPSYSIDHPATLQNTTSLNAQHNLASSSSSSSLGLLSPQSAPRIN…	Phosphatidylinositol 3-/4-kinase, catalytic domain;Phosphoinositide 3-kinase, accessory (PIK) domain;
19NSW04_025531-T1	4	1	MGATDSRLPAETGEIAPILKRRKLSHHERLSSTQPSLSSPPDYYYYINPPQPTPPQPNPHPNPQTVSTISSFQLTTFRPIQNHKNHIPHSLTRAGHPLLFSKWPYPHTIDPQRRTSTYLSIPIHTQREPTRLLHKLSALVFVIVRYPPITALGSGPSHLARHSE
19NSW04_025534-T1	5	0	MFIKQILAQVLMIVCAMSASGSFLQRPHLPLETDGLEANGLHGTNGKEKQYLDPINPAPEQHKIWGNAYDHISQNRILKKLMKDYIPEEPSKVLDIKRNWKHNHKKWNELCETSNSIFETYKDVERELHYNVIFSLDESKAVHGIQLSLLHKLQDKLEGFEKMRAFEILDFSPNSPLQNPGHQKAEEFLQETISFVTHYLESLNVPEFVFAEDKGRMVYYSLKIIEFLFINRFVDDQDVVKAFKEHNSFLKVASLFNIMNLEKRLGVDLSSGFLELTEQWFWTLDFAFFGVLDGEVNLRIDIECLIAYFNFYSHGYHHLLSTEELNAFNERFDYPLKMLTQSPAISNLERNPEASRHEAFPIHRNEGMKDSPGKVHSGDDERHSLWTTADEPEELEGAR…
19NSW04_025535-T1	2	0	MGVGASCTAAPPGVEQFCSVLGCTGCMRIRKKQDTMRPRASSIQQAIFNHHHQQSKPITRQPSTQLQQQQEQQQEQQEPEPENEADALDLLSILDPAVNAASTLTHIRNCLFIPPMINHLGTPTIQLDGDDQLTHSELDSHLISILNHPRPNSRRIQQIKRLLKGLKAFISTPIGIIFTIYGFLVVFWGAALVLILLGWLKITPQENYRIWVEICSQVLNGLFTIPGIGLFPSRIIDCWNIGVIVHYARVIWKRKGKRNLDDPNDLIPPEPPRSPRLLPPPPSSADPNYIHNGPRHAAAQEEKKSGAEEAQIGPETEAGPGDVIVVHDQEHAHQHEHEEEQEGLTDVWKDEQEIVLNQREMTRLRRAQEALCRSQTWYRPHSSATHYAFPVPIALIIVL…	Protein of unknown function DUF2985;
19NSW04_025537-T1	3	0	MQVARLNVWRSWRCACVDWCTAGQIGNTADPTSCRVDCWREASGQAWLRRNPSLSPYKKNSALVLPPPPVQVQCSFRLQHFPPSIHPSLVYADSFKPFLETMSYTLYGFEQNTRTRVCQITAKYEDVDVKISKVHPYEKDAGFEPYVAKFPHAQGKIPALEGPGVTITECVAICHYLASIANKSNLLGSSKEEAAEVLQWMVYLNSELCPALSEQFLFLPPANRPYNKANVAAAEKKGNAMLEALEKLLIGRTFLVGQRITLADIFFANHLVRPFATFLDASWRSCHPNILRHFNTIVHQPNFMAVLGGEPTLTEKKVEFTPPKKEKAAPAAAAPKSEKKKEKKDDEEEEPLVPAEPKAKHPCEALGPAKCFPFDEWKRQYSNAEFPVAMKWLEENIDL…	Elongation factor 1B gamma, C-terminal;Glutathione S-transferase, C-terminal;Glutathione S-transferase, N-terminal;
19NSW04_025538-T1	3	0	MSSASILRLGRLQKARRYLQHQAHENPAIFWSVTIGVAGPVLLAAVPPIRRNYFGYVTPEPIPMSYPLPQRKRNPDLKGYDD
19NSW04_025539-T1	3	0	MMMMMMMDASCLEFPAGKASPTAAPQPTPCPTGPELDHYSIRSSLPPSACSSSPTNPKRPFGFRPTHGLATSTSSLSTTNLRSFSKTTSFSSTAAKFKPFSKYRSRRPSDDSLTDLSPPTHSDLDQISPHWNVALDHQANSQPSSPLRSQRNSAIFLGNSKPPSVSNKPSKESSSAGNMNLFKSHGSQPSFSSRLRLLSKNSSERQTPEKSKPSLKSQLEPSPSRSLKPAVLKPFQSKAGKQELEPNNSTALEEFEAIQSPPCDLRIVANPNYPPRSFSIAGRPVIDDSFHELSRSSSSPNLNKPTTFSQRLSGESVRSTALLNVTGSPKRNHAPPPIKVPKLRASTIAIAIGSEASPIGVCPKPISRHNHSRSECGNHFVRRLASLEWHGHGKKSPAQ…
19NSW04_025634-T1	1	0	MDSTAFASPYPQTPTPGGSATLNPLNRPPLTSLKPFAQPAEPRPPLRKPHTPHPLAQVSMIDSLSSAANDSRLNPRPSLTNLTLNQARNDAEHSLDEDLRAFEQEQRNLHRRPIISRASRVSDDLTEDGDEFELDDDGQNSHRSAQTTTIDDEEDFDQEESDSFRIGLSSLSPPGIGRASHHPGQLSTVTLDPEDDYTYQGAQDFSRDLSALSLSPIRRPSAPTPQRASSLANLQDFTMDDERSEGSQTPASGFQGMARQLRQDFQQLARAPSPGHPKTKNTKVMRKEPARGGTLKGGLPANDSIRAKHVFGSEPQEHALKPPRFNQLHSAGLTSTPPVKSHPFNPTQQDHQNQHRARSTLAELQNHNPPRPPPNRIHKPIIRVVDASSNSNTPHGHDT…	Cep57 centrosome microtubule-binding domain;
19NSW04_026862-T1	1	0	MPSWFSSSLKRNHHEQHQHQHQHQHQTPPPPPSLKARKLKEQAWQDAVEQQNTPSRTQPIPANLSIKYHQPPQRPNTSHRATPSISSSLSSTPQQQPHSSNPPSEEVEVLTQSLALRLQELATANNDGLLDDDEYRTLRKGLFDQINAGNQQPVLIQRPSNLALSSPLGSASFREPESSSQHQIPSQCNSPGPKSIHTNDRRSQYDAPTLRSARSTRSTSSFLHMIFRRPSRQMNGTAEEQMSEGRQRSTPSRAGSVHSAMYSDSGQSSLYTHPSAGGMRMGSNGQLSASMRPSATAPGDFSSPSSRRAESAYNDASPLPRRAPSQYLSASPSPRTINDHPQQAYHPAGLGSSSSQQDYRQIEWSSTEIKQEIAQLELECAKLLETFDEMERNLVAKYR…
19NSW04_026908-T1	1	0	MKVMRAEDVMKYPIFRVSTYGLRPPIILHQSFPDLFPSSSLRSHLPSPQTKQPPPRIQTPGELLKTTQNPIAIPDPPHFQRSSPRTTQPRGQPKQHPSPHTTASACTDRSLSPSANSSVCQVEKNPAELANTFEEASQNLQRYQRKQNFQPLVYFVLGGVRGLFITSRDHRTAGVSGCMSMIQAMAIITANSKIPHPPDEPIWKNLLAYLVRIFSPVFQSSGQICSLASVQVPTRMELAQAITNDFLNHWKTFNPTSSFLLPHTSGGIEEC
19NSW04_026979-T1	1	0	MCLGSTWALPPRITANACPPPFLGGFRLVCDSGLQLSDLTSPPPTLLFELNVLKLAPQFVQFGPI
19NSW04_027069-T1	1	0	MMQTMTSHRLLWTICGMLLPCEAMYNFLHDSASRTIPERSSGPSHWTLEGTFPLSKERPTTHQNEDYVAPALISSADRIDTPEELRNSGHELQLASTGQFLEQKYAATGTPRGAQAANYHQKSAVFASDSSSFLGGGQTRNLMDNLQRGSQDSTIYPYGSQHPPQQTVKIEPLSENLFTNPQTADPDESRKLLDIFGLSSNIENRLGENTHYISKFSSFKEQDKGMEATSIGRHFDHAASHVDAKPVKHHKRFPVLKKPKVESALPEDNLKKEIHSQHECEDFENKNSKVKFIESSKNLKPKMVQNRKFPQEIVPSQNRIQGDIFEEKEKNDHQIATSSHGGSNQDNIDIIFKPKVKDLHFGLDLILIEHPSPKVEQELQNFFQTKQFTAKGSIMFNTE…
19NSW04_027266-T1	1	0	MVDWALAAEAKGNAELALMFFKISKNLGRTVPATDHQQAPLTDPVMRLSERTKALSNNNRTVTVNPALNPTDALTEETIPPIGPVDTMPSGVVFDDAARPTSGDVGFTPFFERNLRELRSPLPLTIFNEVWQDKAIIHYAEKRSKADENNTNKYRYTGYPYPCEYTQTYAKWSINHQGFQAALIKVCNYVKFAGWVQAHKRICNQLVTQHGFMTGLRYNINVWMNAFTHRVVMPDGRISISNISVRNKEIAQKIIARTRKFDKIDFTKNPYAKGGERKTWDPVMAQDPAKTANHQNPNPNPKNGNNSQPRQQASSSRAHSPRDQGPSGGRQSRTQGYKGNRWDGGYNDRGRDRSKDRKDRGNNQGDTRGE
19NSW04_027458-T1	1	0	MNPVVKKAKPNSNASSKSTRKAPDAPAGDGRQPTLEESITTQLKNRMLASGEWLRLQKAVMAKLRGSEWEESLRCEAEGRALQKDGPTLANLVAHLRPIAHNTIPADVKQEISACISAFIKANVEQDGHDDGDDDDDEEDEDEDAMEEVV	Transcription factor, enhancer of yellow 2;
19NSW04_027489-T1	1	0	MAHHQQRSSSSSASSARSPSPPAAPAPVELARLLGQHAGQPAAALEALVGQFNSLAGQLIQATTSLHSQAAREDELRAKARQLADENRQLWTLVSKNKNELKLLRTQLGLQTTTPTTDSSNSNNSNNNLNNSNNLNNSINSLNSINSSKFRLSLHPTNPKQPSPKHFHRHSVVPPEPRHFTPTTTMPPPRSPSAFSADIPKLTTTTPHDDSTQASTHSSEAPPEEDPEPLPDSLAPKQPPGPALSPTHASHPALPTQHIAASSSSSSSSQQQHHHHHQPPPSTPAPTTASFPHSAQPTAKRRMLTPTFLPFTQIKVTNSHIRANEKSKEVISFSININIIIPPESDPERKGAKASWVVDKFYSDVLTLDHLVKSKHSKTQNKALAQLPDRALFKDHAPS…	Phox homology;Pleckstrin homology domain;Rho GTPase-activating protein domain;
19NSW04_029130-T1	1	0	MPNSRRQSAVESQPNSSSNPNTSTSPHQPSTTAARLESSINRKFHSLGTPTSAINASTPSRNSISRAATSSEPKNLPKHKNHNAVNTGTLPPPEATIHTKPSSLTGPKKQHKNAAGLGLPSSNTGSIPNKRNLSTSDIPSTVSHKKNKPESEAKSKNENNASTSGKLTLRCHQCRAEVPLANVIMCSNETCARVIPKQRRSEPSQNPTTSAASSTSSGQVPFLRGPCRVSFCGRCLSGRYGEDLQKVRPTVNSSYQWNCPVCQDYCNCSICRKKKGLPPTGKLGRAATEAGFASARELLAANPHAQGPDILIQEAKKNQSSSGPAQPKATTDASNKKLMKLKSSQSSTPTSKKLTNKLATKKTSHKKKMSGQDLKHLEAVKKLKKQQQVGKSKTQKSEP…	Zinc-finger domain of monoamine-oxidase A repressor R1;
19NSW04_029252-T1	1	0	MSDRFKAISDQVKRLVNMGETKNPRPDGPSTQQTTLDISSTTGLAATPAPAPATVPKPKKSKTAVPSDRETRLTSKTPGDKGPPSSQANQTEAPPRDGEDPSLGSGNAIASRYQTLLGTRPTEGTASNPVDANRAEPLTTTERSGSDESIRRKIDRLTDRAFAAEEAGNTTLAERYFKICEGLSAPEIEPTSSKLWGPPSAPSTKTTITPILDPVGAPPPSNKTDATPGGVVFDDDARPTNHNVGFSPFFKKNLLELRWPLPLTIFNEVWQDKAIIHYNKKRSKADESNVDKDRYTGYPYPCKYTQTYAEWSINHQGFYAALIQIANYPKFAGWLLVHKQHCDQLVTQHGFMTGLRYDINLRTNAFAHRIKMPNGSTSITNISVYNDVIAQKIIARCRK…
19NSW04_029271-T1	1	0	MHKWIRRPQFVHGHAPPALALPPAALMKDGYAVYPSHVSDGGGPEGACSWENSGCLRTPKRGLTGSLDIVRPDPSLWVVNFDDG
19NSW04_029297-T1	1	0	MIRRGGTAAPSFPEPIHKFTIPGHTRADAEDFVTAMQTTVYWNKKRYDNNDPALKPTSGRMGRPAEAFFRLAFKCPRSGAHTATPNSRKQRAHNHDPFSTEEIKANRIPKMLDDWLTERVISGLSWPAIQALLHNSDIFRMCIGTNNQPEAKYVKYDRVRHLIRTRVAMLARRDPDSFKSIDLWNKNLKDQDWNTLLSTSEDKSDFVFAFQSPWQREQLLKYGQGMIMVNSTHNTANNSCLSDGQKFSLYTIMIRDPVVGKGLPICWAFTASEATEPIEAIMKWLRKSTGIIPCAVMSDCAPAIQNGVRAAYSDLGLLAPKFYWCIFHVFRAFKKRAILYVGAQAEEALKEFRDMVYGENDPVIKLNRFFAKWSDVNPTFVHYVCTQWYNNIIHWATVY…
19NSW04_030903-T1	1	1	MTNDLAAPEDISNLVITLSTSKGVAVEHVYTNLGELRYSSERITALYMAEPGHLANIPGFTIQRTRPLASVTGMDQPDPYIVLKVGSPVWLTKDVCLFGNNATCTNFTRGTRFFVRRIEDDHLVFVSIANSDVHHQVRRKKIMTYCVNRRQPKNVFL
19NSW04_030907-T1	1	0	MNRKGTPQFVLEWHNVENTTTTSEILKRIVSTLSKMASMHQKNKTNGNKLAGQMGLIGYCPGTGKGKKGGFNNFLSNCLKSLSSSAYQANSKVMRKSKIPNWPEGDKENPIQFALNVSVTWDGFYNKDNKDKANLNPYTYVIFCYINKKTGLPIAPRSTEHGTV
19NSW04_030908-T1	1	1	MDTTDANAEAAQHRRHRDQLRRRTYQTNLELHAAKTQRAQEDDLVMVMYSMGLQGAPGKFQQLRTYLTQSDLPSSTNSAWTAMMKARTD
19NSW04_031150-T1	0	0	MHRIQIVKRVDRLFSQRLPPTCVAIHHQAGSCRMKSGTSSTDQDEKLHPIFSKTKPAPIPSFKTDPYPIPLQNPAHPTTQKEAKTSVNQEIYHQIDQLKQLEDQHAESYNDSLSASTIDKLRARLVYQSRKRGIVEIELLLSTFIETRWLKDWDLKQLTQYSRLLMLPDWDLYYYLVKKQDPPSESEFFKSDLLDQLRIHTSNSNKTVRIMPSLES	Flavinator of succinate dehydrogenase;
19NSW04_032717-T1	1	0	MNPGDDFGKRELSPALRNRFTKIWVPLVSDPKDRFAIYCDCLSRELKSSTCASFSPAEWAAHIISFSEYYSKSPISAQFSACELSLQDCLAWCGFISSCLTSSSALSFVHGAQMTFLDCLGTAGFGQDLPASHILKLRRSCLSYLHDLANVSLENSEGLSGVTHVDEGLKIVPKAVLLEGKPGVSKARIVEALAKLQENAVRFRIRVPRVKRTTRPCLTWRIQPNQTQTTRSEPLLLKTPWTNQPLQHPDFRGFAAQNLHHQGGSQKRLPKSLVDRLTVVFMKEMQNEDLLQMCTEMASAFDQSAISKMVDFNYRLVEETNKPSFFASIGSPWELNLCDLARWLQITSMNGRYDLQLISPVEYIDMIYTGRFRTQDDQATSAKISREFFNGAIIKTWLS…	Midasin, AAA lid domain 7;
19NSW04_033915-T1	1	0	MKQSTFWQGFVALFSLVSFFSGVYGEETPPGTAKASKSTLPRLVGVSRINLPGFEFGAQTDGSYLSTTNPAMPPPESQIDHFVAQGVNLFRVSVAWPYLQPEMNGKLNEANLKMYQSFIEKITVHQAYVIIDLHSFARYKGQIVGESSSTPAEALVSVWTLLGEIFKDNPFVIFGIANEPHDLDITKWATTVQAVVTALRGKNIQNFILIPGTDYTAMKSFPEWYKAMKVVKNPDGSFDGLVFEVHRYLDSDNSGKSTICVASHADEVTTAVNLLKADNRQVIMGETGGGSTDSCKKFLPELAKAVVDAYPTFLGFAMWAAGSFDANYELVTTVKDESSPTKWKDMGNWLSIKEFIPPKGSTNGGKSSSQEKKKSSFEFGVQPDGTHTNPAMPPPESQI…	Glycoside hydrolase, family 5;
19NSW04_034049-T1	1	0	MMSNGPLARLAFRRICHSVSNVGQSVMPPKHKEPDRSPPPDRNSRNSKLPKVVEIDNEEERIINVSNSDGEATTSSQMLKRSWVWNHFIESSKNVVICHVVQKTGRICGAKLKRDKTQNSSQDISLFE
19NSW04_035109-T1	1	0	MFWNVLECWWAVRRPINVSTLCLGFFFFFFFFVLIRRAAAGLPTPLHPLALHPSQHAALPSLAQLLSRALPPARLARLHPHQPRRQQHPRETATPPAPHGQPRTSHPAAADHPAEMEERPRRHTLRPRPALDQPRESHRAPRHDPQVLPGQAPAKRHPASPPRRQTRGAARGQVHRHLGPLLQGLAGQGDRVHGRRRWLAPRRPCRPHPPRAAPEPPKTHLGPPQNNFQTPRHPPFHPPMLHRLPLGLEDLKGTGFGSAVRRINKAKTLPENISKLSAVLNFRWTELVSKARAERASRAVPDQPSRTTPVTTTTPTSSAGSTPALPAVNPKPSTSASASTAQACAATTSKVPLSSININRPPAVESRKRQLQEGPSKPDNSYDAKKQKLVLPSQSTTTN…
19NSW04_035330-T1	1	1	MNSKTFCQKLPKVECHAHLSGSIPLEVLKELHKDAKERQPNLGPCPSPSEYTDLRSFFALFGDHIYHILDTPKAITRATSAVLKSFRDEGCIYLELRTTPRKFPRGSDTFEEYLDAVFDAIDRNDQSSMMVQLIHTVNWDFEPDKVREIVELATTARNAGRCVVGIDIAGDPRKSILRTESFTRELIQAKLNGLKLTIHFAEIVEQKPFLEKQLADLTPDRLGHAVFLTPEVQADIVRLKRPIEICLTSNLKVGSIASLEEHHFRWAVENQVPVLISTDDTLVFGTTLSEEYEWALGLLNHDRQKLLSVLKQSITCTFCSSEDQQNLIQKVDQFSTM	Adenosine deaminase domain;
19NSW04_035339-T1	1	0	MKKVRTATTEPEFQKIQIPKLESQPKVCHGQYAPFTLDYQVILPPYPPPHVQLDTYRKLRDQVAQIMVRELKRPGDDVDWSPEALAALIEKRLTPPGSPSNFYCAEGLIRSTSVYQTYLESISKRQNILNSLTALKEKWQDIQTYIILDTMQFIPPLSKAETEAMQEVISVLRNLDHDEFRGKFDQEFQGFITGIESRARFKGDDKPEPAPAGWEPRKSKIERLKKERERRIEREKKWELAHTDMRKYFPSAVYDQSTKTYFNRFTRARAAQTTNEPAEITHVPNSPASTVEDIIRTLPKDLDLVEEIYRFTMISGLENILRAIRPQVRDFVKTVVEDQLANIFPTLGEIKNVLESVLKSTQEEDIAWRESLFNRFSPDGMSPEAVYKKLQQVPDFQAQ…
19NSW04_035465-T1	1	0	MDFTRPGNRPAEAPKSPAEVADVSQLDPKFVVENARKARNEAEETDGKKRSGRRANRIAEKGALTEHCDKYSRSIQGFIKFFLGYPEKPQEYPRTPTEKELADQYWVDNRSQVILTQLDRVREALSGRSAAEIDHYVTLAEKEIRRNIVLPPFTSAVVKRSAKGCKPVSQQTQADVERALALSGISRATFQWEKGPGDASGWNSAVVDLLAIKAVEWIRRTTPVSDKQAGEAPAIIHRWLQTKSRELREFQDMPLDEYDRIKSERAAKDQYQRWRKKIKDNRCSMVDKIFAQNFALAHIVEQKGCGSDIEDGGAENLPISVVPEWRSDDLTTILHSIDKMVQAQAHHLQTVATHAKIYSRSKRNIKRSKGIVGVPRGLPRDCYRNTYWSLLSRYEQDTL…
19NSW04_035497-T1	13	5	MPARKTLFTFVLVVSALAGHAAAAPSSLALASASAADSTTAPSDNNHGAAEHRRRSAVNQLACDGTTAPTQPTKRSTVNQLACDGTTAPTQPTKRSAVNQLACDGTPAPTQPTKRSAVTQLACDGTPAPTQPTKRSTDEGANVDKAPHAVNQLACGDKPDATTGNAGSTAGN
19NSW04_035498-T1	13	5	MPISRRTPDTPSPISLTLSQHLNPNPTSTFPLGWPAPSLVESLDSKKIWIISEGDPARNTLAREEGLSGLSSDLGMTGPGETEKQRGSVVMSQNNRSGNMQYSNDTEEPLLGQDRAKTGASLLEDTGDCNHLLDSGAGMMAVVVDIPNSILGARIIGLWYALIRNAGFVGTRVHSCILEQGIAICYFSQAVHLF
19NSW04_035499-T1	1	2	MDDHDCPTMPGYLPIAEERDQAPGQPGSMSKSLDPSFVFAAAHGSLAIASFATRFGFNVAQRSVQLGLAIPQTIVSNVLPSQLKPVSTVIQASLSFAEYSTLTALQLAEGISTGGLDLAAYSITELDSLIKSYQQLQPSLPSLDALRLVVALLRQQWEKITPHSSDLPPGNKTEPFQVFQVLRALSTWALIQQLTQHVEDGQLSSYLIPVRSSPSNRQVPAQIQPGFEEDSDEDPEIVKQKFKRYIDLSLSSYGGLGHILFNSKNPPSSEDSQSSKDTTTYEIWNLLMGKHDHDLLREHGELFEDTFLPGAANEGGQQIAETFKDLLPAVSITTDPLAQEGKENGAGNGKEDEKNKEMTALIEQIGSLGAVHETNDAKEWSLVTNPDDKEMMELEMASQ…	Fungal lipase-like domain;
19NSW04_035499-T2	1	2	MDDHDCPTMPGYLPIAEERDQAPGQPGSMSKSLDPSFVFAAAHGSLAIASFATRFGFNVAQRSVQLGLAIPQTIVSNVLPSQLKPVSTVIQASLSFAEYSTLTALQLAEGISTGGLDLAAYSITELDSLIKSYQQLQPSLPSLDALRLVVALLRQQWEKITPHSSDLPPGNKTEPFQVFQVLRALSTWALIQQLTQHVEDGQLSSYLIPVRSSPSNRQVPAQIQPGFEEDSDEDPEIVKQKFKRYIDLSLSSYGGLGHILFNSKNPPSSEDSQSSKDTTTYEIWNLLMGKQYVFLLYSGLIPDRLRAKLTSSSALLCDKFINFDLNNKTNSDHDLLREHGELFEDTFLPGAANEGGQQIAETFKDLLPAVSITTDPLAQEGKENGAGNGKEDEKNKEMT…	Fungal lipase-like domain;
19NSW04_035504-T1	2	0	MPARKTLFTFVLVVSALAGHAAAAPSSLALASASAADSTTAPSDNNHGAAEHRRRSAVNQLACDGTPAPTQPTKRSAVTQLACDGTPAPTQPTKRSAVTQLACDGTPAPTQPTKRSTDEGANVDKAPHAVNQLACGDKPDATSGNAGTTAGN
19NSW04_035747-T1	1	0	MSNLFEPLRTLFRPGGGSFWLSHHCFRLVSIANLQIESRRMEDNLRRAENSIRELNELRVFATDVTRLRGSLQREFQEVRGIVDAANVATNVRLARLEEPAVVPARQAVQNIPEPPAASGRIGDPCASYSWWRSLLARNAHTQGLDARRASALTEYVIDELLTSDGFLSALENTFSNHTEEEDARRQLLALRQGSRPIGDFNIHFRTLLYGVELSDASQMEVYEAAINPRILDLAAIRGGWNDLSTLEAKMQMAVKLLVDVPRVALISQRRPNPPVAPRIEARPVVPPPSAKPSHPVPMDLDAMESSEGFSFVNFRNECRKRHLCIRCGESYDNEHEVIHGCPLPDNQRLRRPDILRLWKEMGGALREDLREERSDSPREFRRESTVGKGKKRESISEI…
19NSW04_035759-T1	1	0	MADDHPLSPHEETNEEQPPGTNYFGLKAHAEAITTEPTQTEPEPEPEPTQTTTISLSDQPHRIPTQNQLLHELSQTTNTPTELLLLALVRELSRRLSQAQDQLTHSQRETSSLRDLLSNTYAAGRGEIERCLLRARVPPKKPPTATAWHLQLEHPLGPSCPAAQLDLDDLREAMSDNPCFDTLSAEAGLSRSQLLTSPAARINQHTLPKKTTTILNGKYRKSAPIPPIRPTSSADHHQHPNPSLHKRTTSIASSLSALSSSAAGTRQPPSSNNNVWGLYGWKWNKRNKTNTPATGLDGNGSTQESALSPENGPGGGPHHPQDDQHTPPLTRPKRSPTEASNSTILSGLFDSLTRRKRAESSLQKPSLQSFNSPIPAPGSSSDEPFPASINASSNLLTRS…	Rab-GTPase-TBC domain;
19NSW04_036778-T1	1	0	MVVLLSSQPPSSSPSNPALPSTPSSQLLLKQPPPPPQPPPQPHLSQQLSQTQPSRPFVFGSSPLHPSPTGTPNPSLSASPEPADPPPPPPPGPLLQLLNRTGASSHTGRHRRKSSVSISPPFSRSPSPIDPNLLLIAARADALPKHAGLPGLVQPTQIEQDILSRPRAVPCASLYATNFKLEPPSPHEAAAPPQLHFQSLLAGHPDGSQADQPTLSRRSSADSLSHSRLQLLSLTRQRSLSPSISSTTSSSSSASSASSSSSSSSHRVSPDQEDHPADAPNHRDHPLGLELDPAHHPPLQVPALIVPPQSSLSSHRTRMRSRSISSNQSPWPIDLALSTPEHPHQDGALSALKPPSKKPIPPPLDLTRSIQPPASSTTTTTSTSTADTARPGTPLSAEF…
19NSW04_036804-T1	1	0	MDRKLLPFQSRPPLPSGSPSAASRFARHPQSPLFRLAIARRPPLLAPGSTSCSTGLHPRPPTPFHARRSDHLAQQPSASHTRSFSYDDQSLAKDRTMGSSAYTDLDDIIGRSVSSHRLDPACSESSRVGAVPDHPAQPLSLPPAHQRSLSVPATPVDRSPARVRFERAMAGGSDRLADRRPPERPSSPGATPTNTTGSPASTELPAGPSAGDLYHPLPPDAIDSQHSARPSSPHPQPPPPPSGPSTTTLGDNQQPDVKSTHQQLPPSTTPADLPPQVFPGKLNPLLPPPAPAPRSARQISFPRPFRRSLSLEPSAVQLPPSPPPEFDFSSFDNPPAHSASSSLLYSLLDDSPCMSNHHSTNHDLSGRPLIDLTDGPEEPTGTGKSQRAPHDRQRPTRTP…
19NSW04_036805-T1	1	1	MQSFGLTNPALVASSNPDEDHHHHHHHHHQHAYHQHHQSQSQQNYQYPFGQPDLNCSSNPNQLPLDPPPPLLGYEFQVPINLFSNQPLPSFSPGSASSCRSSSSSNHSLFNSHQQHQQLSANHPHSPPPLHASYLTNSLELTQTVSSKGLDRSSLLGCHSRDSRSGSVSSEPNSNWQVPQAFDIPTDSFELLRWGGGEESHWELPRFGDDRGHERSRSEGDIVPSSRFQPAVDQSLESTFDLSGTGTCDFTAAGHGNQTEVNEPGRRKNVARMGWPGEDQEAEEENDRFDPTRSKFVLDTLPSTDHKINNGLQPICSVTTEGPVLASFALPPDNNQHDVRMLSTDDEPLSTARASDFKTTTTGSKTAKPASNKKTPNRNPRVGNNGGRCRRLAPANREC…
19NSW04_036826-T1	1	1	MEQATIRQHEQKHPDQFNLPPNYADNAKWNSELDSMITLALKADKHKIVSMLQDHLPTTGKPPAVVRPCHQHILGDVTPLQGLRSRYHTLRGEKHTFWSQLDADLALQIGKSPMYRFGFARLILRKDAALWDGKKTVDCVTAADCAMPTAAEVEEEIAAYHWQGGEDLATPALANADNFSEAYFWALSHPSFHLLTK
19NSW04_036829-T1	1	0	MMTESFGKVAVLLWSSAWLDAAEPPCPPKKAIQLHHLLYLAKCMKDGPPKSRAIFNMAVVAFWGMARLAELTCSNATGQPEPSSTVLVKDTIVEGRCITLDSNLVSLPLRGAKTAKPGEPQLLHLKRLGGLLCPVAAILHCDKPLQVQTGYSSVTITAPTNST
19NSW04_037894-T1	1	0	MENGQNEGSSSADRIICNGCKLTLEENGTASDSVVVSFGNSLWHVDCFRCAKCRNLVEHDTNLLLLSDGSPVCENCSYICSVCKLPISNEAIVTGEESYHADCFRCRSCSNRIEELIFAKTSQGIYCMTCHNERVTRSRRHAEAKRNKSTANTTSSGTKKERDRERADKPNPNRSKPRNLIAPQKSPQPANSSSFPLSATDPALNSNHSNHHHHPHQHHHHHHLPGLPSSHPDPSNKPLSSLPNTPRSPHPPLKTNSSSNSLLNSYLSHQPGLASSHGSSTVPHKESYSLDHGQRPLQTSRSTSPILPTRRRGGSASSVHHPSNNGHSAALHPHEPINPHHHASSQAAQNTITRPSTADGKGPSSKPLQSYFTSSAINRSYESSPYLPANRSHPQAEHG…	Protein kinase C-like, phorbol ester/diacylglycerol-binding domain;Rho GTPase-activating protein domain;Zinc finger, LIM-type;
19NSW04_037899-T1	1	0	MNSTRAPNHPVTFSSHLEPLAESTFDSVRANQYGFVKTPSYFQCGGTNEDKDENFEVKLITNTTLTNILEPEFIYSISGKMIATNDGSPPSLTYNHEVVTQVCPSGPDQPSFTNKTFITSLGMITSRQEVVSDVPNTGASLEVVVSHSDWDSENRCLKTFDMKYVILGTKNLIKTHGLYVVGREVKIIGCLVDFDMVNSMAVVLVSHVSITNGHQIGKFKPTGTNLSLPVGGDSKKKLTKFSPKAVLRGPASDGSPSAGTSKNGAVPLARRPAKPLTPTLQDPITTSTKGKEKAVAPSDDEEEDLFDDDPDHDVEQDVEPSSPPPAGPKQGRPRKSILQDAAKRMKKF
19NSW04_038238-T1	0	0	MLSADSHLRFLSAFLRVVNRGNMCLDLDSAGSAISKACRISVSATSSPNCRPRLAICRS

## Sheet: C_haplotype summary
Protein	Missense SNPs	Silent SNPs	Sequence	PFAM domain
19NSW04_000316-T1	1	0	MWLADIPDDANIRLGLAKRLETSSPAIEHSDLLRGIAAGELPRSSSAIEGESEEMEREDAPGQEKALYIGRQQRSSAAASMVGQECAQHPSCSQVDAPQVSLQAPAVWLSLVRSPSLKTKLPRNTVVTRQPCHAQRELLSSIRKQPS
19NSW04_001121-T1	1	0	MVEEMVKRANKRLNKAPDNQTAIQFQGLYALDAEDRAVVEGPVIQENLSNQVGISNKNKDTNHNSDSEDSFKEIPTPLKDAQEDVASEYKAILSNVPVIIEPGQVNVTKASGKANNPPPVTNDPPPIMAAQVVKTLQQEVWDKATEAFEKGDKNGADFFLKIYGQMGSTLNAPDKPDILRASSSNAVNPALNIAKQSNNKMSIVFIKGSLPKHFDVGFTPYFDRNIQEFRGPIPLTIFDKNWQRDAIQWYTNRRSKGDEKDGNYIGYKYPNEWSQLFSKWTTNHWNFYITFRDLYGYPKFAEWIFLHKENVDKIVGEEGFMTAF
19NSW04_001156-T1	1	0	MKMLVSSIRKHHLRASLNPWALEVFVIIVSSSLGLEALQHRNNLILAGLGGPSFRNGLILVGLGGFSSSEQPHPCWTRRLFCHSKLHPQILFSVVPGLPLPSTISPFPCQLQKHPQSSLSWTLGLLSSRLIGHSVHALDTRSARNSLAWTWSTPDTRCDLFSRLSRPEPLWAFFAVSLRDLDGTVWNDQRPTVRPRLLHPHLAQPSLACGHFPELPGTLDIRIDTHTTPILAFDARANSPPIVANLPRSLSVTRPFFFGGVNGVPLRRKAPHPGQPKSYRRSSTLAPFSGRFRPPPTPSPSHRPRPPIALALPSPSPSHRPRPPIALALPSPSPSHRPRPPIALTLPSPSPSHRPRPPIALALSTLPSPSFDRHAPWLLLNLANNPSCLSSLSPCPLFF…
19NSW04_003564-T1	1	0	MTNSNTNGIPSPLPTTIQETENIVNNNSKTANYDQLLPGEGNLWSSILDSVSNNREKSNLPTKKVIVLGERNAGKSTLVSYLSATNPPPTDPNLNNNNHNNNNSNSNNNPSIPVPVNDGDDVDMGTSYTTVEIGDDGEDDPLVRLSLHQIPSALPPYSKLLPLILNADSLRESLILVLIPFTHPHSLLTSLVRWLVLIRSVIKSIKDTIKPAEGGQPAERGEYIIEESKEALEYQYRSYVEAVGQPSASTNGEPSGEGGNTNIHLDLPLPPGTLTENMGIGIVVVCTKSDEIDELEKEKDFKEEQFDFIQQVLRSICLRFGGALFFTNQKKPESLLRLRSYVLHRLFGQLVSTSTVPGTSATAGTATTNARLFPFPYKANVVDRDEVLIPMGWDSWGKI…	Dynein family light intermediate chain;
19NSW04_005947-T1	1	0	MQAGLALQGLPFVRPRRLAVVGGNGGGLGGCWSAGWRARRLQLPGNGRPMAAAVALPSSATAGPANPAPSSTAPAPAGQKAAPASRTPAEPRRVRFNVGSKYHVMDVIGEGAYGVVCSAVHRPTGQKVAIKKITPFDHSMFCLRTLRELKLLKYFQEQNVSENIISIVDIIRPPTIEAFKEVYLIQELMETDMHRVIRTQDLSDDHCQYFIYQTLRALKALHSADAIHRDLKPSNLLLNANCDLKVCDFGLARSVRTAEQETGFMTEYVATRWYRAPEIMLTFKQYTKAIDVWSVGCILAEMLSGRPLFPGRDYHHQLTLILDVLGTPTLDEFYAINSRRSRDYIRALPFRKKRAFAALYPNASPLAIDFLAKTLTFDPKKRLDVQQALQHPYLEAYHD…	Protein kinase domain;
19NSW04_006702-T1	1	0	MSSSDESQNMFKVPRPSPLNIDYLFYMEVSKISGMISPTRTLLPHSKNWTKIIPVAVLEPLVIDIVSLTWPKFQEQVLTHLKSGDPTHDVYQLILDLHDKRRIKWVASITNHKDRVVRAEIGGAADWVSFSNAAYENYPGCTDLELVMENPSCAAGDKTFESISKTRLNGVVDTIRSYASAVGPQGITIFNPFDWQQVMHVKNEHLSKWAEGVIHNHIGVSVRVPPPTSHFVWGLVNYAPKSTSHPDNSPPAQIRRLSGPKLPTDSGNEEEIEVLTSSSAMGTRAVDEQIPPATGPKPPLIPQSATVAPLIPIPPASPRLESYEMETYLRAALIDQGDTYTRGRLMSLGIHHWVFFRTSSEAELIGLGFPIGVARALVEGVGRLERHDDREYDHEQDYE…
19NSW04_008569-T1	1	0	MIPTSFPPTRIPRLPLGSRWSRREPLSLLNGISSSFPQTRIPRLPLGSWWSRQGDKLTGSPRHSPGKTDERACKLNRLLIAVICQSHHLLPQGLNLTAYGIQALNLSIDLCSVLSGLLCPLPTYNFTDPSQYSIPAIPALAWAVTWLSASFLILAALIALAAVTIAPSSFLLTAPPCEPCGKSFNTLVAQNNHLVIKKHHQTINQQPKENKHQQTKIGHLAESSSNPIAQLDSLNLSEKIEVDAIPSEQKKADLERLIELQIAQAPRIEPNECLFCPRSSSVRFADPDQALTHMLRPHGFFLPDQEYLVNRPSLLAYLAETIAVWNVCLYCGTGFGGKITADQALPDHASLTRKGLESVRKHMCDKNHCKLAWDTEEQRLEYSDFFDY	ML-like domain;ZN622/Rei1/Reh1, zinc finger C2H2-type;
19NSW04_009011-T1	1	0	MEIFHLVKKERICSSEGGTGTLHTEKFGNLASSLCANIHSALAGSSLGFCHIFQPPRGVAGVLRRGPPADPRCLQGPLRRPSRSTAILSRRRDGQSHPPSTPPHHADHAQPGRASPAGSPGPSPEATRPTPSISAWAPTPATGAPTSAMPSATSPPSTPPPASSTPASSTSPSPCTSSTSPRSSTPPARPVLPPLLPNHPPSRSSPLSRPQISTPLEPLQLLKLVKTVEAAQGRILHGQPRNGPRPIDIDILLYNSDIVRHPDLTIPHIGIVERQFVLAPLADVARRTIHPETQTSIESLLADLELKSGAAGMVRKTHLVGGAGCRTLDLSERTHLMAIVNCTPDSFSDGGECLAAEDAVDRALEHAAAGADILDIGGMSTRPGAPEVSLETEIQRTLP…	7,8-Dihydro-6-hydroxymethylpterin-pyrophosphokinase, HPPK;Pterin-binding domain;
19NSW04_009050-T1	1	1	MKALKLFGRYIKLRAAWAFRHEYFQLAIQSQLVARILGRMFKSMGNTPFKSNRKLMEEHGIPSFASGEFNDSLSEFDCTPHITFTTHGFYNKPHIDKGDASEYAFALFVPTKTSDGTLADPSIEAGASGCRFVFPDYQCYIAFQPQVVVKLLWAANRCKHCTLPGFEPRGFTQMGMSLQITKKAMNICSAIKTGLIYLRKTYRDKKNLYFGGHRNYMGNRGK
19NSW04_009059-T1	0	0	MLDPSAKLIFQGALATLPSPADPASPARRKAQPPAPLAAYAVLFLDGRLECYPGDPFSVGSAHEAAKPTHILQLNPHHRWVLQATQNSPASFPFTIARQPLTLLGLDVEAMGTTNRTSLTNNTPSDSLKALKDRKSLKQIFGFRPRRNPHPARHTPTLIDLDPCPDLPPLHDHPHHAPGSARSSQLNSPASSSTSPHPTTIHPAQNTLTFAASSESARKQWITAFLSVFRLTSDLEASTSNPSLHVSPDRASAYQQHQQTPIRSTLSNSSFPNSNSNAHHTSRIPLAPIQQPRSSSSASIATSHNFSADLLSPTHSPHAGLLSHKPSSPSPPSPHSHPLSVSASSHTEMAVAVPAWIKAVRNADERKPGPDPDLLSEKAGCYASREGSLDQQPGSARMA…
19NSW04_011225-T1	1	0	MYSPKFLFQLSSTCVLLAISNPIKAPPPISDFRPGDIGSVAVAHDDNPSQINIEESECDGKTLGLGLSEFGPDLLDPHLEWRPTREVKADNPRAATLDSSYKGETRKSIGSSHLIPPDGPFPTRILDMPYYIPEALNRHDQRRNPEGSQYGVVLPAASATQNSDRRTAENKNYYQLFPITSPRFKTERNGNPSPSTQGPLVDIRSNVFVSVGPTPPKAPPIRIDNLHLDHSSLTSHVNKIPLSVLEKPTNHRGSNLPPPPGFQQSHPLPLSVLEKATNHRGSNLPPPPGFQQLHPLPFSSGKGSTISDGGLYDGQINFVPGLHGREAFTPAYAHGQGDLSLSSAISPPKHHFSGNMETQDLHNSRNLGFQSLDNSGPAKSGILHEKQNAMAAHSEDLRG…
19NSW04_011419-T1	1	0	MNTTNSGPTYVHNGTQHEKKSRTGIPYHNHPPSLGSTSLPGLSIGNHSYSSSLDFYLPNNLPIGHPPWPNFNNKLHYFHHIHHHQLNIRWPRTGIDIAARQTILHTACLIGPHRAWVPPPEYKTCIELFLQTLPASEIGRHVMLVDLRYHGQSSGSAPGAYGRRHGGERADHGERGRQGLWRLGSTAPTAITLDILGTAATPGLVYARSSFALHNRLALLLVRLAHLKALSHGLPNFSSSAAGALRVADPAPSLARIHPVSIGSLSLVAAKLAAHFHTLAALFVPALPKNHLCLLESLPTSIGGRMGTLILHSSLPPFL
19NSW04_011674-T1	1	0	MVSHEVLSQTGQNPLWPTAQARSPPCQDSGSVPEQRKRKDLNPNPARGIATSTQDEAPKRYKQALPNSSTLATDANSEPKGSSLSDRITQPTSGDAICSGSLASRIGSC
19NSW04_011680-T1	2	2	MEFDKKTLTCDNLDQDYVNLIIQRINQAGEEHTIELKEIGKMIYNLKRSGKDEPIKNKKFRTTSRNMKTFKYFLENKTTWYQYWKLQTSINFESSCTEYVTSTVLQEVFPAFLANVEMIITIIHKLTKTHSESKEDYIEKLKKASKCFVELANSNKNLIMKEDAISSNHELILKNILKKKRNCYSEFLWIFLEFWLKKEYPDIFHTELTLGGGINNNFKGFFNFIFSISIQNFTELYKNHCG
19NSW04_011681-T1	2	2	MKRRPGILLADPLVSPCESDPCNKAEHPTFAYTRQEFFHSSDSNQNTRPVGPQTDYPPTYRGTPPNSSNLHIGEKNDLLKDTSFSKSPEAFLDTSPNHPDSSSKDLETGLSANTEAWEFTDTDFNIHDCLALFEDIPLPETPIGCADFGINLHATPLPMHQTVNSIAHMSGKAGLKNKDSILEGASPAVFTASISSPFEPSLASCKYPYRETSDSNNPHRIVQPLHAQWYQNSVFSSAMAIPATHQDRPQTGIYETVYGEKLSGSVSNNPPFDPKNYMSSNNNLWVEGSQGLNQINSNMAVKALEPNHSSNEMSQQKPNSKRKSHHTLKATPNINKRVGWRKKTNDKFKFKFNPFNVDQDISINTQ
19NSW04_011685-T1	1	0	MDHLPRRRLCAKLDSLYLCPTPAHRDLLAALQQWYLRPKPAHSGPLARSLQEPSTTDHCHAQGRADEDEPSEIKGNLAFWSSRSAAWTSKTAATPATTFVKLIAKVDILALPPIVSIDFVQRFFAYHVAAALVLLFQHNMHPLPDSILARTCRLKLCLDTPRDLASYLPQSCLVWLIGSRGGDDVDNGGWQMELGPCADAAALSLDRQA
19NSW04_011687-T1	1	0	MGKTCSPFAIVISPVHLRLPVSRRSQQQFCVELVAMCLWGPAKITCLEAELHKHSLSLSCRVCLPPTVLRGHASANFIILFHSPSLLQSSSSPCPAQHHSITTPRASRPPPSAPPSASSLTLYHFDRSSLPPPAPTSRSSRRASPRSAAPWLSTPLIASRHCIINPINPRSYYTAALITPPPPATTPIFPYCLVAVPYYCSSSFHRLCHLRALCPNL
19NSW04_011727-T1	1	0	MACAVDQLIIKKTRGLKAIQLLAKGLVQQTDETDTLGFVPGLTPIIKESKEIVPHDDFVPEVVILDPEANENNKEEVSIEDSSDEDNLPEYPTNGKNKVHSILKKVEFIIQHITCSAAKRSEYDIVF
19NSW04_014519-T1	1	0	MVSRSLPRGPFTVRFHPRPTPSVGTAGATGAMRPASAIISPARLAAAPYVARSPIQNHSPAIHPKLDAEARLAVLALINPDLEPAPIIPDAEPAPIIPDAEPAPIIPDSEPAPIIPDAEPAPIIPDLCSNDAASHTDNNHADQDSGSGAPKTKLTTTSREPDHADTMTLMRLAEELALPADQMERFREVAQLPEPNRLMGVFMYMPGVLFTIAKPETLFTPKRGKNSTPLVLIKEEVDAMDNDWKATYLPAEYADQEDTAVNSVSLLIQELLKYEKSGLAKLIMVGARQGGRGTGVAIPPITDIVVSVLREYSPRHALMSRAKVAASINSWDYKSAYGHLVLAYDRELFDGTKTAKDLAGIVVSLPSEEEVEEILVRQAQEDPEDEDKGVFADTF
19NSW04_016634-T1	2	0	MIDGMKETSDQVRQLAQANAEDNPDLDKPLVQQEIAETLTAKPQKQKKSKTVTTTDRTTRSSSKAPVESRTPAGSQNPKQGPPTTREEGQSSRGNALASLCRELIGDLGVDSTAANPVDADLAEQPTTTGSSSNNDSIRCKIDMLTDQAFAAEKDGNVALAEQYFAICEGLTKPKFQPAAGAQLGPSITPVVRKMSTVAVTVPIPPVELAQTGGTKATPGGVVFDDDARPTSHNVGFTPFFKQNLIELRAPLPLTIFNEVWQDKAILHYSQKRSRADKTNVDKDRYTGYPYPCEYTQTYAEWSINHQGFYTALIEVANYPKFAGWLLLHKRHCDQLVTQHGFMTGLRYDINVRTNAFAHRIKMPNKSILISNILVFNDTITQKMIAHCRKFDETEFMEN…
19NSW04_016636-T1	1	0	MAKGNAAGEAKIIQFLAGNKYRLYNPILELQGFDGVWDTPVEVLHVVLLGVVKYLARDLVASVPKESKVVLLRRLQSFNVVSLNITSLKPVYLVDHIKSLVGRDFKILLQAARSIVTAPPTPFLARQRLQTPIDISLPWLAPCNTAPEDVGSRTCPGLVPRPSVPPASEQ
19NSW04_017254-T1	2	0	METGVGGSDAQEPNQPSKLPETSRLDPKFVVENARRAREEAEANEDHHRAEKRLRGIAGKQALAEHCDKLSRGIQSFVKFFLGNPDKPQDYPPAPTREEIKAQYWVDQRTASIKRELNRLRQRLQGKTPAELDYFVSLAEKEIRKNIQLPSFIPAAQKGNHKGQPVSSQTKGDVERALALAGISRLTFEWEISHGVVSTWNSTILEVLGGKSVEWLRRSMPVTNEQAAQAPAIIQRWVRTKSLEIQQFKNMSSDTYSKMKDEKAKKAQYQRWKKKIRENMCKMVDKVFQKNVQLAHIVENKDCGSDIEDGELNMLPVRMCPNWRSGDLTSVLHCLDKMVKAQAQHHKTIKTNEKIYGRSKTIFKTFKGARGVPRDLP
19NSW04_017255-T1	2	0	MENNQPVISNAPSNTSSSLDPSFPLGALTPPPSQNVIEANFPSKTLPAPMFKEFAIRKDDPGAPLPLNPDEPILDNEIQQITAEEFGYTIQAAEEAAKHLAKLKLPRSWKKQVDKLSHSINSTKRTWEETGEIPDDKAIKIQTGKSSSNSPKTLKGSSKPPKKRARKANSSKPVDLLVKKNNTSTLTTPLQPIPPSNSPNPSQIPVCKDSRVEHCPPEDPHSPDLPIQSTTTDSGDAVNSINPGASPAPVITSNPLELAPIDQNPAPKSTAKDPPTTEFLSPSSNKQWYCPDVIDFPLLSTFGNKDIPPQSYISTAAKTPHPESTLVRFLYCLLHPAQTSISDWAKLVAASVELMADSLYVPPAPTAVHDEDQLIQGVQVLQHIEAIKNSSLSFDTVED…
19NSW04_017646-T1	1	0	MPAPYPPPILAAPTPAILNPPAPQIPPPTQPVARNHWTSRDQSNTPQQSICPLCRYQRPMDHQFDSRIPPLPFANEPGGTQESYLGPSLGDVPDSRSYVLFNQSQTQAFPSQSQTQPLPSPNHGLPNSQAPAPRPQPLHAYPQPPQVPPNLQPQPHSSPPRSQVASPAHPPRQQQSKESAASKFKGPPRAIILEFAVFAPSVAHKIALAQKGKPTPAVPKWSKLGHAGVITWMVHLSDYSFDLFKRDFITRVSVDREHVCTHLRKLELEGNKIQWRCTIHNNRVFGVARNTAVTSEEEWSNFVTEVARNPGNEVKVKITMQDPSVLEKQAAAETRLALQRKATRLVMNPKADVDSAEVIQIVGDLTAHIIAKYGGNTENLRIKDPLNLSKASIPIYTNN…
19NSW04_018981-T1	0	0	MRHFGSNFLVVSLFLAQAHGYQYQPRDLSSTDTALPATVSGVSTGFVSGQKAVTAQLKADAHAAIQDFSAAITSASGNSTTQSSAETAQLFTTIVKGAMAAPINQNIGSSDTPSQDRLNSMASTINATLNSINDAANSILSKSNGALHYQDLKDCIGGMVQQGGLHDGESCVMNGMSITGVSNIMTNVLKNFGNNAIPPAVIHETTKALDPSFTAIIPGEKTFYDSVNNAITSVQASVSGQLIAALNDAQNC
19NSW04_019111-T1	1	0	MSNFTSPSSLSDHQSSEWRKPVSLVGAGPLFLYVIPILIQGSLLHPKFARWPILRWLRLALTPLNVYLGLKAPLEYLIVPVNRYGGFNFCLCIWGTQLALKALQIGLTGGYMEGKCWIRDEAALTPNEKAYTVQAEHKKNYSWKEVAQWTLKHTLPPRGIQFGWGLKSELNQRTFNEVLKRLFKVHILSLIATGYCVASRDFGSPTNVLLALGFPKTTATTILAETLASLSFPAFLLSWFDIGYTYSTLNAYIISWLHREKGLPIPQWIMEWFDPRLYTPIFQSPHTAKSLNELWSKGWHQFLRADLIFFGARPAISLARKAGLSKTAQKICSLFAVFILSGILHEIYVLFAVSTKISLTRYLSLNPFPGTLFYFMVQPVGILLEPLIIPLIPKFLGGG…	Wax synthase domain;
19NSW04_019897-T1	1	1	MIFHPRLLALYGVLLVITQTPVQCSSSTLMKRTCAPKAPEAFHPKCGRLAEPADSELISSHGTQDDESRIGQEMSPDQFDQLHAHGDSGPTSSGHVYVKQNHAEEEIDNWKTMEVGQFVATARRVLGLDSGGFTGLRKLFHQHEYDDVMELSELITLTINWLPKAIPHNPLAKSLEGENRKAVLEDLEKQFKHVELYEILRFKFPYISQSTAESILEYIVQGGIGNNSALSSGAPWDYKNVQEVIKNFYKRTSPQSPHDQISKDQDKDFPQVILLKNFYALAPSLIQFPCKWKNKLEEYLKKKGYKGQDIFLDEMIQLTLNFFSERGYTYWKKGQSDLDFIEEIKHKFQNIDLEVLIDALNPDIFQYQRKSLKEFALHHGGYTEEKFSASKLNLDAYKK…
19NSW04_022018-T1	1	0	MAFWKFGFHAQSAIDSILSTSTANQHHAHPGAGCSAPSLSNPSLLLDKLLEEDDLLQEIKAQHPKLVEFLGTRQVVGRILGYVSGVIFDDEDEDRLAENSDSTLSRLSSAHPAPSQLPEPAAPAEPHPAQPAAAVMGYGGALFNSFRTRVVSDTIGALLMDALDSEGRTPEDRAKAERRKIRYPYLCTEILASDLWSVTSQIFSDFPRLSLLTRFWDAVLDQPPSATASKSVQIGYWAKANITLINAKPSEMMSFIRSYPNLIPKLLAHFNSSPIVDVLMRIIQSEQTADGTIDWLIDSTDFIELIISLLHPSRTPDLHRSVADFLKDVIAFCTNQVVSSAPSPNQPNQKASSSTGSPPGSEAGGPNNPSASSPDLAARPVPGPSTQPPSEHSDDHPKF…	SIT4 phosphatase-associated protein family;
19NSW04_024415-T1	0	0	MAEPESRISPQLPQESTSLQPPLPSDAPTPPPSQQVLEANFPVKMLPAPTFEEFAISKSDPGGLLPLNPTEPILNNEIQQITAEEFGQTIQAAEQAAKGLRNLKLSRSWKHLVDVLANSITSTKRSKIPDDEAIKIESIKPSSTSPRTSTGATSSKPPKKQAKKGASGRPADLLEKNTKTPTNSNDSNPAALSNKSDTSQLTIPKHAPTENPNINTPMGAQAALATIRDLEPHHSPDTPDNAVQASPTLPADSQVGPVACDSVVGNPEHHIPPESSPSAATETNNAKAGVSNTNLAAPVEPPAHGTTTAPQPSPTNQVLQPSQSIPETHSGQANPTPSGPSNPNPSNPSSQVVVRPLTILKSVDVRIKVVHIHQDFKGSKPSWQRYQTTWASLTSLVQF…
19NSW04_025853-T1	1	0	MKVMRAEDVMKYPIFRVSTYGLRPPIILHQSFPDLFPSSSLRSHLPSPQTKQPPPRIQTPGELLKTTQNPIAIPDPPHFQRSSPRTTQPRGQPKQHPSPHTTASACTDRSLSPSANSSVCQVEKNPAELANTFEEASQNLQRYQRKQNFQPLVYFVLGGVRGLFITSRDHRTAGVSGCMSMIQAMAIITANSKIPHPPDEPIWKNLLAYLVRIFSPVFQSSGQICSLASVQVPTRMELAQAITNDFLNHWKTFNPTSSFLLPHTSGEIE
19NSW04_025873-T1	3	2	MVSQLLKLFLISLPALATSQGPNRVSVSVSSTSSSSESHNNTTSSNVQFTTDIPAGSTTIPDVNGINTNFNPGTPTNTTITTGANGSNSTLTPNTNGGSNHNATASPKKTGARKLAGYYPVYHAEGQPLSELRYDLYDEITFFAATTNANFTIGTDSLTQNEWDNLAYEFVKNCKSHSVLPTYTVGGWGGSRYFSPLVATAENRTAFANSTISFAKKYGFEGIDFDWEYAGIQGIGCNIINDQDVQNQQLLFKEVKTQWPEGKLSTTQSIAGIRDPNYQQLPASDVTIMSQVVDEVRIMAYDVHGSWTKTTGPNAPIRAQCADPENQLSVESAIEVYLKQGFKPEQLSLGIPGYAKTWTLTKPELTPRIVGNYTSYYYQNFTGIPAGGKYDDQPGLDVC…	Glycoside hydrolase family 18, catalytic domain;
19NSW04_025873-T2	3	2	MVSQLLKLFLISLPALATSQGPNRVSVSVSSTSSSSESHNNTTSSNVQFTTDIPAGSTTIPDVNGINTNFNPGTPTNTTITTGANGSNSTLTPNTNGGSNHNATASPKKTGARKLAGYYPVYHAEGQPLSELRYDLYDEITFFAATTNANFTIGTDSLTQNEWDNLAYEFVKNCKSHSVLPTYTVGGWGGSRYFSPLVATAENRTAFANSTISFAKKYGFEGIDFDWEYAGM	Glycoside hydrolase family 18, catalytic domain;
19NSW04_025875-T1	2	2	MTTRWGNRFAVLESHHGEDDEPESPKNKNKESKSVLPGSPKKAINEQGRSSSVSRNKQTGQPKNKMATRPVEVSDQMAVGLRGRNTAPTQSDDDLLEKGAGKASTPPPTSEKNHARVAKKKSKNLIKLSKRDAKLSEPHPPAPSMAALSSKDKRAMALLVVLYMLQGIPVGLAFGSVPFLLRARLSYTQIGLFSLASYPYSLKLLWSPIVDSCYFPSIGRRKSWIIPVQALVGVTLWWLGDHVSVLMDAEIPDVKTLTVLFFTLVMFAATQDIAVDGWALELLSQDNLSYASTAQTVGLNIGYFLSFTVFLAFNSLEFSNNRCRSLFGFPIQDYPLMTLSGYLKFGGVCFILVTLYLSFFQTEDPVDKDSPESNMDVKKVYQIMYEICKLKHVQSFILL…	Acetyl-coenzyme A transporter 1-like;
19NSW04_025876-T1	1	1	MASHSEVQQSMEDRVEDWKSELPSPDPIPSWWMKDCKSPLASHGQYDRLPDRSAKNTIITIIGTGITGISCALNLVNHVSTDQARDRLKPKENPLKIVLVEAREFCSGATGRNGGHLTASAILATKTRSEKFSAAEAIRAVKLELKSVKDLLDLIHSNCWKDDVDLVQGGNVHIFDNHKEQAQQMDELEFANSLGLDLSGLHWLDRKAAVQDYGLRDSLVGALRIPANNLFPSKLITKIHNLIQSKASLIDGLSVELFTHTPVLKIEHMAVGNPNWMVHTSRGEFESRYVVHATNAYASYLLPQLRANLEHAIVPTRAQVIAVQPKSYSRSQIWTNGFSANGGFDYLFQRPVKDADKQNANLRNPVVILGGGRNHAPPPFEWGIGDDSSLNDQVGKYLR…	FAD dependent oxidoreductase;
19NSW04_025878-T1	2	3	MPELNESGSNRLVVQFLRSLSRGVGYKGPKRDENTRTSASVNLTIPAFNFFTTSVRLPASKSYSLLQPNYYPIAHNLCGLDLFSRSLPSTLFNMTRKLQLALLSIVLVVLISAIAAAEAIHEKRHVGNNLSTRRLVKRKPSASVVRMTGGRAAQQLRRFGKATETAPSKEPQVEGTGKAEAQRNAYWTNKSVLGSDETKPGSLPLYKPTAEQRSAYIPNNHALMSTKTALRMTPIQIVLISHFLTRRLLSAHYLQPKNPSNNPYSLYFLSKAFFPHNISQASHVTRMSSRIYPRSFACVERLSGQEGLYYAGKLEFIFQRAQAPYLSAPLINRLRKVGWKQKSGLGRGGSGVINFCRIAPTFGESMRDGIRLQLQRLGGLFKCPSRHNLHFMPGKILLK…
19NSW04_025878-T2	1	2	RNCCSRSDSKTPCGFIDSKLVKRKPSASVVRMTGGRAAQQLRRFGKATETAPSKEPQVEGTGKAEAQRNAYWTNKSVLGSDETKPGSLPLYKPTAEQRSAYIPNNHA
19NSW04_025884-T1	3	1	MLCLGRPQQLPTLAWYQLSIDRVLHPISHPMTAMKRRLFSMDDESFDSFKRRHIEQAKSETNSAALGPLKENPIGLNGSSATTLDKKGCRARFSSNFEFEGQLEEAFRVIQPNKPEPEKKSISPSHRELELTISDGIRSPVLPNTVASTGGHRIPFTKQCRSVKPKLPGRENFKNARNKPESSRFRKPKRSPRDINQFPLWNDIFQMKEKGRWKSPRSRTIRPPPPQLIRQIDDECTKPSAKKPKSLIPLSSLLISAKDYYELSILTPVGLQRDEKYNWGHLKKNAQIRNNLMRQKIRHRVLEMSSQAPAPSTEVLERRFRANRESEKLRSQRRPSCNFKSNPYKNLAEKHHGAGRLSHLTPCTGTSNPNEHMLNNRHTNFSTRAQIPTISKYFPPPSK…
19NSW04_025887-T1	4	3	MHRAAINLVLFGLSLFSSLESSLAHHSPNKLLKTRAPDNNEPKNGTSKPCQTYYSANTPHAVCNGDRSMMCLAGCTGGVVAQNCQLNSSSPLTTETCSVAFSQTSETAYLCNTPQGAYTCQGPQTGGVVCHNCVSTPNGVLPSNTTSTSAIPGHSNSTNEHDSQDTSSDSSKVTFSTTMALPGLLSIFISAAIATLLSNSNNSTNNNPFDFFPSSSCPLYPTYISSGSIGTDSLFLTFSISPLARTRPLFWRGCLFRPRCCFSSFLCDQRTSRKGSDFGKNTESRFPFFCKRLKTSILLFSSLSYTFVQLFLDTLRITLSSVLLFWPWLSTHTSIPFSHDQAIHSLYPTERLTHFTLTQPSPSSRTIFSFFVALPLLWSRLNYSLGSSQYLLCINSNHW…
19NSW04_025892-T1	1	0	MLNLVEYVVAPGQKGFQATEVTGPAGRAVQGDVKSKMPKTPTFVPYPMGIMPAAGAYALAGPGSPYMQPDPYMTAGAYPAPYPGQVFYIPSPMGVIAGGHSPNLTAMSPYAGATSPHPSTRSPTVPFTHHQHGQVAMALSPQPAAGGFGFGSPSMAYGFGGSSQSAGLPGASPGAGSGVGEMRSPRIVGAGGGGSRGFVGSSNFGAEQIHPRAGPVGSAGGQNQLRGFSNGGGSSGSLLYTTGSGIPPNHH
19NSW04_026343-T1	1	0	MAAKQGSDPTQKKNFDKTFEDETKATNALVDIGTIQLTAEDLYDKDKVDLEQVHLEDVWKLLQTTEEGLTASEVARRLEIFGPNKLESKEVNPLFLFLSFMWNPLSWVMEGAALVAIGLSNGQGRPPDWQDFLGIVLLLFINAGIGFYEERSAGNAVKALMDSLAPKAKVRRAGQWSEIDSAELVPGDIVAFKIGDVVPSDCRLYDAINVSIDQAALTGESLPSTKHVGDQCFSGSTCKQGEAEGVVIATGPNTFFGRAATLVGADNDSTGHMQAVLAKIGTFCLVSIGIFVVLEIVILYGAFRYQYRRGIDNILVLLIGGIPIAMPTVLSVTLAVGAQQLAKYKAIVTRITAIEELAGVTILCSDKTGTLTTNKLTIDKSTVKTYADFSADEVCVLAA…	-;Cation-transporting P-type ATPase, N-terminal;
19NSW04_026650-T1	1	0	MRHAQTRLSIPSSELGLDYPSNPSLLLSDFSLLAANTVAYGPTASPIRYFTHSWAQLDREETFRFVSAFPSWRRCLTETIVKLSSVRGPHVHEYPPTLPDIVIPIHAHRLPPPSTITPMSNVRPSNHPSIVSGHFEALSDSEIDVVRGNQYGLLTTGTFFQCAGVGGDKEVDFKVKLMANTAVANALEQGIIYSITGARMIALNDGSPPTVTYTQDSIMRIGKATDLNLDFTNKTGIVGLGVIVERAEVPSPNPGEEDQLEVIVSHNDWDPVVGGVSVTSGHQSKGSNGKLGVGPSTPASRGRKFITFKKDSESSPTPCASQSGTTGLLHTLISCKGKEKASPDEVQVADDENHDNHDEDEVEEDDYPLLKRKGPGRPRKQPPTEGSKKSKNE
19NSW04_026707-T1	1	0	MQTLPPANTPFQLVRTNCTYANWVKSISGAAPQFLSPAENEQWNCPDMINFPLLSTFRNTNNTLPQGSFISTVTKTSHPESTLVRFLHRFVTPPPSVYTEWAKLVAASVDIMAKNLFQPTPVSLHDVDNRLTQGVHVLQYLDKLKSCSSSFDTATADEAHNHNTGAQTLPPSHHCCRQKKSNQQALQTRSASKTQTALQTHDPPSDLTQGPANAQLQLRTYLKKQNFQPLVYFVLGGVCGLFIASRNYRVAGITECMSFIQAISIISQH
19NSW04_027773-T1	1	0	MALIPLDKLADAASLNGLNPTSPAMPANPNTGDSTPPLAPVGRSLDTQTSIGAKPATQLPAQSRNVSSAMIPGSKAYGLPSITMATLQELKAFHEIFSRNRENQARDMEELRSRGLISMAPQAFDVQIRHLRVITAFCTRLEERIADSEKAGQVNGIEVIDLTQEDEEEAEAPMHQKRRQQDDLLDHRQTKTLKQIRTAETPASPGHLSRPGAQSSASNSPHSDSGDEDVSRDSTPGTPKADALSDPPSSPESAPRAPSSPGSARRATSSQCLLAPANPRSPGCVAQPRSSSTSLAKLVLGRSRKLHSCQCCPESEPSASLIPKVTVIPPWRAINDSKQATPPHPAEDSTQDNDPAPRTSISGSGDAMDIDSDDPDLCQPPITAPLAAVPSSNCAEDVA…
19NSW04_028240-T1	2	14	MNFSLTPAPGIDWYIQFSPAFTVLSLFVPMFSLVFAFVFIGAGPESLPVNDRDEGVEAKIESIYPADAGFIQRSLWPLKECLRRRTSEELLSLRIVVGGLIVGGTVALMHYSAGFSSSFEREYDLPHLVFSIVLACVASTLSLLVFFRFQAQWHANWWKKMVCALGLAAGVSGMHYLGLVGTRWYVPRGKTEGFVQGKKTSTVLTIAISVMCFGVCVISFIIVFSDFLVTRESRRKARRVTIASATFDKSGRVLVNPDGMLPMGEVETDFPLKDIMEELNFRQPTFQWLYSLSWDWTILDPFLPRMAARALGLTSFVPPPVASGAPRIFRSRKEPGSSYTSSKNAAQLALFKDRCLETTQSLANQIGLPVSDMGVLFDNVLRTGTRTAPATGEKAECKL…	MHYT domain;
19NSW04_028242-T1	7	7	MPRSVRGLCFGTSFMPRPEPRVPPLLIVYYQDWHRSPLKAARPDPNVLPCVSPAISPMNEPSQTRMNTDLNRQQSAIGNLPFSNRTGVVMGGEDVPSDLQSLVSSSILKKSIPSLNTNQLSKAATENANDDQTQTSKNPGLPFDEEAKLVYGVVFSLRNMVQKLAGKQEVLHCYTTSAYTLHILTTPTNHTFTLFTSPMTESLRPALKTLWRTAWLDFVIGLGAIALGSKIVPMDAGHPEECLKVMVYKSAGSGPSAILAWVIGAA	Trafficking protein particle complex subunit;
19NSW04_029823-T1	1	0	MVPSIQPGRRKIDPSCRPQYQKLIDGDSIYTCSKFTSEREPRLGDSIFRPSKKFKKSLMVEHGPWFLDLEPVLERRDQGRHRLWKRQKNKRLKRISSAARPNPQQAGPQQANSQHADPQQTDPQLQTAYSQRTDRLTAEPQHTDLQPTDLQPTDLQPTDLQHTDLQQTDLRAAYLPQADPQHAISQHANLQQADLHQADDEDADRTITLAAFGTQGTCSLPIDNTVEFPPRAVTPDLPSSDLLRSIHHEAATFYSSHNVLSIPTPHRGPRPKNWEEPIAMARALDGSALVAIGVLLEEIAKDQQGASCLLELLST	Pentapeptide repeat;
19NSW04_031362-T1	1	0	MPVTNEQAAQAPAIIQRLVRTKSLEIQQFKNMSSNTYSKMKDEKAKKAQYQRWKKKIRENRCKMVDKVFQKNVQLAHIVENKDCGSDIEDGELNMLPVRMCPNWRSGDLTSVLHCLDKMVKAQAQHHKTIETNEKIYGRSKTIFKTFKGARGVPRDLPRDCYDDAWWEKLSPFKRETISTVKSFGIKDITKNLETHCHGTTITGDSNAASQSPTQTKNKRRLEDDSGNAGPSTTSGEGLGENGGRGMNVD
19NSW04_031644-T1	1	0	MVASQKLSKIQTQLKQIKRSWPVDPLRLNQPDLQFSASISKAIDRIFSNTYKSDLNRSISPQELEERTLKGAERMWSSLENLSNGSISKQYPFPQSMRNPASFPGHYEELNEGVQRAIRGESLPWYRRWIRFT
19NSW04_032917-T1	1	0	MSLTRTPNHPANMTGLFEPLGESVPEAIRANQYGNVTTPSFVACGGLMNNKSKDFQIKVTTNTALNNVLDPNFIHYLSVSARREVVSEGGEGTSHLEVIVAHNDWDPQDRAHKRFSIKYIVPGSKLHVKTFSLYVVGREVKLSGRLVDFEMESNMAVVVVSHVAVTSGHMIGLSNQVAQGAGSGPSGSKTGRSPTKFSPIKTAPADGSPSNKSKQIEALRPRANCSPSSVKGKGKATEIPVEASDDGETASEEDFGEESKEEVKPKGRGRPRKDILKDAAKRMKRS
19NSW04_034909-T1	1	0	MLSPFLISLALFVNANLFGLTNANSQATNGPAPSTGAPSALSASANLTGHFNVSGQIHFALQPESNAVAVSISINGLNALNSSAAYAYHIHTNPISADGNCSSALGHLDPLAVTDGLVCNPQISQYCQEGDLASRHGKLNGSEPSLNLAYIDDYLRFWPQPFSILGRSVVVHLPNSTRIACGNITSTIDGTATADGAPTFTSSNYTTQYSSQAPPAPSAKFEPFNGSTPNPAVLSQFSLPSPLPTVQMLPNIMLGTNATTRTVNGKTEQAILPAAVNATSPFTYTPGAALPSQNDTSVGNTTTVGNNGKGGSKQGASSGVERLTPSLIFTILAGLCISIYM	Superoxide dismutase, copper/zinc binding domain;
19NSW04_034914-T1	1	0	MAHPIHGALPQASDCSHGHSASPRDLHSLQSAGRFPSSTPDSHAMYSGQIGPRGPHPNLLFLESPSEHPTSRVQQLLQDHHPPSLQYTYTSPLAGPINWGANPAARHNPPQNPNFLPSGPMLSPSLPPPVNFSPTSQPSKPAPKKRAPRKKAATPSRPNGDAPSDPSPPTPAVPPPPQPPAPSEETLPNAQRAPTTPSIFQLPQPETPPAPRRVSFLDDPDSSDAAPPAPRKRAPPEVMEQIQNDLLDELRARAARYAEYLRLTADDKLALEEAYRQYQRSVHLIIIERMLHAQPALNYLGNEVRIRGPTNFNNFCKYDEEASPIYHDKSIPFQDRMVSCGKLWRLLDFDTQDQWRDQDFLDTITPPDSVAPASEDSPDAVAQWKKRERFKLKMWIRKV…
19NSW04_034934-T1	1	0	MTPSRSGPYDSRLVGMTTRDIVSFLKRLDGTIDIPQKIKIDEIRELATRLSPDPGRFPYDPRLVGKTIAQIKEMLRNLENPIEAPRKLKINELRKFATEKLQEQDLDSGSELTAISDRATSDSESGSEDEDIEPVEDTRTGGRVPTSSPPAQELTSGIPSCYRDDTISTPVSGSTCGPRTRSGARFKTPEKGDTISTPVPGSTRGPHTRSGGRFKAPEKGKSVDVSPASNPTPTKCPAPKPAKPVTQHKPAKQPPGEPQREVNKSPHLWHPGMPLIFSTPRQDEVPAASCSMPHPPATTSKNVSIIDSPVGRTKSEPLTPSKLQD
19NSW04_036155-T1	1	0	MHNLFGNSVISIVLNHTSVTDLGIAHLARLLSTALQESSDRPSKLPSNEPFRDLRSIILRGLHCVTDRSAKHLSAARTGPSELTGTLCTDTTPLILNRPQAAHHTQSPFRPARSEDELKLFSRTLEPPKRLNKLLSQHKHDKIPASGPFFFQINQSDCAYSKKYGNCLESSAFAKRFPPLCLLPRPPYPPLNPQIFILDPLFNDFLEVQKSRRK
19NSW04_037681-T1	12	0	MQPTLPPPKETKEKEEGEEDELKVVTEISRSGDVPSDQGSVSERQGLRRDKAQHEIPRPSNQFFQDNHRFPPVESGDQPVLEQLEPIQGADQPLSPPEQPSANKGKGRILEQVQELQDPQEQNFGPEQPTNGGLQQSKTARQEDQQQQREGNLPYGEGLNGGKRCDQRIVDPIEVGQIPFSVASTSKQHIASSSKSKTDKHERIPIVSSKSEEPNKPSYLHIPKSEKHKPTRRDVTRHEAKVNQMSP
19NSW04_037684-T1	10	3	MGGQLRVDSTVGQGSKFSITLPFVVPKNNNSRGATSDDSGNMKSIGSGSLLSKHTTKMSSSQGSTGSNHGSGSMSTSSSGIDEIVDAITGESSGRNSSEAPYLPRLTSSFQNQNQSKPRKSISFGSTGGSKGSGSSHSLGINMGGEMACCWISLAIRASLAEGCTRHR
19NSW04_037685-T1	10	3	MTTDRTIKLPKLPAQEGSSNMESAKSEPLKPSHPPSQTSPPKPPKEKKKSSPKTERPSLNDPGESGSTTLTPARANHLLPPDRTRPLLDSSATHKGQPTPLTPASTPPISRTFSCMSLNARANQSAADPLLHRSLVSSFNKLPPTHNAYFGCECVAPNNNIRKILLACPHHPFPLTLHLKSLLEKSDAHEVVLK
19NSW04_037686-T1	6	7	MVEKNVTRALAAKRVDENARREDSAVAESLLTPAATLKAASQTTGEKDHAVEENIGSPEEEGDRGEEADRILDVDSIISVPRLSKETVKDVLKATNMPPPAIEVFSDLEEERAHLWAKVKEAQSAGDKILCKYLSNMLAAMDEPVGPVSKPPVLRTVLATPVLLNVSSHHDVGFTPYFDENIKALKAPIPLTIFNNDWKKRAIKAHITFRHVRSAETERAYKGLAYASEWTQTHSDWTINH
19NSW04_037689-T1	1	0	MCLPSHKLQAVFPPWVVNVAIPGPNDGGQTRRCASTRTGGRWRPTEALRRPQLSKCCADKFFLPMEDTELRHGSDGRSSVTKHVSH
19NSW04_037691-T1	1	0	MENEKDEDEGGCEVDEEGERMRIGWDGAAVEFFVAGRRAPLEARRLFADGHRQSLARCTFRGRSLPERPEASSAKRSWWTDVEAHHPGGLALWPSAEDWPLQYPDGLKGASSDANRVKMQH
19NSW04_037698-T1	2	0	MENFSHLQGASEYSYNPANDDDDGLSLVSGSTRATGHPDRHQDEADGQSAIDEINFDELSLLDANPEPTRSRHQANNSSAYDHQSHPESTAEQSSKFNQAEAEADFEDVLDDLNRELPSHACAYCGIHSPSSVVKCLICSKWFCNSRGGPGAHSTGSHIVNHLVRAKHKEVSLHADGPLGETTPECYNCGSKNVFTLGFIPAKSDTVVVLLCRQPCASTPSSKSDLVWDTSQWSPLIEDRQFLSWLVKVPDEQEVVRSKPVGFREITRLEEMWKENATATLDDLERDGALGEGEPQPILLRYEDAYQYQNIFGPLVKIESDYDRKLKESLTQNDVTVRWDMGLNQKRIAYFYLPKLESGEVRLAVGDELRLRYAGELQQAWEGPGHVIKVPNNQSDEVA…	DNA2/NAM7 helicase, helicase domain;DNA2/NAM7 helicase-like, C-terminal;RNA helicase UPF1, 1B domain;RNA helicase UPF1, Cys/His rich zinc-binding domain;

## Sheet: AB_haplotype summary
Protein	Missense SNPs	Silent SNPs	Sequence	PFAM domain
Pt76_000006-T1	2	2	GISTSQPSHQPSSLFSIQLSVSIHIKINPFPSFFIAGHFRYHNLVVHSVVVTKDQLHFTSISQGGPIVNLSELNQHRTRHLTYYTSFLCDFGQINFSPLSPRISFRKSRAPQDTKAHNLGEVGPIHGYRLSKLPTAEDEDMEMALPPSSFYRKYPGWFHSHYSLDDGPRSVIISQAPQRGKGSKSSRSKFQKSKSSGRSRSSFGEQFKIAGGNYDEGAQRQNCKPRQQSNRRKLPPWSYHKKKSRYAQTSRLFWSRLRVNCCVWTGKCRNWIAAFRQINCWSETIMASKKNNKRSAHSFCPGGQAGRTGLPRKKNVSSSHGGYPWDRSRGRKNRCGGCQGSFYFRIYSLSWHGNAQGDRPTGPSCLEIFRKGIGSNRKRAPKGGQGHGGSIGDTARQES…
Pt76_000006-T2	2	2	MKTWRWLCLLPLFTENIQAGFTRTTASLMTAPEALSSVKPLNAAKDLKVPEASFKSSQKVAEGLKGAPSVSNSKSQEAITMRAHKDKTANPGNKATEENCPHGRITRRSLVTLRRRGCFGRVGSGLIAASNGLANAGTGLQRFDKLTAGQKLSWLRRKTINGVKHTVSVLVVKPVKGLAFLGRKTFQAAMAVIRGTGHVAAKTGAVAAKGVFISGYIVYKAGTGMLKVIGRLALHAWKYFGKGLAATGRGLQKAGKGMEAQSATRLAKKVPHPHPNAPVPPHPYVRAPPYPYAYAPPPQYAHAPPPPYAHAPPHQFAPTPPHQFTPTPPHQFAPTSPHQVPPPPYQPPK
Pt76_000010-T1	5	3	MSSEKTVINGVSIEDDMEDDFDDLLDKFKSPSEAKQEEGSHKKSAGSTKPDDAEAADWPGQEISDDFARDLAEGMEALLAGMKDEDGGEFKKHLEALVSVDSGLNGASDLLEVLNQKEFSSNQSSSLKPAEQPETETKNFQEAIQETMEKLKQSHDSAKAKSAPSEDENISALFEKMMSGENGLPDENQLQTILQSFMEELMSKEIMYEPLKDMSRLFPDWLNENRSKLSPEDLKRYETQSKIIGQVIEKFEDPSWDAEEKAGGEKFISRQKEVIELLTKMQDCGPPPKEILGDMPAEVCLARTVCQILNNA	Pex19 protein;
Pt76_000010-T2	5	3	MSSEKTVINGVSIEDDMEDDFDDLLDKFKSPSEAKQEEGSHKKSAGSTKPDDAEAADWPGQEISDDFARDLAEGMEALLAGMKDEDGGEFKKHLEALVSVDSGLNGASDLLEVLNQKEFSSNQSSSLKPAEQPETETKNFQEAIQETMEKLKQSHDSAKAKSAPSEDENISALFEKMMSGENGLPDENQLQTILQSFMEELMSKEIMYEPLKDMSRLFPDWLNENRSKLSPEDLKRYETQSKIIGQVIEKFEDPSWDAEEKAGGEKFISRQKEVIELLTKMQDCGPPPKEILGDMPAGTPAPSVL	Pex19 protein;
Pt76_000010-T3	5	3	MSSEKTVINGVSIEDDMEDDFDDLLDKFKSPSEAKQEEGSHKKSAGSTKPDDAEAADWPGQEISDDFARDLAEGMEALLAGMKDEDGGEFKKHLEALVSVDSGLNGASDLLEVLNQKEFSSNQSSSLKPAEQPETETKNFQEAIQETMEKLKQSHDSAKLFIIFTLGKKCSFRR	Pex19 protein;
Pt76_000011-T1	5	3	MSLLFPNMTSLANSLTPSIGGLNTPFPSLKLASIVDDAKSKAKQLESKSKEGIEGAKDKISSEADALRSKVASATGVGAASKASIELYSTKYYTACAGGGVLACGLTHALVTPLDLVKCRRQVDKTLYKGNMDGWSKIYKSGGLSALYTGIGPTWVGYSVQGACKYGFYEYFKKKYADAVGPINAVKYKDAIYLAGSASAELIADAAYVPLEAVKVRMQTTIPPFATGMVDGFKKFVAVEGTGGLYKSLGSLWSRQIPYTMMKFWSFEATVTKIYASLGKPKDSYNKLQQLGVSFVGGYIAGVFCAVVSHPADTMVSKLNAVGKEGSAKPTVGSIYKEIGFGGLWAGLGTRIVMIGTLTALQWLIYDYVKVAFGLPTTGSAEPQKK	Mitochondrial substrate/solute carrier;
Pt76_000016-T1	5	1	MSDTQMNKAPLPPQQDDRSDPLDPLPLNRTTEDPLPFEEILEVNTEKSSSGGAGRVLKNKAGQLTLNTKIIEMAHDKTIEMLKNRSAAVYGPQPPKQVQLDSVINLIHRRDTFVLAGTGVGKTRIAEMYWDLFPKYKKPIVLALNPLDSLGDNQVCTVVKSIQEVRLNSATYVGTGEKEFKYISDQSDKDELERDR
Pt76_000017-T1	8	4	MTFWTAPRPREAPPARAYLQNFTRHNTPNFPLYIVGRQEMALSTIATSTEVRDIVKLERIGAHSHIRGLGLDERLEPKPNAQGMVGQIKARKAAGVILKMVQQGRIAGRAILMAGPPSSGKTAIAMGMAQSLGSDVPFTTLSATEIFSLEMSKTEALTQAFRRSIGVRIREESEVIQGEVVEIQIDRSLTGATKTGKLTMKTSDMETIYELGNKMIEGLNKEKVIAGDVILIDKSTGKISKLGKSFTRARDYDAMGADTKFVQCPEGELQTKKQVVHTVSLHEIDVINSRTQGFLALFSGETGEIKSELRDQINSKVADWREEGKAEIVPGVLFIDEVHMLDIECFSFLNRALETELAPIVIMASNRGWARIRGTRYKSPHGVPMDLLDRALIISTSAY…	RuvB-like, AAA-lid domain;TIP49, P-loop domain;
Pt76_000018-T1	8	4	MSPQIPLSTRPKTKKPLIPWDRDGVNGGESSIEIVLEWLATGTNYKRWRGNGERGRTKTRLCLEIVQLMNLRGITHRDTKGVRQKISDLQSSYNTARDFLKNTGEGIMENDEINGVRTVEDCINTLCRYWSFLDPIMGSRSVTEPLHVRSSVSGDQPGRQDSPEPNNDPPPTEPTRNTDDSASLASDESNLPEVSALMPAPRLSASTPAPQISTSTPAVLAQKTKQIKRKSHVNRPTTQSSTRSSRHKRNNTEELYMRSIVSKRQADITRARAEASKIKIAYMKELREHGLSFEEIEAKAIIEFPQLADMDDGGEGSDDESNDSS
Pt76_000021-T1	8	3	MNRVGGARAHVALHLRTMEAQGGKLQWRCIIRNNRVFGVKANVAISTKEEFAAFVAKVVRNPSNNVVIRITMDDPVAHQKQAAAARAQDENLALNYTPKETRLALQRKANRLVLNPKADVDSAEVIKLVGAITAHIMTKYGCNGKTKFIKDPLNPTQSLIGIYTNNLWIWAQALYFSAPNVDMDTPPTTKDFPMTNKPVYTLQELADRMPINARNAKVGPKALQANDSAVKVTPKWVSSSGRILPTCVLPATKVGTPSALGSPSMTMDRPTEDVSPSTRKSMCPPSTSVTDWGEPCSGEMAPISQPRVLSSGPVGIPLASPTTSAREEEQLLDPQASQQIDSLPASPLISNGPLLSVSDLYPADLVPEPDELESSHSALVSAMPS
Pt76_000022-T1	5	1	MPPPPKSGRPLSPPPPPKSGWPLSPPPPRIRSAAVPPPLQPTHPHSGRPIFFQLPPAVHHPASLIDRPIQARNLT
Pt76_000023-T1	6	1	MQTFIERQNTLHSAMQNQHKTKPPQLNTRDPSVNVSGPNKRSADHGDEENSSRKRVRLGKNVKRWALKKAIAVSPFQASASTSETPEQVNNENIPPPDPNNNDNDNNNNNDNNTTEHIYFYLVPPSRQEDLQPSEPITSNETLQQYHHFTHGTCIASPRGQPAFCKVKYVPFDSMSPEEIQGWEKLVCHFFDRMHYVERVKNNGPQMEGWMCADGWRKGCKKELFGRYCSVGKLRKMMILAKYDPKDEATSIKEAGDFISLQLQHLAPGVFESYRKTLIENNLPSMSHMEYPMPCDALDFASFLTFTMYNFHNGPHVDTDANHWTLVCWIPIFNPRTASEDDPILADEGFDMVGGPGITYTRLFLELLHQTSTLV
Pt76_000024-T1	11	3	MNTKTPNTPHPAPLPAEPNATREAPPTPPPTKEVLEQNFLGPPLPAPTFEEFSTSMKSNSLPEPLNPDQSILQSEIQQITAEEFNRNISTAETTLLGLVNLRLPRSIKRKIGECAHEIKNSKLTFEETGEIPDNEGISITEVQPPRPSSCSTTLVSTIPRRSTKKSKKANSVDPALLLTQGRVSVPTNSNTPAASDNVNGPDLPVVNTSSATPLLANTASQTPTTPSQTTFDPAPQTISPAELFKPTGPQMDKGPRDTENSAVSDSANYAPGPPLDNAPQSKIPVPPESSCEIESGGNQNDKSQTSGIPASLLPNTSNGGDPGATKLPTNLTILKSIDAQISVIKISQEVDGVRPNWERYKTTWAALSKLAQFRAQSLQNPGPHSMDFHFERTSCSYTS…
Pt76_000025-T1	11	3	MVQAQATHHKKIETNKKMYARSARNHAKTVGGAIGVARDWPKDCYDQGFWNGLSKFEQDTLSKIPEVNIAQIAQGLTQICRRGNHTGSSGPSDGGVTSRGQKRVQSEERNDDQVGGVPGASGGMHVD
Pt76_000026-T1	11	3	MDHEPQEVDADGGNGNADQAGGQTGPQGGGNGQDEHSWISKVIDSILPNITDEANRNRSAGSSAPSGSHPAGLLNTDSVTERPRLDPHFVVENARGARAHVEENGIR
Pt76_000027-T1	4	4	MDYVIAELQDVDSFIEAIEQTFANHHELEEAESEFYQHCNCSDPWNGIVRKDQPSLIPASELSEDDASPPEKVPDESTATARQGRKFSDKVADTSTSTASQNCKRPPPPSSSSITRPVAKKKKRKTTSTEIKSEEHSKAVMDLTQASDEENLKIKNKKTRGKKQDNFDNVEEYYEAPTRGKGETTGPPLHYQCRWCPNIYKWSEETRGNLIKHRDGNLKRAPCPGRLDAIKAGAKLPLTLRDIEAKQKAKQVGMVAKFVKHGEFDNKLLNMMLVMWLIPQTTDSGSNNGTMAAKVNRLILKNTGTNINLSSNHIRCFCHKIALILNAGLKALDLSPSGLTKQKHSTLGFAPGLDAIVGESNIIDDSGAVLDLGLCEPKEIDSENNSQSDDEDVAQPAKT…
Pt76_000029-T1	2	2	MLFQLMIGLLVGISALPFFHIIWTRPVTENLELDEFLAGFDKWAEANPASPNFHFSGQSQVLPVEQISGPHNDERRPVVTDNYLKSDTSFGQHRSDSEPQFAHRSAHSSDTGRHITDGREFLHPSLIDGYTAHSGLEALYSENSAFASRAGTQSDWANPEMPHTHSRAQEFSKVFHLMLSTHLGGIRGHFIPNVFLPNELQDLRKYVDQPFHQLGNSAHIDNEAGLDHHNNLSSEYSNPEFTQPEMKLKFTKKPQFIEGKEFLDRQIDPRDLVTLDSVRSGLIRTSFIVLDKAQRPTKLPYLFHIPIQVGGFKLQITTEGKENGKQLSWISPFQPNNPLYGKKAIIEKLRQLTYEIWSLQTRYLQFWGLEKKAVKENPALVLWLDKKITGQSGICPLLG…
Pt76_000030-T1	6	2	MASHEEQQLIGLLTQSLSPATEPLARKQLDQNLKVHLPTQQPLRFTNSLATVSVNPHHPPELRLHALVLLRTIPLDPSNNKIWSTALSPEQQRQILNQLFSALLAPAEPPTPPEIINQLARVIAHLARNSPEITLQSSDEWSTLLRPILLANLLPQQQQPPLPSNPILQTALLEIFVALPWLFSSSPTELEAIVLASLSSDHFPLRLAALQAICVPDLELDTSFAHPVLQAVLLPLPSHPNQSEAEAAMTHLIEFVTFNDIPDISIWLEPLLQLTLDQNRILSIRTTALECLITLIECRPQASNLTPSLTWLTPVFRGLVGLMAEIDEDEEWSRTLDDDEEDQDAIYIQAEQALDRLTQEVTRTHCDQLFELILSAVQPPLPASWKAKHALLSVLAVTG…	Importin repeat 4;
Pt76_000031-T1	5	1	MTTTSNELIEHIQNSMVGLLAPIVEAIPSAPSSINHDQLEKNCQQFTIQLVNLFGQYHQASQQQQFTEADSQNHKKRRRTNSFDAKPHPDHHRARSEPNPASSHPTSIHRSHSLNPTSNPAKPSPNEKPPIPITSDSTSHQPSNQEPTPQPRGHLEGDEEDPISEELRMLIQSEIEAGIDNLALQIHDSLSDAKRELILLNHEFWKTQTGEETSDPSTQHPPTSSPLISPPTKIEAASIGEKLKFQFENHMIHCYKRYLEQFVFAIGFTGLGSEPLDFAQVHQQPLQQTPSEANLDNKTPDLDPKPEQSLSTSPTKDELEKNSLVIKQLVEEKFRSNSEEIGRMVEEKVKSNSQQNEQMLQEQLTSNRTKIGLDFEEKITAINQTIEQYLGEKLRPIGE…
Pt76_000033-T1	2	3	MEHSKPHKKRKRIPPTSDSDQPDPSHRKSQKPPTSPDVEIMASPQQTAEHPKPSPAIPSTSQPRSQPPPLTNYSEQLKQTLKSSFKFLILDGPAFHSNHQALTKMVESAQELLVDDPDETIYQNELDQKSSDLKDSEDAFDTELNTAATPLVDGLTQFIQAQVERQLKLRLEDALRAHLAHLARLEKKFDQKLKNLQTKSNTADLDKWLETKLDTLKAQIDQANRDVPDKIVQELEKKQQSQAENQLQLQKKLDEIEATHQKRFDHLQSKLANIEASLLNKQRPQLGPIEEKSPENESSDHTQNTGPAAPKPSSPETARSTSAGNALKLTLSPHITTNTTQPAHPTIRHRSTSQSQAPNNNNRPKPLKPAGVSAEPGGSPPRPSTALADRPPPPSDSPI…
Pt76_000034-T1	2	2	MANTTAKGALSIHGTNPQFLIDKVLRSRIYEAEYWKESCFGLTAETIIDKTVFDLKYLGSTITANLRPTEFICLLLKLLQLQPEKEIILEYLRAEEFKYLRALAAFYFRLTFTPINVYQTLEPLLQDYRKLRTRNLDGPYGLMTFDELIDNLLTESIVFEIVLPRLTSRKVLEELESLPSRKSSLAVALGFHSDSEGEQEAGGDRDEEEADEDNDGDQSHSDSSEAFVSRSPTPAEQDKPGDRSPSRASDTTDRFVSRSPTPLDQDNLEQP	Pre-mRNA-splicing factor 38;
Pt76_000035-T1	1	0	MVRPSPEELATLAANSESLCRSGKSFPQLLTAVRADRARGIRGGARRKAAYHRSTYHQPTAVESPPPSNPYISPPPPNPPQQPRIIETISSGHWNNPKQESIEMGLVRFIGSIRWEVMSKKDAG
Pt76_000037-T1	6	3	MLVVEKAPSRPLSHAANDINCDAGSDSDVEVLTNPRVHQANPSKRPSATAFSPRDWDLAKRTRLDHGEFPSFSTAHPAFWTGGVNAPIAPGPRPNNDQLATIETIVSPKQLTAKGRMTQEFNSGMSALKRVVDVLKKKKERKVMAKHSSPSATNRFQETVAPLFPGISDTSRMNGAEMVVLIGELVEVGWAALKRMDNLLKVVKNSKEFVSKSDKLSMALFKER
Pt76_000039-T1	6	3	MPLPSQLEWDHPSHARSAEVDLGTSSPRHVFARRSPRPSQSASAPPSRALVLTTLSLTPSALHPHLV
Pt76_000041-T1	1	1	MSYLVAGSLSRLLLRPQSFLGVSLSRRWASTDQSPEPARPYTPPTSRRALGPAGGILLSPTAVKNLFNYPEFKHKKRPILPFKKWRLVGLSADSQPTLGIEGGLVGLAWAAYLIRPPRPSRLSLRQPPGPASPSPWRRSSIRFRSGAPEPDITHPAPC
Pt76_000050-T1	6	6	MYMTRISENCPRITPTLEIIVSNHGVTCVLGGVWRPASYGPYTYRFNNRAYDRNLHACYYNLEDDYYGSYGDLLEYEAALRMNRHLTEEERLRRWRMRLAFEELEEAERMRHYRTMAHTDRLLLGLSDHSWWGERYGNPFHHRPDWRSRFANKIRGWDSSFLPLSSTLSHRYAPVWNDSSTVPLNDRHLDSQLRYAQNGLHVDHLLDSERRLNQDVQYHALENAERRLENQEHYLRDRLEDNILHDRERALENQMMDNVLYEQERNYDRDLIYDQDRRLDRLAGEEMLYDQERRLENRLDDEELYRAERRLDDDARYIQGTGILDSGLRDPVMVDYDRYPDIQLGLDDNFARRELEEDDYLARERLERDLLY
Pt76_000051-T1	8	5	MRFTAVALAATLAFAQASAAELSTLAVEKRGIFDFLIPGGGLPETGMSCGHNRNLVGLGLGNANTCTMVNNGGATGPMRCGGAESLLQVDISQYNGCSMQNNAQADTCALFWSPNCGLLSPPSSGLFAKSTDDMKVGAENKDQA
Pt76_000052-T1	10	7	MRFTAVALAATLALVQASSAELAVEKRGIFDFLIPGGGFPETGMSCGHNRNLVGLGLGNANTCTMMNNGGSTGPMRCGGADSLVQLDLGNYNGCTMMSSPSNALMNPATSGFGGGDFFAKSTDDKKVGAEDKNKA
Pt76_000055-T1	9	5	MIISPIEWREEPGTEFWTANYKFEWTFENCTRELLENSPVKLLSRPFGDNRWQISVGTIAKTPGNLPVHLQRPKKKKKRNNFTRNTAIHQPPLYLPRLSWRLPWSCARHRTLDLKNLDQKMRELYSHRKSHPLSMPGTGRHPYPPITTQARNPSLPGHLWDQQEHIWWLYLQRPRKSKRPSQVHQATLHGSRVHHREALFVEVTLSERRRTTRELSSWADYIAHPNLIPCPITLHTLKTKNHPPLATYSALPGGQPDFRRFSMTQNVRMCVLFFPNERAKAYERFTPKNTSSDRYPTSTLVQFPFLHRLLLLTDWPAVLTERSIKNKKCSSLGFSKVAKPTVRQTPSKPAKFPCLLRCSWKRCPPPALILPVNRSQKDQRRHQSPMIQPRTGAVCWSMG…
Pt76_000055-T2	9	5	MDPAFIIEKALFVEVTLSERRRTTQPSPFGDIQRFAGRSARFSTLFDDPECSDVCFVFPKRKGKGVRTIYAQKYIIRSLPYFNTMFESGFLESGEAHSQADSVEAGEISLSPALMQLEEVSTPGSNFAGQPVAERSTTASIADDSAMTDGRSVLVDGSAYDEDDSDFELDDLDDMMRGVQQAADHLTLADVGNLSDGQQILGPSTTDRPSKKRRISQLADKQNQVDDDIEVDDVAPKKGIHRVTITSTPYTTYRALLLYIYSNSIAWAPLRSNWLVHKQRMEAKGRSPGRRAAFVREHAVKFSLAMEMDELQPTSPKSMFVLADMLQLPELRQEALDQFMRSLQVDNICIELASSFLGKYDRVRQLAFEFLKSNVSIVMLIHPSKSAGQSLTVNPSIN
Pt76_000059-T1	2	1	MAHSSSNSVQYTQFPTYRRSLLFRPSMTHSFTESDLGHSSTQAGHPFQTQSKRKPTLLHPSLQRTPLKPCLSSQSSTPSSISRQSKIKDSESRLRKQLSDLESRLDDLQFSRAAIKSSSPSTSLSSLFLPQPSRKPSTLSVGPSPESKQPRFDNQILGIFLKNNGGYLDDSDSSDDEGDASHQPPRLSYHPASLSPLAGKTKQKITASSHNDHATKPRSPRQKPVKDAPQRRSLSMNVL
Pt76_000061-T1	6	1	MAGKPVWLTDELSQEWVNLSASDHEQRSSKHSSLRVHSQSRIPVLKKYSSASSFASLLKHSHSHSHSAEQQHPQTDHSHSSSTKPLSDNSIILNSQQQSSDEPTPPWLRAAVDGMTNELLGKRPTQLQKIFQTAQPIPATSSDDPPIQNSSNPDHPNLSSISRGTKPSEMQGAIGRVFSNDSIRSLSIDRSSSLLSNVPFGLSLSRSSSSSHYEDLPSNPSFQSIVDHNHHPEEQEHEQQEYDDEPEQLDDQPQMLIPPGCNLERMRYIRDDRLDQIVEETEPSSSIKTDWKNTHSQASVANSRSLPSSSRPPSLPFAHRTPIFDVHNRLYRVNSDSSHEQNSHQPPREHPSDLPENHSVDNSDFSTAPRRFRFTYDTFTRKHLNKLTEEIKGLSTNSA…	Leucine rich repeat 4;
Pt76_000062-T1	6	1	MVLYFKSNVVDPTNPVTLYMGKDKHENEELIKHSWAEDVWFHVDKLSSAHVYIRLPSSMPDMEAIPEALLQDCAQLVKANSIEGNKRDNLTIIFTPASNLKKTGDMATGQVSFHSDKIVKRVHVATRVNAIVNRLNKTKVERSTADLEQEKIEHEKEVNRQKRAIAAQKAKEEQELQAQRKAEQEARSYDKLFEKLETETYRDKGEKVEGFDSDDDFM	NFACT, RNA-binding domain;
Pt76_000065-T1	26	14	MSRARTRPAQPRPARTSTESGRTSPEALHPNQLASSPRNNNNNNNNNNNNNNQLTATSSEKNARKRKQDNQKLQKRLPNNLLPFQSTPKRQKTEPIRPSSTIRPSNLPARSAPIPTTTTPGGFFFTTQRFETPGKGDSSTSTIANGDPPSSGSSKGKEKETRQRSSSTQKTRTRPRHGHHDLSSSDDDHQQIPNHRQPSSSSQPHTPRHPRNPHIYGRQEQQADAEMSLVMAETPMHHKNRQFRRGGAGGQSGKTKDDQAELGHGPVTQLSSQSLQALDPGQGNVRRGSRASSIGSGHEALPHPRIPPSMLCRHIRTDLPPSMRCRTLLSWCSQKAEHVTYTMLNPSFKPTRYIAADLPKPLARTLSQLAPLETGPRSKLLARVAKSALKNFIQGICEN…	Kinetochore-associated protein Dsn1/Mis13;
Pt76_000066-T1	31	18	MQFITLAVALAYYTGVNSSPVSINRRGNKDGPSGSSEASASANAQANAESSGPDSPSAVAEAKAEANAQASGQSSANANASAQSHAQAAGQPGLLSPSASAEASAAAKASAQASGHLAPAGPPSSTSASANAAAQAHAAAQVAGPIGMPPPPPVDVNAAANAHAQATGQSGPPAGLPSSAAANANAAASAASHLGNGPAPIGPGPVPAGPSGPSAGSFAASASGAGSTGPLPIGPPGLSGPPPPSGPIVPGPNGSSSVSSATSHSGASPSGAPGFPSPFPTGRPDFSASVGFGSNVPSSNGVGLGVVGPNGSLASGTSSASGDSISGGVGVSLGGLGGPGPLSHGLPQGLPGAPSFGLPNGSVSSATSTSKDSANSGPAPFPGGPVLSPAGLIGHLPGA…
Pt76_000068-T1	29	15	MYHNDQQSSQQNYYQSQQICRDSFSNPSINNPLLERSLSQSSAVSNRVLSSNFLDVPVRVFWTAQTCKREKPPKEPITAGATGTIAGKPASSSNLASSDSSRPISDGIPSQSFGSLGRTISTTSGQPEALIESNSARAIDTRPASTSQHPDSSDSIRPVPPSSTQARSSNKDIYSLDRVLPDHIVKRYEGKSLRELRELQKTHVVYKRLDQTIKHEAQDLYFNYQRNQHMLSSKHQRPFKSLTTYLGQRRSRGKSTWHKFQNDDPEKVFSNVENDLGQQNKDASKAYKNAAINQNTNSTNNPRSLNTMHNNTDPNLNEQGLFEKKITSAKKLNTGVQAWASDTQEKVRSTYN
Pt76_000069-T1	13	4	MSQTRCTTNFHSTLTLSYNSHILLPEETEKEADSLVATSRVYLDITRGGKPLGRVVIALFKRTPKTSENFRVLAIGNTKSASGTPLAYKGSSFHRIIKNFMIQGGDFTKGDGTGGESIYGNKFPDENFLYKHEGPGTLSMANAGPDTNGSQFFLCTVTTSWLDGKHVVFGKVVEGMDVVYDIESSKTDSRDRPLEKVVIADSGELEIEEQVDEEGNKVPLRVEL	Cyclophilin-type peptidyl-prolyl cis-trans isomerase domain;
Pt76_000070-T1	19	5	MRQGAARVSGDVPNRHSVYTQVLDARGAGSGGPIVSQEGVLLKIGPLQSNPFQTWRVSPEPTEPLIASEADPLNPYSRQSAVLPDYPTK
Pt76_000071-T1	19	5	MMSALPHLVPAAALTQAVLENPNHPVHMTSHYEPLEDSVPENVRANQYGNVTTQSFVQCAGVDGTAQRDFEITLTTNTALANILVANVVYYMAGKLIATNDGKTPILTYNQHSVARVREIGEEGFEFANKASVLGLGIVVKREEVANGNDRCLEVTMEHSDWDSQERRHKTFKVKYVIPGSKNFIKTHSLYVVGRECEIAGVLVDFDIENKMAIILVNDCSITSGHQPSRASGLASLGKPGVHGKGRNILKLGSEDLASPATTPTHSPAKRTFAKISPTAGPSKSKGKEKATDGEESEDEAEDDGEVDIEPEEEEEDNSAPKPARGRRRKAILKDAAKRLKKL
Pt76_000072-T1	19	5	MRESVVTNPCQSEDNNKVFICMDGNFQHRHHEQAEKTHLPLEVPQVFIPPEEIKACDKQILEAGVAQKKTKRGKDRCTKQHKAADDRRNASTWKGCNDTGLFGCCC	Kyakuja-Dileera-Zisupton transposase;
Pt76_000073-T1	17	5	MLLTNFLESLANPSPDSNPTHALNILEQIQNLQKEQDEQAKKLGSYFSVVTLRNLEQERRLGLLWSAKTALFKAAVELQGEMQPLQDCKARGERLGTILKEKICDALNQRKKGVIKVLNLFCNCRTNYLKNHAPNQLNLPENKPIDYWQFSKLTLDDPFWNDGYMCLLKEPWALDSLVRTGIHATLGIDRAKEEIDQLIIEIWRCLTWGVFHRDQLKSCIDQCVLGPMESDLTTAMEKLLGSAGSSAKVLVSEELDAELTNHKKLLLGWNDTIKGMVALSLIDQNLLPPQWLALMEFLQSISN
Pt76_000074-T1	13	1	MYPAFATVNLSGLSLSNTPPPNPADAAHLPSAEEATKATSRQGSIVEALATRLFSSTPSQQPLSMGCVARRLDTLRLSSTVDSVVGGDAPVVRPGLLRPYSAPAAGSSIVPSLPTFSPALIGVKQLFCGSSVAAAQASFGDGFSSLFRRLQGHHPTPLTLLSTSEPNSDSSSHHDDNEEEEDHDDGGGDDDGEEAQKAQDEDRRPLVDDTDPMPA
Pt76_000075-T1	13	1	MYNLSYLTNNCSAFPSLPVNPHPPSNAEAPRHRLRSSARPPPPVPIAGPEPAHPTPALFFLIKRRGSLPVSENTPAETQEDYQHPSFADEDNKKRKVRFKRDIFCLEFDQLPLSRQPKRAKVLQEDHGPDPRPDPATKRKGQRRNTVSVDRPRRQSPA
Pt76_000088-T1	2	2	MDRSIAPRPIEAILVDLKSRSDELRSRAAHEVQQFVLTSSRGVTGDSFTKVYNEVSGRIQIAVSSNDMNEKLGALQAMEKLIDIMGEDTTRAYKLVSYVQKVLPCQDPLVMGYAAKIFARLCSKGGNLMLENVRKQLVRVIEWLQGERKEERRHAAALLLREMVRVPPSSVIYDALPDLLDNLWTAMRDPKVVIREVASDALAGLLCFTSTRESTTRDECFSMVLQQAQKGFKLGTSDAIHGSLLGIKELILEGGAFMRPRFHEISDQILTYKDHREALVRRAVVELIPTLASYNSAEFSSTYLYQCMMYLIEQLRKDRDRTTSFYAIGHVAVAVKQQMSLYLEAVLASIKEALVNRGKKNSPSEASIFHCISKCASAVGQAMTKHMHELLELMFSNGL…	Domain of unknown function DUF3385, target of rapamycin protein;FATC domain;FKBP12-rapamycin binding domain;Phosphatidylinositol 3-/4-kinase, catalytic domain;PIK-related kinase, FAT;
Pt76_000089-T1	2	2	MISCTIGDPISIPTACLHLGASRRVSRRRVPVPVSESCLRPCHRFRDEEASWPRPPRSDGDPPGMVGSRSGLKPDGPRWAPADQIFPIVTEAAAIHTQTLTPAEQPRPPVRLVYAHSPDSSVWLDSIGQLDSCEQRPYYLSGLSVSVRMYTPNH
Pt76_000094-T1	1	2	MPSQPSSHNNNSRHPSDQQPRQSSSATLPATSIASSASVFSRMPLEDVLEDLASRFILNLPIVELSQIERVCFQVEQAHWFYEDFVRPNSLLNLPSYHLKTFTGLFFEKCDFLTVDGAPLAGWDPKTAYEKFMRYKERVPVCGAIMFNEDATQVLLVRGFKSNSSWSFPRGKINENELPKDCAVREVLEETGFNIEPYLSLPSSWSDDSKLSAIRKTRPTNPTPNGSTNQSHKAHHQNCTLHSEGDDHFIEITIREQRLRMYLVTGIPNDTKFVTQTRQEIGRIAWFPLSDLPTFSASNSTLGSKQLSKMINVSCPSTVESQRAHAKFYMVVPFVNDMRTWLSNNHLLTPIGQPAREHHQVYVQTPHLPNNQGYSANSVGHPQSHHHHHTRFENEAAAV…	mRNA decapping protein 2, Box A domain;NUDIX hydrolase domain;
Pt76_000097-T1	1	3	MDIPTGQQGPSSSTKNTYSDSEIAKLLLLESQTYTGSDNSILTGKALKTNKRFLKSVIRNVNDHNRLLERRSESSLTPTRTVNEQERRKSGREDERRRRDPEPDRHSSRSRHSSSHHHHTTSGGTRDSGSRVSSRPSELSRSHTHHNSSSTDREKRRRSDSNRDLNEEDHPEEERRRVEKEKKRRTRDRDREDIPHSSHLSEGSAGRARKVEGRLYDPVNEGGGHQSPAGDVALPIGSKMDKYFAAGYDPRLDVNLDDITNPQTGIIEGGNYDDWEIILAQMKAKRDERAREKERKLELKLHAAQRKLRKSEKKEHHRSLKSRSKGKRSKDASDDELDDLDRERRRRKRNEKKKKKERRDHSASKTDQDNIDDNDREKRRRKKGKQRNSKPGSESDSSS…
Pt76_000099-T1	2	9	MAASNDPPKLSLSTIAAKLLTGVHQAPPEVARARWTQKSPLDPPRPLPAAAAPARSVAASVFAAARQERSAQRSHRPLGPAAPSIYHDRSHTEFDIVQPACPPSRPAPQPSPVRDAKGSAPAVMRRGDTQEEEELEDLALLGLLQHPIGRPQAKENEPPREPRASRAEPTPHHHSPASPPRPHARHPRPSSLGPSPHPPAHPFLPHPALNSPSKPHNPMRDLYLSQVGGQDGKIESEKQRVDREFEKLLDTMQITDAVRQKMVGLDHPVKAAMLKSSTSASLMKLMSISEPVVTGRGETAVMVGEEASSKQEGSAWWAMYLKSHNFRELQAADLKKLRVALRTKPPEWSKELIGFGGYNALLKRLKELVEIEWREEQHDDQVLHEILRCFKALLLTEPG…	Formin, GTPase-binding domain;
Pt76_000100-T1	2	3	MLRRHPLQSGFAPRYWPPCLKEPALLVPLPPPPSSLVVDGKGPYGRQSCTPFQMGKRKDSVKTVFTSLNFFRSFLNKYYSHAIILRVGYTIYACDDLLFA
Pt76_000101-T1	2	3	MPLPSPTAAPYWGLKGQRLNQAVASLAGLGFFLFGYDQGVMGGLLTLPTFVEVFPEMDTISKHFSAAQKSKNSTIQGVAIALYEIGCMIGALSCSSLGEKLGRRKIIFIGAFVMIVGSIIQAASFGIAQFIVGRIVTGFGNGFITATVPVWQSECSPAHQRGKLVMLEGCLITAGIMISYWVDLAFYFTNESSVSWRMPIALQIVFAVIIMSTVLTLPESPRWLVKKGHMQQAREVFASLGGVEENHHTVEKLLKQVEDSVINCPPPRFMDLFKNGKSRNFQRTTLAVVSQCFQQISGINLITYYAATVYENYLHLGPVLSRVLAACTGTEFFMASWIGVYTIERFGRRKLMLGGAAGMAISMAVLAVSVWKIEQNGPDSTDVGPAIAATVFFFVYNTF…	Major facilitator, sugar transporter-like;
Pt76_000102-T1	1	0	MSTQPRTLFDKIWDAHVVNAKDDGSALIYIDRHIVHEVTSPQAFEGLRNAGRSVRRTDCTLATCDHNVPTDDRSQATSVSTFIKEFESRTQVMTLEENVKIFGLTYFGLKDKRQGIVHVMAAEQGFTLPGSTVCCGDSHTSTHGAFGAYAFGVGTSEVEHILATQTLPQQKSKNMKVKVNGTLAPGVTSKDVILHIIGTIGTSGGNGHVIEFCGKVFEDMSMENRMSVCNMSIEAGARAGLVAPDDKTFEYLIGKPLAPKGEERNRAIEWWKSLATDEGAHFDKSVEIDGGDIGPTVSWGTSPQDVVPITGKVPDPAQMSDEAAKKSAIRALEYMGLQPNTPMEEIKIDKVFIGSCTNSRIEDLRLAASIIGPSQRVAEGVYAMVVPGSGLVKLQAEEE…	Aconitase/3-isopropylmalate dehydratase large subunit, alpha/beta/alpha domain;Aconitase A/isopropylmalate dehydratase small subunit, swivel domain;
Pt76_000103-T1	2	1	MDLSTLASHAQKLSARLSENLAERTKDLGLDPEYNLSNPSSTLNNKLPILAHAQGLLGNSTPYWERLSELTSVQGESETKRLLGSKSESDRVEGLKRVTVLMCRNRPVLSFFPFVTNCLHPSTSSTANGSYHSTASHSFTIRHLVSIYILQHSHLSPDLALLSVNAWQKDFSDSSPIIRALALKTLAGMALESVLPLVVVTINRLANDPNWFVKRTVAEALITVHQMDPETYREKLIEGPVERLLQDRSPLVLGAAVTAWEAICPERWDLLHRRFRPLCWTLVDADENGQHVIMRTLTRYVRVHFTNPEKPSDSNTPLDPDLELFLNSVTTLFQSRSSSVVVAVTNVFIFLAPLDRLKTVVPDLMRLVEEKASEREDESLLVVLHQVYQIIKFTSNKLK…	Clathrin/coatomer adaptor, adaptin-like, N-terminal;
Pt76_000105-T1	5	8	MARCIQEAFYQRVELQRNAELIQYYLRYLKEQREERARNYVPTAWEKLSYAEQLKIATDRIEREQKESIEGKLRFQLFLREHRARKAKARLERKMVRKTQSEKNLAAAAAPKLKVDVPLKKPTMPAPKPNYVAGTIRHPRDTPEIDTAPAENLADIDVSDSEPEVENLTSKDPLPLQKEAAAKSPPSEDLSSEDQLEEDPADLEVPLWFKKNTDPALSTSKAKAPVKTAKELEEEQVKMIQNLVYVHRANWRKCISLQAQGSPEELKAGLRGAQESQKAAQKFLTRKELESFVEGWNPWTVLKQIDPPARTSKKQKAPPTTQSNHLRKDRGRWAQVMKAANTLEQAYDQM
Pt76_000106-T1	5	8	MRRLAPPRALVRILLFFCLIISSSRPLSVYNRHQRRMEAGRLAEGSKAIGGTSSGVRTESSGQVICSLVKTDEGLRPSAVGADTRT
Pt76_000107-T1	2	0	MSSQNMRLIFSLGILLLLVFTSATEIGLTAQYFQLDGSNQRSIKLSWTADANVQTFSVIRQSAGSSSVIAEVKGNVFDDHGVPGGQLTYQVLLEGDPSRSSSPVTISSQAPIASRTFSIFDNTQPSTLNLISKIKLGSTYFSYLIQSDSNAMSQIIEQTSTDGYTFSGQRVLLTRKEVCADSADGFCKLEAVTFVQNPQNSEVLMWAHWENKQDYGQARVAVAFGQPGGQWKFGGSFRPLDHESRDLSFFQDNDGSGYLISSTAMNTDMNIYKLTPDWHNVDSLVSTVLKGERREAPSLINHENVYYLFTSRAAGWYPSEGQYISATALAGPWSKSRNIGNLSGFGAQSGQVQKIGSSWVMCANQWSAQWLDPEPPSRQIILPISMSNGYADYHFYRQL…	Glycoside hydrolase, family 43;
Pt76_000110-T1	1	1	MPAPTTLVLLLLLALASQPIHAQAILNPASPASPAPAAPAASPSPAPTSPSPPPAEANPPAPPEPSQSSTTNAAPAAPTSSPVPANNSPASSSVQSANSQTNSVASQSSASSLASRPSSTSSTAPQTISGGLSQPASSIVIVTLTRTGADGQVYTSLTSTYSPLARPSSTPTNNGSASGSSSNTWAIIGGIVGGLAGIAAVVFIVFRCTQRRFSDLDDEDVAIKWPELVNRAEDPSTLNPLAARPGVGHGIGEDDDQTDEKPRLYSHDIAMESLHSDQRHPGMYDSYQAYPPPPPLHPQEHNGYYDPYLGPSAAQQPYPGTLNNLGYDDQPGYQHRPHDLHSQPSLGSSVGNTHDPQGPPRPDSRQQQQQQQQQLGHLNLSDHHLQYPIAWDGPEDIPL…
Pt76_000115-T1	1	1	MFKRLASVPEQKYHHLAPSFQICHPRTNCLWPKKTKQGNTVTSHKSKAITVSFIIEFAVFSFLAVGRVRISQIDFNMAISMDFHEIGYWSSTPCHVMLCYEVTGKLKSSPLDQHVLAYCSKSSRNPFHTIVSPLIKRLMNCITM
Pt76_000122-T1	3	0	MIFLAGLFNRSSLSFILVSVVRLVSIVTILFAFAMEIYLIVVNIQGVHRHSQDSSADSGSQRRDLGSSKSNNATTLPLATSACGYINETNIPTTFGGILFFVLGQLFNMIILILCLLSELSFPPLPKFFQFFFPPLGQSFGVGFLGALQVYVSCALLSHHVNTTSRASFWMLFVIGIINVFLGVIFGRRIRSKRSLLDAGTAYAKKTAHIDDIETGFNFAQKGAKKGKKAFKNLKPSMISRPQEMDENPFQTSETKGIHHPLEISRPIIDYIQHRKATSTATNPNHPEHSISLPVEPSPIYSSFKTIMSEHPKKSQDTLHP
Pt76_000123-T1	3	0	MSDSQTRFTALPQADRFWTGELATKEEKETRRMSSYQCLLRPSKAFINVCLPPIGSRSTTHEPTLTRSPPRPAWSRSLFARAQAQQQLPVSAKNPGQKLENEKLSLSVASEAPSATDIKLAQPAQPAPKTETKPAVEEQPPIKPSPPPLLILDLNGCLLYREYQPGRPKIIHPRPHLHDLFQYALGPPADQGKHSQGSQKQNWEVLIWSSAQPKNVQLMCNAIEVQKRPKLSNRGQRATQLEDISNQLGSLKINHGEAEGSKKAELIPRRVLDIWDRNQLDLSSVDYGRKVSTTKDLRKIWDRLSWTDPESGKELKWDAHNTVIVDDSPDKLSLQPGNLCMISEFSGDSSDKSLLELVEKLKSLRNASDIPEAIKKFNEKATAT	FCP1 homology domain;
Pt76_000131-T1	2	0	MNAINFLLVVMTICSGLSWANAQSQLESEDQAPEPNVFDYSGNATSYQVRNDALRVVEQFANALGNYSTSNSLGDSSKTVTLFKGVVHGAMSYQLYRNVGNSTQLTASKLQSMSTAINDTLNSINDVTDQLLSSSNGALKFIDLRNCLSNLIQQGGLKDGESCVIQGLSITGVSEILTSVLQNFGDGILPPNILELTTEALNPVFTSLIPGEDKFFSAIEGAIASVQRAIAGALVQALDDAFRCFKSTLFSPMSYEERLSKTRACNRDTAAGHSSVFHDLKTLYLAITNQFVGYVTPNVLESIHSISDAYLNKGVHAKPEEKFFRNAISNTVESIVASNSGNEVIYAYKIADCLDTVVGVTDPDTAANKAATARCLEKPDGPPAALRQIVYGYIQQIYG…
Pt76_000131-T2	2	0	MTICSGLSWANAQSQLESEDQAPEPNVFDYSGNATSYQVRNDALRVVEQFANALGNYSTSNSLGDSSKTVTLFKGVVHGAMSYQLYRNVGNSTQLTASKLQSMSTAINDTLNSINDVTDQLLSSSNGALKFIDLRNCLSNLIQQGGLKDGESCVIQGLSITGVSEILTSVLQNFGDGILPPNILELTTEALNPVFTSLIPGEDKFFSAIEGAIASVQRAIAGALVQALDDAFRCFKSTLFSPMSYEERLSKTRACNRDTAAGHSSVFHDLKTLYLAITNQFVGYVTPNVLESIHSISDAYLNKGVHAKPEEKFFRNAISNTVESIVASNSGNEVIYAYKIADCLDTVVGVTDPDTAANKAATARCLEKPDGPPAALRQIVYGYIQQIYGVLPVEIAQEM…
Pt76_000133-T1	4	0	MNYSRLNSSSPVGRLRNLTHSRTLRSSSTILTICFCVLSIFILSWILSSSKSINSPSWSVFNQINQFQPTPTKNPPQKPIDPSQKFLVRDWSIYLGWNNFRYTIETGLLLAKLLNRTLVLPAFTYSRACEYDENECTALTPILVNGVSVDVTTLSNRTWYPDPKPGTHTIKPELYLQYGKGWVLPIEKMLDVDHIIATWGHAIKLGDFHKLTNPDPSFHAIGVYDGTWNTDFNLNLSYRKLPNAMFTNFSLSMVDRLPKPIKPLIDRQKQRRPSSSALITQCESTLKILEANVPQKRDNIPSPEPKRSKQDLPNWDISEIRGNYIAGKLAESDNPLLESCFASNGFRSTYGYGMLGWWMKAPYEPIKNIKRLKNMVGWWDELHKFDEQILHIEGELHNG…
Pt76_000134-T1	3	5	MQLPLNLILVASYLVVLSSSSPVPTQVSLLLKTFCSLSFVFLQEYRSGIHQVCRAAPWEPPDVHIDEETQAHRSRVSKGRKVPEATPQGQSSCRQVGRERLFCQGRQSSQKRRRKTLPQGEEGQLDALQRPIIPRQASSNSDHPEDRCSPSTTGRGILREDDGEAKSISSPLATLLGTATSTAGSLPVVGVPLSGLLSSLPTNALAAPGALTGLLGTLTGALQSAPVLGDLLKTLPISSLLQGNPLNNVKNTLSGLFVAIPILGAPLGGLTNTVTGAASALPISLFDLGSASPTSSQRNVDTAEATNDLSSQSTPLASLLGRSLSSRKLTAAREH
Pt76_000134-T2	3	5	MFTSMKKLKPTGAELAKAGKFRKPHHKAKAHVGKSVEKGSSVKEGKAAKNGRGGEKRSLKERRVNSMHFKGPYKSLGSRPAPIVITRKIAVLRRRLAEGYFERMMEKRSPLDSPLATLLGTATSTAGSLPVVGVPLSGLLSSLPTNALAAPGALTGLLGTLTGALQSAPVLGDLLKTLPISSLLQGNPLNNVKNTLSGLFVAIPILGAPLGGLTNTVTGAASALPISLFDLGSASPTSSQRNVDTAEATNDLSSQSTPLASLLGRSLSSRKLTAAREH
Pt76_000140-T1	1	0	MALSRSTRLQATGTTSGFFENTLTEDMVVIPIKGASTPSVALIPHPNIHTFSQHKLPTSNPSYQDSTSPTQPNPQAFFKNIPARATSIFPVFDSSDFETHPQSESLHHLFCPLNQSSKFKLYSFFKMMTNSPHTTYFSFPAYESHFVSEAEEEPTPVTPTLSQKALEPMVDYAAETYPIIQRDGRLEAEIELILYLAGASSAPAGGKAASLYSQSSSSNSSIISSSSSLFKSIKSWCRFR
Pt76_000141-T1	3	0	MPLFKGKMREEEDSDSDESFHCCGRPADLLEEFRSLVEAPKPDGNEVRVPDDQDYYLYSAGLERLNSPSNEPTHGSLSSTRNFQRAPTVYSSDSGHTRFGSTLLIIKTDEVVSPSSSPQMTNVRVQLVKPSQPSRPRKTSKWKIQLHRPSNSLRMAISPADDRPPSPDLSTPQSSALQGTPPSTSSLRRRGMVFTPTSLPEQLKELAETEKSDGSGT
Pt76_000142-T1	7	2	MLRRACSGCSGPSPRSITPGPVSVASFLDNSPGFLEARDWPSCTGHRGVASSTRPDVTPECAPLDFNLRDVKAGTINHFINALTRDAIGRTDACGYLALSVPRGQGVCRWKLCWDRHNRPGRSHGAAIFNELSKLLES
Pt76_000145-T1	16	5	MMTNSPHTTYFSFPAYESHFVSEVEAEPAPVTPTLSQKALEPMVDYATETYPIIQRDGRLEAEIELILYLAGATSPSAGRKAASLYSQSSSINSSIISSSSSLIKSIKSWCRFS
Pt76_000147-T1	14	5	MVFFLPIIVAHQPIPIRHHLALRPPALQSLLDSAPGQPGLFAPASSSREPSRLHSGPRPSGETSKPDGWPRGIVHREPDDLLKPDRIKRMLAVLGAGRVSVGRLGLASAETAVFTPPRQVDRPPARHIHRGQGGGAPPSRLASSVLPHCHPAPPPRRRPIRDTLVPSIVAGVTFVPFQVELSGAPPSKSSRSPPTTSTSDILTASPTTIDYLASAETASDAAVGFLGTAPADHETCHPHMFPGCLSNIEPASFAHESSPGLLSGEYGGDSWPTTPDAFHASMAAPRQPKRSGRSVLEDVDSLSRPADCGHSVAPPLHASFSCDLGAASMDGGGRRVRPRSAAVPGALDAQEQRLGPWRGGFRDRGRRRMRAELAAKRRASADGFRRRRGPFSGVLLALG…	Protein of unknown function DUF2841;
Pt76_000148-T1	14	5	MLLLHLVSFLVGLLAIAFITLCLASGLLYLAEIIEENTQAAKRFGKQLIQVSPPQATQATQDTHTHTHTHTHTHSIQKLTPQLIILLHLAFYLADGLPLSLTLLGILSHCVYLSNFSRAWPSISLTSLSFLSSCALVILDHFAWFFYFADRVASHNHRPAPQAWLAHPPSHRRPDQLTLIDISTFFALCVWIVPFFLFLSLSASDNVLPNSIDLSLSQPIISAQPPTPTSKEAQDLLYHPSELHHLSGAIQLGTPRPPSMLKGMIQNCMKKTLPRGVSQSAGGAPGAGGRTSSRPNEGLIASPSCPASPAFTHHHHDPISPSVLLLGSSPPASPITRRLSPSRNTTTTSPRRAFSTHFNDHHHHHHHLLPQNSLVSPRHVSSGPAFHLASSLSISHSSD…	Svp26/Tex261;
Pt76_000150-T1	2	6	MNKKCRKAILGKNGPKQAQLSANEITLPPRSNTRTHQDPQNRRMTVLNVTEDEINELHSTLTNRTGTVPLASRFRALFTLKAIGSTPAVRAIGDALRPPKDLPQALLGHELAYCLGQIADPTALPVLEATLRDTSVHPMVRHEAAEAMGAIGDPVSLGILREFLKDEEVSVRETCELAIEKIEGNGEAKANEAGVYGTIDPAPSMIKSFHQTSGKDLGRNELLKMKVQLLDPQKTLFERYRAMFGLRDAIRRASETDELDQIAIEALASGFSDSSALFRHEIAYVFGQLSHPLSVPALIKVLENKQEDEMVRHEAAEALGSIATPEVLTTLEAHASADEQSRVVRESCEVALDMYKHEHSQEFQYTLPLKSV	-;
Pt76_000151-T1	3	6	MDDYLAPLAGHPILRGSSSFTFLILSQHQLITATHPELRLLSLAALKTRPESHRQYSLLVPNPPSALPTGPVTTLSANPSERLLAVCSADQLAVLSLPRTEEHAGPSRQIECPTTPVRTEPGLPIAKLLWHPWSHRASTLLVLYPTGILHEFDIATDALHPAQTINFNSPYSLLGPPAPIASSPSFDGHPSLISSFQQVSLNPKRQPSHHPPSKSKPRLSSASIPPPARHQSGPHRSTSRGTYGAADAASSTAVSICFGAGTGDWGPLTLYAIMLNGDMYAICPYLPKNASVCFIYSAGRPTSDIRRDRSRVIPLSYRNSLLFFLTAKLESIYTTAGTGKKLMDIQGPLEQSLDYLNSLSDVPDEPIDELDSEEEHGPEEGAKRNRRKERFKALVTPLR…
Pt76_000152-T1	3	1	MLSSSAPLSKHPQEIGAGSPSLEDKSLDKQTESFSSTEDQDDVELAKLGYKSEFAREFGNFSTISFAFSIMGLCSSVTSTFNTPMLSGGPASVVWCWLLGSVMCFGFGTSIAELVSAYPTSGGLYSASAYLVPRRYRPFVGFTVGWLNILGQIAGVASTEFALSEMIWAAYTLMRNDDFSPSKSQTVGLYVGLLVLHGLLNCLATKALAGITKSFIFINLTGTMAMIIGLLATTPDKHDATYIFTKVVDQTGWGNDGLAFLLGLLSVQWTMTDYDATAHISEEVKRAAIAAPVAIFVAVAGTGLFGFVLNIVLVMCSGNIDINNRGGRSEMIVANILYRNLGPTWFAIVWAVICLNSFSVVLTALQANSRTIFSFSRDGGLPDRGIFSRLSVQKVPVYA…	Amino acid/polyamine transporter I;
Pt76_000157-T1	2	2	MTVHMHIHMGAHDFAVFTSKQGGLADPSKSSLLGDGKSSIQRSFPLLKGGHSTTPANTQASTTHQISDDQELNRARKLHSNSNSSAYAYYDPPMLSDQLNKHGRRMIAFLCKSCGSKIHRPTYNTSPTNLSKHVAGCLKKQQAVNDTVKLAALGRVSGTGDIDLQEGAHQNILHPIVLKNLPTRKTVSHDIFRLYTLVQESLIESFKSHQGAMYLGLDAWQSPNGFDILGTVIYCLVQRENGDFELESMPLDFVRLKDRHTGAYLADTVWIIVEKFGLKNKICGIVTNNATNNQTMVNEIKKFKWAQFHGKTEWV
Pt76_000158-T1	3	2	MEEESFLDPNLLTQQTLPQTSRTSSQPGFNTRGRGKSQGRGQGQRSTGPIQSCANKPVDPDNNTYATMAAAGVTRKKLIWTGPMELMMLDLYVKEVHKGKQLDSGFQSTSHRFVAQELRKNLPKLENLLDYTKVKSKLSQSFKKDYDTFSVCKDASGFGWDETNCEVIASDDVWERFLELHPHAKTFQGTPFPEYCKPEIIFGSLAATGDASCSIGDCVAQLQAQAAGILPSPNPSLTTNTTLTTNAYSPNPAPNLGEPSNQPNLGKPTNQPNLGKPTNQHLASPSAYLTCSHRKKDPVAVAIEGLVSYMESSQKQADCLEEQRASNYQARQAPTKTNL	Myb/SANT-like domain;
Pt76_000159-T1	3	2	MLVVGLTGGIASGKSTVSGLLKSYCVPVIDLDHLAREVVEPGTSGLTAIREHFSSQPDIVYPHNGCLNRERLGEIIFNKPSERQWLNSLLHPKIRRLMVLRLLKLWLTGTQVCVVDSPLLIETGMWKFCGKVVVVYCSEELQLQRLQSRNGLGRAEAKTRIAAQMPLKSKLSYADHIVDNSGQLVDLERQVERLVWKFEKSVNKVIWLLGWLVPPIGLLNGLLTIFWRVWIKPFGKSHRKKSRSQSTTPTAQRSH	Dephospho-CoA kinase;
Pt76_000160-T1	6	1	MDFRPSPPGQSFAATSSTSKAAIKSRCESVMPQCRPISLETSSVKVDCPLGPDVLRGSPLVIQCVNCFTTSTWFSPSDQRIRRDPAADVPPPLSTSSRSTSSEPSSINTDFFAETTLPSLTNPAFVKPVSTNLGDRLATPNESDGRTPVVGTFKPSLSDCPVSSTPSWTGGKLLGVCSSCSFRSDPCSTSRSVAAGSSSITLVPSGILPFDSNIEKLPPSHAVKPMSLLADSLATRYQLPILSTTFRDSSPFAEASSSLNDSDPNSQAPRTLIAQPSNTTAVAATDMLDQTNLRLSPFAKNNHLGLLHPINGNISPSPPSKSIPFPLKKMGASHEENSPIKHSNSLEPRPLNFSPTARTRTKSPRNPLREPDRKDMTLEVTVKGEGASSDSVERPDVVH…
Pt76_000162-T1	4	2	MGRFGKLLHRSERHGNAHAQTTNDNKAEGLPYQHRQAIKAKEFCNSFWGEEGYEILTEKTKMSTRMLEELKNWYKERALIEADYSKKLQKLSKSNLFQLLRFESDGLQLGLDSLREATAKSAHCHAELSGTFKTSLEAKTIEFINKREGARKNPQASIEKLHKRIIELKILQEKARKRFETDSIAVSGYAAQMHLVQGRELDKVSAKLDKAQGSIGITEKEYRVLTQNLEETTESWNLQWKSFCDLTQDLEEDRIDFVRSSLWDFANGLSTICMLEDEHSENLRKAVERCNTAQDVIKFIQQAGTGQELYAAPGYIDYPKGMHEDPKLIQRKYPRYELANFARNSCRDGQTFQLGTPSIISDLAMAIEAGSRTAGPPPTESHSKQAPEDPTLHQAKQHL…	FCH domain;
Pt76_000163-T1	2	1	MPPRLVFFLAYQLLAYSSLLNFGLSSPIQNVEVVPLANNGETTSAIVLPTGALNNKNKSTLGTGTDGKPVSLIEKGEKNSDNKALSLDSSTSTSRLVNAEKVTSTSLTQQTNVNGTQDQIAKLLERPSNGKSFFADQTTTTPTPKPEGNQEEKKKTNPAGLVGELKPPVENTGQFPAVKLLSEKPLVTSPSADQETITAEGKASVEPKAELLAPKLSSPPVDLKPVELKPPKESKQKQVVPAKKDGGEASKKPETAEINKEQLRKDPKGSAPKPNEINLIGKDIKPLLEKPTSTVDPTDENAEGPVLLSLGRITDEEPNETESKTGRGAKKADAEKNAGSRNDPQEASKIQSGGAHGKNPEDKPQKSLPTVDSAKDLGPEPAPKAPPPTAPKATTPSPP…
Pt76_000167-T1	10	5	MSDINNLTGDVLGLDTNPNAPAESLAAGSKSRNPTAKNMGRTVKSRLSQAAEKSNPTAGTEDQSDDDEDEDDPQIIDCLRTAGKQGDEEDADVKARSKMLKEALEAQVAGNSAKADQILAKIQLKMVTTAAAPAKNVVTVAKRARIEEGGNDRVKENGFVFYKAEVNLFLGLGLPPFFDKNMKELKGKLSPEIDRCNEKWQDAAILHYSEKKARLDTSSDEKDRYTGLKYPSEWEQTFGDWTLNHRGFYESLVTVNGEEAFPDISVFRPDIAEEAYADARRFDKLSFKDNPYAPGGPRDGMDPVTGMPKGKNREAFSNPAFYPGYQAQGMPYQPQPGFGYPPAQQPPSFHPMQQPFFQPFGVPAQAQTGPPRFGGPVRDHLVNKEEDEEGTEGTGEIRV
Pt76_000168-T1	3	1	MDADQTTTDESEHSGTDDSPYNSDNESRSEDEEPGELETIASEDFVQDMVKQLLSKGYKGPKILEILLVRHNISLSASSLTRYRKLWGLRHCDIPQPTQVELSPQIRASIMSSHSKGLNLQEIQARLAKETGITVHLRTVKRYLRRLRLKLNVNDLTEGNVTLSQVYEAIDHIQRYLLHNNTGYRQMKTLLMRNYNIRIPRQVVYNVLRDIDPEAMTARLRQTCKRRVFRTYGPNHVWSIDGHDKLKRFGIAVYGVIDAWSCKILGIFTHVTNNDPRHIGVYFLKLVSKFGGVPLKVTADHGTETGDVSMYQMYLSYHAGGITLEESYTRMHHTKSTRNQKIEALWSQMMKQHNRAIIDNITTQEENGLYDPEDPVQKLLFLFLWIPVFQASANIWVDL…
Pt76_000169-T1	5	3	MVTCMNCHKFVTELQFGGWCLECLVSVGIKPENMGSPLVNRYNIIPSCPAIISNQGPQVNLAPPLTEKIPCAGSKAHFRNIGKAKRTKIPAPTPFSRNPLTSATPTENSIRMLKCGIIFYQDDKPKKTGIMSYMQQVDIRVPNLYHTLQQQLWKLFSPELIRKELVEALPNNPINCTALSANKSVLDADTLLLLVGQSTMKKPLQIDLVCEDGAGETDTTERTTATERPLRNRANLEPNIITPPVATQPNEGLTSLATSRSNVNDTLYIPTTITARPNDGNWALGGTSATVPARGRASLSTHMRHLGRPLSSSLNINPGGWVLANRLKFNHLDVEIGRNSHSLPRYHHLKATTVPETVKIDRNLVVGQGSMRRAYSAQVRTAGRHGGRPRITNWVAKVR…	MHCK/EF2 kinase;
Pt76_000171-T1	6	2	MLPYFSTILTTISLLSSAKSDAFGDKTLYPSPPPMNIQGNVIIGYYQASRGLYQQLESVPWKYYNNGYMVFQGVWPIEQFRFTFGSEDENTLAVQNMEPFVQAATRNQVTPLLGIGGEQGSKLFSYYMGSGGSRTNFVRAVVDLAKLYNFQGVVVTWLSPNDRGAGCNNRSPEDVVNFGYFAQEFKKIWKEGRLIVRVNFNGFIGALGTYATPQETSLLAQNADYVDLMAYDGYTGNKGDKTGPFSALTGGDCPKIPYLSNGIKELLQVMNYQGFSPQKLILGFTGYGRLFYLPQQFDMKTDISQVAYGAAPQGGWADNLNGTVDSCNRVRGYEGIYLLTEILNNGWLARDGVTSTQVLTRGWDECSKQPYLYDNKHLLVYDDPGSLSIKSNHAKQSGL…	Glycoside hydrolase family 18, catalytic domain;
Pt76_000171-T2	6	2	MLPYFSTILTTISLLSSAKSDAFGDKTLYPSPPPMNIQGNVIIGYYQASRGLYQQLESVPWKYYNNGYMVFQGVWPIEQFRFTFGSEDENTLAVQNMEPFVQAATRNQVTPLLGIGGEQGSKLFSYYMGSGGSRTNFVRAVVDLAKLYNFQGVVVTWLSPNDRGAGCNNRSPEDVVNFGYFAQEFKKIWKEGRLIVRVNFNGFIGALGTYATPQETSLLAQNADYVDLMAYDGYTGNKGDKTGPFSALTGGDCPKIPYLSNGIKELLQVMNYQGFSPQKLILGFTGYGRLFYLPQQFDMKTDISQVAYGAAPQGGWADNLNGTVDSCNRVRGYEGIYLLTEILNNGWLARDGVTSTQVLTRGWDECSKQPYLYDNKHLLVYDDPGSLSIKSNHAKQSGL…	Glycoside hydrolase family 18, catalytic domain;
Pt76_000171-T3	6	2	MLPYFSTILTTISLLSSAKSDAFGDKTLYPSPPPMNIQGNVIIGYYQASRGLYQQLESVPWKYYNNGYMVFQGVWPIEQFRFTFGSEDENTLAVQNMEPFVQAATRNQVTPLLGIGGEQGSKLFSYYMGSGGSRTNFVRAVVDLAKLYNFQGVVVTWLSPNDRGAGCNNRSPEDVVNFGYFAQEFKKIWKEGRLIVRVNFNGFIGALGTYATPQETSLLAQNADYVDLMAYDGYTGNKGDKTGPFSALTGGDCPKIPYLSNGIKELLQVMNYQGFSPQKLILGFTGYGRLFYLPQQFDMKTDISQVAYGAAPVSQIILFWHSKLGLLEMIKHLIHSTLPYLV	Glycoside hydrolase family 18, catalytic domain;
Pt76_000175-T1	6	4	MATHTSTHRSLSFGQPAAGHGHPHHPRAERATDSDTAAAAAAEDDDDDDESPYNHTPHKQLSASLPEPLPVSSMNHPKRSLILSRKLQQIFQLPPDEELLAEYPAWLFRSLLLKGYLYLTSAHLCFYAFLRSNEREADDDPESALKAGILTRHHSRSKLDQRQASKKSWFILKNTILSWYPSSHELFFPTGQIDLHFCTKLEQPNPNSKNPNQFKLFVSGKVYTFSSDTQQSRDDWLKLLQQTIFACQHDGQNVKIAIPLSAIENIQKCDSIQFAQTVCIKIKENAPAIPFAPNSQAIQEEIGDSSLVDYFFGFLQDSQTPYEQLKAALERVQASSSSSSSPPPSSSSSSSSSSPPDPPPAATHDSPRSSSSTDNPFRSPHSLSPIRDSTRFRLPSTPL…	Glycosyltransferase family 28, N-terminal domain;GRAM domain;Pleckstrin homology domain;UDP-glucuronosyl/UDP-glucosyltransferase;
Pt76_000177-T1	3	0	MGERTAANPPVTTESTENSTPKLLGAQNANHLAEPGTPLTLPSEGNCLTSEPNEDLPFRPAEKRQGYSGQ
Pt76_000178-T1	6	0	MCDDHNPSVKRSVDPMSNLFATKLFVLLVFVTCLVDRRAVAAMEVLREEPAIRLEHGGENRMTEMAGFPSATRHHRTSNDEESAAMKPNSCVLSASAHHSTRGQFASHYSHQAPQAEEVELQSIVVDGSPAEREHGGRTSSSSSSSVSEINYSHTPSRNRFDDEGYSDYHSPPDLAEISRDNPRQIARPGWGESDPEVCAICAKGSVEDYDSPAEWISDCPRCECQHTFHLNCLAKSWSLGRDPPCPSCGGPLTGLSFSGHQVGGTEDAAQNIDHDGASSSWHSLSEIASPHHQHTEDHFTDFPPRSAEISRANPRQIARPGWGEPDLTDCIICSEGFVENASNPVDWISSCSTCRVAFHLVCSIARWSLSGFQFACPVCSRLLDGPSLSGHTFEEVEE…	Zinc finger, RING-type;
Pt76_000179-T1	3	0	MENRGCFTSKCFRLATIMILVCLPPRPDRRLTVGDSPESYLENYWKQFRIRTFRIPNQLGSRPNSHRHRNRWKFGSLRIAFDWKPVWFRVTGLIPGDYRYGGPRVQSVFRGQLVSTEIPVRNEFSSVREVNP
Pt76_000180-T1	3	0	MANRFAMFTQLFHLLVFGTYLFDRRAVAAMEIRPGETATRLNFGGEHRMTEMAGFSSATRHHRTSNDEESAATKSHSCVPSASAHHSTRGRFASHSSHQAPPAEEVEFNSPPQLTPISTDDPQDIRTQTKPGEVDPEECVICSEVKNREDQGNVLSTCGACNNTFHLKCIETWLNKSSKTCPTCRGARSNMHPLSDSEVHIEKAGAVDHDAGTSSRQSVTGIFSGPHQHTVDEEDDSDNYSTELAEISREDSRQIRRPGWGEHYPEDCGICFVRYHSEDLTGNEMSHWPRCRHAFHLQCIYNRRAEGHNTCPTCGRPAAVRRSLLGRFFNRIKRNV	Zinc finger, RING-H2-type;
Pt76_000183-T1	2	0	MHFPFLLILPLLVGYSAAELTATCPAHKISDEAVMESSVEIPLSDLGSSHELEHTAEFDPSQTLPPMHHQIIDIPSQEPVGKCTDQNTIGKVGETVIEDSNKSEKKNPAGISTDQKSLSLKEGEQILAQDKGKEVMDPEQPPKFDCNSYMLEVMPFLIVFGLPLVGLMFYLIHLITHKF
Pt76_000184-T1	1	0	MHYAQKSLSDHHLDCRVQAIPVLSRFCGTRVVTELNEVLLRTLCAQEGLEQDELDTSAVGVLYAA
Pt76_000191-T1	1	1	MLAGTGRRPAQGVCRPRRPVSGYANPTKTPASSVEPVGHQSRNLIEDGSRLLEKGDLEGALEKYEESIAMAPSSTGYYNLGIALYQLKRIPEAIEAWQESLADGPSADVHTNLASAYILSKPPEPFKALEHLKKAVELDPTDGEICFNLGAVNEANDHLADALAEYTRARQLGVERAEQNIRNVGAKLLRKRLEEEEREQAAKKK	-;
Pt76_000194-T1	2	1	MGRGGVFGGFSGGLAHPLLAVSAARTPALPPPTTTPPTTPTPSHPPARSHMLQSLDRLAQPAHTLAPKRPPNSSPATQLLSPTPIPHSSPTTTQSHAPKPPRHKRPPSPPIRIPIQPGHCLVFGRKPDIPSLASEIAPKTAILPITLPKSFTHASRTHCLCTLIAPPLGGLNIRIVVKGQNGLMVDGERFEEGSSAGVELERRDGEQIELGFYGGKKVECYVKIDDHSLQRARARPNALPSSTSPKHPPTTTTTTTTTTTNRAGKRKLPGSSNSPLIAASKQQQQPLPCKPDPSPSSSPSSSSSPATSAAVEDTSKLPPDRPIISPPPAKKLCLSPIPSPPYDRQTTDGLPPTGEERERGVRGVMEAMGLDLLGLIASAVVFSSRATVSTTELIRAVLD…
Pt76_000195-T1	7	3	MQNPGGPSNQSGPQDRPTPKTLEDYLEALMAIQQTSAKQFHNAQLAAERARVQSKEQRRQDAERFAEQRCNDRERIRALKKAVAVKQETPPPALEEGWIDCTRFRTADGPQFKGPIQQVEPFLTWMWGVTNFYSTKGVKHSDNKRLLLGALITDSNLLAFYKNESPKYDGKLWDDFKARLFEFCLPEDWRAQIRHSIVRLEMLPSETFPEYSNRARTLQNLVNYETSSFEDYDFAEFIVLGLPQALQVKAREFRVLTEKPFTYGGFENRMNEFYVDMPRTPSGNAIIVSNTVATPQERVPDHPTEQRCTFPPPKPIDYVAPRAWSSAQGPANSKPTLPTAGRPTSRLAGVAGVTNEVPAHNHTFVSSVSAIECHLEAEALNYGDDPLQYIKEDKEDSLI…
Pt76_000196-T1	13	8	MNMKKLPDGPKNLYTCKWCAKVYKKGKNTQHNLELHQDGNLNQAACPARKRVIFSGANLPITPKEQAAANREKDADSSVMAKFLKTTSFDNRTLNQIVSKVLATLQSVPSKMTLIHDVWTTKGNRQAFLGIAVTYINEDWVFRIALILTAGLKAIDVGTDGLTENKRGALEFIPKLGTIAKACKVADPTDTPGLVPDNDKPKLQRMIRTMLLETSTYLNEALDCDAVILATMLNPAYWLSIFHVWFPSSKTRAQRILQHHYNKQKASFEAALGSKTASSPPVEASTQPDKHCRPGRNIDFFPEAVETPPDNELATYLLGKFKLPADQGEQCLKWWKKHQLKFPVLASMAKDYLACSATSETVE	HAT, C-terminal dimerisation domain;
Pt76_000198-T1	11	5	MSILESHSTEDYHELFKVLDKEFWEMLTFNYLCGIIKKYPRSISGRIKAHFNLLQGESWEVHSSWDLKLNISTLRSNMNLAGMLKVILFDIKMLQILGENKYGNNKLNFKIMHDTIRFIINFHHEEISEKICDGIKNSTEYHHFKVLEESIWLLAYTTNLYMISQRFFSIRANMILKKDCLYTKNLLEDWKHKSYVSNPEKINKVIFSQQNTPISEKENLSYSKGSLALERTIREWDFRINHAYESKELPNALRLRAIIFGNWNLAFGWWKNQLKSYDLSASKLLEKSAYKSQVQYPEDSVYMVEAVNGFIKKTVDEFHFKMPIVNPAKECLYGSEIPVPFIEPQLKFRCTKIDQLASNHQD
Pt76_000203-T1	3	3	MTMCDMCMPRGVTFGRIHPPQHHLHHPLHRDCTLVGSMTQSNNNFHNNPPPHEPYEKTEQYNTAEETSPYYHQPAPLDASNESPLKQDNEIGMLVESIFNGLLEEMIWKISVLEFKRARNFRIFSAEQELYANERKNCNDKNNPEPVHDCPVCGREVSAARFAPHLSKCLGIGGRGQAAKKGVRSELSESESVAKGSSHTPSDFPGRNRTGGNMKRREYFGYIDFTYASSFLKITLTHWITQAADRPRNYRSCHAQPKMMLYFPMLSTMPLSVFIFKGACPNPPRLFRIRSRKVMWPLHHFRSSRRKRISRIGRETDQETRPKHPRLQTVKRRVSGMARKRARNRKARKGRMTIKVSHRLDGSTMRMKPVDNEEGSVKTPASRLLQPLSHQLFLLQSCR…	SAGA complex, Sgf11 subunit;
Pt76_000203-T2	3	3	MTMCDMCMPRGVTFGRIHPPQHHLHHPLHRDCTLVGSMTQSNNNFHNNPPPHEPYEKTEQYNTAEETSPYYHQPAPLDASNESPLKQDNEIGMLVESIFNGLLEEMIWKISVLEFKRARNFRIFSAEQELYANERKNCNDKNNPEPVHDCPVCGREVSAARFAPHLSKCLGIGGRGQAAKKGVRSELSESESVAKGSSHTPSDFPGRNRTGGNMKRRGRPPKKLPVVPLSAAENDALLSNAINNATQRLHLQGIGMSKPSPPVPHPLSQSHVATPSLPKFKKKKDKQDRTRNRSRNSSQASSSSDSEEEGVGDGEEEGEEQEGEEGEDDHQSFTPAGRIDDENEASGQRRGISENPSISPASVAPVTPAVPTTVLPRKFLLCPLI	SAGA complex, Sgf11 subunit;
Pt76_000203-T3	3	3	MTMCDMCMPRGVTFGRIHPPQHHLHHPLHRDCTLVGSMTQSNNNFHNNPPPHEPYEKTEQYNTAEETSPYYHQPAPLDASNESPLTQDNEIGMLVESIFNGLLEEMIWKISVLEFKRARNFRIFSAEQELYANERKNCNDKNNPEPVHDCPVCGREVSAARFAPHLSKCLGIGGRGQAAKKGVRSELSESESVAKGSSHTPSDFPGRNRTGGNMKRRGRPPKKLPVVPL	SAGA complex, Sgf11 subunit;
Pt76_000204-T1	2	1	MMENVHLTRVHNPQTLIHTIHYCLSIFLGRHSMPKEGSPARPIKLIILDSIGVIFWADLEQLKQSSAKFRMTERAAEMNQVADGLKVLADQYRLTVVVVNQVSDVMAPPSFSSELALPRPHNTIVGHPSQPGSLGSAAILFPLFPLSPA	DNA recombination and repair protein Rad51-like, C-terminal;
Pt76_000206-T1	2	1	MTSSQPNMLATRLLKFCSLNRHRLSSIVRELSAQFVHLKRATQSDIAQQPRATEEREKAFGLPIQRAPPLLIPVKWLLGQPVHDSLDELKDPYILSTLLRSTNCPKELIKRPQVSQHELLRSIKLSCWSKDAQFNLSLTERDNTLCGGRLKAHCHMWRQEVGLQAILNPLLLSALSPCTGCRLRPGPRAYRRRAGPARPRHPPIPVLATDPPLHPMDWPCRPRAPLPPRHALVQSTDHLRQYPPIMFKKIMPSDIGLEMIGVLFLEDDLDRADKKRDFL
Pt76_000208-T1	2	0	MRLIRPITGAIRHTRPISAYRVPPPTTPIGRQAMAKPDLVVILGTTGTGKSKLAIELAGALNPTRTPEIINGDSMQVYKGLDILTNKITPHETNGIPHHLMSFLDLDQDYTVERFRDDATKKIAEIHQKDFVPIVVGGTGYYIQNLILPGRLTKDVQHHDPALSELTKKDIHATKSPDFDHTSILDNPQEILDRCEQNGFDPTLLNSLKSMSLDHLRLVFLLPHLPPFSSPKEFPPGFPSELLPPKYRPPQATAEDFCIGLYEALKSIDPVMASRWHWRDLRKVRRSLEVAICTGKLMSHVVAEQDQIDIRAKNTPEESAPYRTLVFWLYSETDQLLPRLDARVDKMIESGLVNEVRELKIMRERLAAGDHTRTDFSRGPFQAIGYREFESLVSTTEAD…	-;
Pt76_000214-T1	4	6	MGLYALQICQFSLSLARDHPSPTFSRLVSSSTYLELITPVHPSEPIFNTSPQTNETLPRSLLFTMSTQEFPEKGGLDELDDQSPNQVNPVNPTAGISFADPKPPMSATTQAGRDLGLRRELTHDEKELANAGYEELESKMKAKALEGASADISEHKLSPQKVAEAMGTSINASNPSASSGLTTAEAQSRLARDGPNQLTPPKKKSALRKYFDALLSLFNVLLMLAGILEYVLLAIDFENNKANEYLGAILIIVAFLNAFIEWYQGQKADAILASFLSMMPPSCKIVRGGEISSIPAQELVKGDVVFIKMGDKVPADLVLFSASDVKVDNSSLTGESEPQERAVLLEGDPVRPVEARNLLFNSTLVVSGEGFGIVVRTGDHTFIGQIAGLTGGEADNKSP…	-;Cation-transporting P-type ATPase, C-terminal;Cation-transporting P-type ATPase, N-terminal;
Pt76_000216-T1	6	3	MVGSPEMFPAKWRRDGFEGQHPMADRTTPASQPPLSAATTNCISILARPQLSRRSSSL
Pt76_000217-T1	6	2	MSADPDLIKCPGKFGRGDPLLGPPACPYPSISSSVSGLSRLAMASTTPSTSAAIATTASASRSEDPVKKSTDAQDPPNKLAEFLAVGSSSPWPAWSMSALLMASLPTSSRFSGALYPIGLAPTWQVTPLSMVFGLSGYITSAGDYYNGSGTASAWSVIYLFLHGRDSWRHTFARPPKTKLSLFPISLSAFALTNGIIHGYVYWSGFYRDQLKEELERTKKSS	Altered inheritance of mitochondria protein 19;
Pt76_000218-T1	7	3	MKRSLAVEDLWAEDSTFDHNRPALSENQYTPCPNKRVRVGSGELSPHGSHPRGDSRRLHTSTLLFSTPDALTRPDSFRFNTQPAVRLRTLDEITQMQGGPSEPFNVIAIIDQRQTDKCYQVAGGAADYKMTVYLTDFSRPMGSKNVTCNLFWKTEEECAAWEKQDCDWKVIFLSNVHKRPVNHYPDQIIGISTCFQYALWCPGEFYSSKPVLEQFSSLFGSTFNDLLAKALALYQQLKQRSAPQLLPRAPTPPVQSVLKTISELKLDHLGEKFDLCVEIVDIWVADKGNDRMTVTDYTLNPALRMREPANLFSSLTLPVPRFHQEHGGTSSNWGVTANRLMSVYLEPSVLRAIYRQFDQSDATKVPSMYDYRYKLLAQVVGLKQLDLHPNEDNSDINFY…
Pt76_000219-T1	7	2	MNRNVGAERNYLIGAITVLQSDQPNSLVEICLEEPLKKHPSSLVGHLNQPPIHLIRLIGTWSRLVIEVLKLASELKLYLDVYEPQFNTDHSWDFHDGIRAELLIANPDDADQAAWFIKTIDMRSHLSSHLSLRSPQPGPVHNQAHASPTTYFESML
Pt76_000221-T1	7	3	MRSRSILVSLILMACGVITRPSSIADPDEVEIIGIPKATSLLVEPRETSDPSISDALTFTQQERQSTTSWEPYRLKRHPSAISSRKGLKVFEKLIDDSPLLRSLSSEDRSMVIENWKEKKGTVISLCEESEELELIRLDLQHLVEDRSLKDHPFQNDNQFSSTSSLLKLAGKSASLIKQAKLFELGQVSLDLKLRLILDNNIKGEWLKHFPNESIEIFPSNNFWFSYSKKLWEKMEGLLFGYKHQDFTEASKSYNPVLWKYVFKTMDLWFKEGFINEESIRSAFQNSKMMKPIIYYTISCIGDTEDEDITFESVSSITQIPNWPFSKYSLDEEEEKNINANFLVEKIYHFGGMLCEELGRPFSGWQTFTQNFSHQGFHSQLQAINDSNKNSMDSIKRLK…
Pt76_000222-T1	7	4	MPPDKELIQKWISSSTASASGVDDEDEDDLPVSDRLTWETAIQQGRPKIITTKLSIRIPFLRDELLPLIRKVKSPSILEVSELLKVLFQTIPRYDDTDSRKAVISVLIALIEKSDEISSDSPSFGLRNTVIKWISQEASKSCGKSHSGGCSAASTRLALLVWTAALLENSFSHLASQSSQDSSSITILVNALGNLLDSMQDPKDNRPAFQKSGTVIVRRTIRNNQKEIPRLFEILTCSTSPSVNASLLGVVIDVSLRLRVGKEPVKGARDGVGVGYAVTFKSRILDWWIAQILGSRSLLPPWTTSAFRDFSQQILTQDDFTETVIAPATKFLLRSPEVALPALTQFISMSTLRLPGEVSITFLPAIMSSSKSSNPETRKSSLALFETVFGHEDSDVLLK…	Gcn1, N-terminal;
Pt76_000223-T1	2	1	MLAHLHNRANGTTPLPTKQEMPPKPIGSVAPPANPVVNPHPPNQVPVNNTPTQSANRGGPAVDATHPPAPVASTDPHPSGLPPVAAPATAVVSHPTTTTASALPLETNSAKLPTQHISTGMIVAIGVSSIAIALMFLILLRFFFKRLRNKTEEQPADDTFIVIPSTAFLDHPKNQEMGGVGASPMINRSASTSSVRSNMSFTKPQEQSLLHFTNPYSELSGSSNKASQANQPHAMEFLDPTGMGTPFTQTQSKGWDGSRPAQGTHSYY
Pt76_000224-T1	2	0	MTSSYHKKNNQSSLEFGKLSSGCALFVAYRDGFSSHAQAWFPSCHMSLYECTCGREKGLLTAQCRKQNQQHHYSSPTMRRIQTAEVQGSDNDELKRLIETKAMETYHQEAKPLQVKTVMNLLRGRNTFLLAATGFGKSRISEIYFGMLPKDGLGTAIGVVVVLNPLDALGDNQVTEKLAAGFTAINLTKPNFTAQACRDVQKGVYNFVYLSPEIFLDNQMFSDIYFSPEFQSKLALVVVDEAHMIYSWGLVESGQKKLKTLVRHQDFAAFRPCYGSLAIPLLTRNGAPLLLMSATCRPEAITAIKKNLKLLDTHIDILRGELTRPEIRIIRLPMTDSIQSCDDILKLYGSKEDNPDEELVPSLIYTGTRQRTLQVLEVLDRARGTPGNHLNPRNSLARR…	DEAD/DEAH box helicase domain;
Pt76_000228-T1	2	2	MLRFGIDLFNREDLPPGYLTRTKQYRIRGIGPLPAPGNLAQIISCTTSFKLYYQKNQGTKPTWKPIPSGKKFPFEIMVESMNFDAFQKAVADACDKQFANAGKIIEDALETGFPHLDWVVIMNVHKANEFKQAARYTVNNEASYAHWIATVVKTRSDQTDAWLELKMENPTESAKRLAAANEVQEHVLTKQAAKDATSTRKAPNNAGPSGDVIEVPAGNFRALNCIMNKLYELHKPNSKYAGVLPVFIDPADPNRFIALKTPMIQKWAKAIMDNVTGVSMHTPPGEFKFEHLSKKSKKPTKSRRIVVVAPHAIPTIQS
Pt76_000229-T1	2	2	MEAAKNFYDEAQAKLDKVLPRFNQLSVNSHLVDKTIGQVEENTVSLVYKNSQKILASALKNIRDGKPAQSIPTTEPSSSEIDSPRHADHQYLV
Pt76_000234-T1	2	2	MVNFLSRCSLARLPPHLRPSQMPCAQGLSTIRLRTVIHVLLLIFISSSESQRLCSDSSPTSPGCICPPGLTNSPDCNRLICGNPYQNSTSRAPFDPTLAGASGNLGCGEQCSPGFAGSSCNICQNTDGCQKGISSASSGSATPFGLSSVATGDVICSKEPIAFTANFGECSIDNPMVKSLLPGRIQASVQRYPDPSSASLPPSNIAGLPAGWTTVQLAYAPNTTAPLQNQFSCQANDCIQQVSKDIYSMSCQSLKCKCSTGSFLCGGGPLDLTTTITTISGEVGMDCPLSNDSATSGAAGPCHIKLGLLKNIFGPQGFSLNECQFGECVQKRLAASKRNELMNVDQSTIGGGVIAGLVVAALIIAALFGIIGFGFYRQRIARKTTGSSYSSTSAAAQVE…	ABC-2 type transporter;ABC transporter family G domain;ABC transporter-like, ATP-binding domain;
Pt76_000242-T1	0	1	MAPSTSSNRCLHGNLTSVLTTKSGSRIDIELDERVVKEEDADDGACWPSTSTGIGKTNTARERVHRIRFLGVWCRSFLSDLKVCSTLKLNLHAYEPDFDATENREFRNGVRAKLLIDNPAENQLPFILKTVDISPRLSDDLSDSSSIAERAPDPQAAISSTSHSKRGLQASHEDHRETNGSTRSTAKRTLPARDQSTPLTNQPGSSSNGQNPHKRVHVDSSQPLHHPDHHSDTHQTSTRPNSAASHPSNRSNPNNPANQSRPTPSQQASPLANPSRPALSQLPTNRPPASQSAVIPLKTLREIEQLQGGQKQSFNLIALIDDKKTEKCERVSGGTSDYKMTLYVSDSSRNPGTRNMTCNLFWKKAEDCPPWEKALWKVIFLFNVHKRPSSIYDPQIIGP…
Pt76_000243-T1	3	2	MNQPGLQPHPPHGQETLHYMGNNPATGHPGVNPTNYSLSTPHPAQSQSGEMMTPAHSWIGPPPLAYPISPVPGVNNHQLWAPSPTGSNARPSVSSQTSSLESAASSHEELQNTLQSVARALQLGNKLVQRAQPLLEMSPEARNMAILLLALQTCITPKPTPNPVVVPAQLPAEPTATQTPTDQQFSSAFRTWVRETSCPVLLAEDLQSYGSRASRRLRVADTPFPQVQAELNRQDEAFRAAHLPPNIAQGDALERLLCDTVKSKKAALAILIQVGLTGAGPPNPLPRLYKLIADVYAAFHPDFRRQADRQIPLDKRVTPGAKIVLG
Pt76_000244-T1	4	2	MLSSTRTITTDRRHIDPNPDRLQLISSSPAAKPASLLLLSTSAEAAVAESRRFERSSRHSSLSNSLGSPPNQSTNRHHHKLRPASPPSPSSSSTSSSSLHPHHLSYHHLTHPRNLSQSPLRNNHQQRIHHRHTQAVALSSSYHPAPTPTTSNLPAAVAASSNTTTNSNRREPAKTNQLFKCEKCLKVYRHPQCLVKHRWEHTEYWADASKLMLSKHQQVQMLEAAAILAAPSGSLPESRSLWPAAVSSSEAGLLGSDQVNLEVIYSRQAARALSHPHHHYRSSSTSCVPLRQTRESTDVEMNEDAGMQGSAEDEPGSEAAGEEGEDEIMFSMSLDGEESSCSNVGRAKPRIEGRGGSVRSSSISSSVSGPPPIGYFERRNPQSVSSVVSNLGSLERLAL…
Pt76_000245-T1	4	2	MEEPSFTSDGDALDYYRSLARSLQCDLDDTKSALDEFQISSKELEAELERELQATEKQLKELRGKEEHLLHEIDQWKIKYHSSLKDHTKTMTHMQTELETCRKSNEEYRTRLRDMELDNDELEGKERMVASSLQDVESKYGKAIERITLLEDELIEKSKLEEEHQRLKDDLRDMTEELAVLREHLANSTISPADDVTRRVFSPSPEGCQLTATARTFSETPLSEPGLEVLKDTDEMSSPSRPMIRTKPTSMAEARDSPRRRLSSMAAEIGSPKSQNAKPLTAIQLKKAGSLRVKPAQPAPNKPLQTLFSPDQRLATSATAVSRTRRSQSRSRPSLETPLNPRNLTKGSSHLQSLRAETERMQGMTKKLVSSRNLRTVSAIPVPKTSLLTSSVHSKSAAH…	NUDE domain;
Pt76_000246-T1	9	4	MSHLYSSDSDNSDNNHTATPGANQASNAGPVRPTSHRRRVAAATYTPPLRGSVAAAAAAAAANIARAPATSGGPTRPAVLPAVQAAAGVDLNLRRPTVSPAVRGGQQSWPQSVQRMTHIEKPVNDEYLGEIEQFFQLLGGYAEVGEQLAYVPQPRQYVVTIYITLAMREEINCLRQQVAVPRGVTAAEAPAADQACNWHYVPVFTAFVQRRAHELLLSRNLWVYGSDTPCGAPQQDHINAQNNQFKRDYLPRDPAAVLSLESFVQRKLRHCWGRLRDLLLCAIQPGPGRGDVTHPVPSVSSLIADMRTSLIPPNANHPEAAGGDDRANQSHLRARIAYLRIQTITQYGKGRLYRTAFYQLVLSYDHATFGQQFFTEMDPDSIKLPTEQEVEERMLANAA…
Pt76_000247-T1	9	4	MNISSMKKHKKYDKHKSLLAAYIAGRDNRRIRQEDQMQGNHLEEMITANQVPASPAESIEFPTAANIAEFEGIIDLANVSGQPGLSQSPGDCPDDLSNASSSDPSSENDSDSCLSEYDSDNEADGEEWDAGCQQYSEEKGNPPNENIEEMPDLNEGNHSSRQRRRQPQGPNIYWLFTSKEYLVASLLIGYTHTIISCRLYGHIKMMFKLFDVRLPDWLTVRREKENIQKLLNLDVVSRKLILDTPTYSLPLRVILSQEVANPLSRKWLEELDFETRAPMYRHHGPEDHTDYYLFKPV
Pt76_000249-T1	9	3	MFSDNSSVQNSMGYNALLLELVCACVSPMHARGRLCRESALQARLYASQISINTIQLRPGPDVLQDSITVASNLSPNFNPNSKAYTLAHAANARKYIYDAREYGNKRLYGRDNSPTMLEVAQKITETNHTPGYDEMFHKEEFIDYKLQSVTEKIDEDLEKKVLKKLHLLEIDEEPPLDYDNLKKFHGILGDVWEDINKIEATIKGGDVAKLKEMDPTLLNISQNIKSVSKLFSDVPSIEGEDHKLYAGLLNLSDILVAYLAISARYNWIPEAYIKEFINDRKEENWLMIFYYIWGKLPRDSFKDAASFYLNYDFRKTQEESPFTEEIHDLLQCQWNPFF
Pt76_000250-T1	3	0	MEFWNQIDLSTVTLSILSLISILVVYLQYTKVLLSPYSNLKLKTSSTSSSASASSSQERFARCRECSKLKPISELKICSKCKIPPTPDQDTNDLNFYYCDQKCQKANWKTHKLICGNFKDLQPTSADPYAPVNPLHSPPTSNLLSHADFEKKRAEIESLLKKWCQFHKNVLIFAAIHGLDLIRNPPNSKLILLMISLTLNEKEKTEKFTEITGEEDQETNTQKDLKPQDGAQDPMSSNLFSVAHVGVREKVKEKGGIGVAVLLVRCGPIVQVFPVGLPSQADLDAVPRQTNWRAIFDEAIKSGVPWKPRK	Zinc finger, MYND-type;
Pt76_000251-T1	3	0	MGVICCKPWKFDGKGHQLTELLSANPNANGREGDPRQAAAAAAEAAQAAKSRGTKGGKIAKALSHQPADVGRVDQAIAAGSQPANQKPLVVSLQRQ
Pt76_000252-T1	1	1	MTRTPEVAPASTKLKKSQAIVSPPSGAAQATIGAPSGAAKATVGARSGAEKPTDLKQKALGELKIQLKVGKTSNQQQMIEESKIEGEKTSGKFKKTKKNIIEPKCSATDLAPAKLPKVEYQRQGLRHAVLH
Pt76_000255-T1	3	1	GVLAHRSARLASRVACERYRIRLPGTP
Pt76_000256-T1	4	3	MELATSKTPSRVPIHKERELARDSGGFVCQGMRRRCSSFARCFDMGTKGKQTPHRAEQHPTPTQPTPPAQRNRPSLPHEKRGLFGLFPSSPASAPGSQASGPPRDPSAPVNGSCKALPLTRDTWKSLNLDDYLRAYPGGDHLTVAQYAASKGAPNFDCGVGNQCNANQLCFPVPAPDWYVLMAMQQWNVQTNSIVRALSYGVNFVQATISIILSALFPAMDPRMIQMMKLNFGVNGAFNMVCNTLILDILVMFNNAQLGWNMFFNILNNVITAASYAAAGLLPVPKEAKHDAFTEWAHLVDGLEIYEQKMIDGISEESRKILASPISAPGGMAEMLRNGTYIAPPEPVFLPAIETALKNVTTALFLTRILRAMDAFVTVGSVSGLHFEWHIQKLICADT…
Pt76_000258-T1	4	3	MEKLKSASNHIHLSHRTSLNSLISIPGIGDMELSEESGAETDDDDHEPNSTHNKKSCRSRSSTLAGKQQPKNNNNNNNNNNTQPSGSPTTHPTAPKLSTQPSSESTRQPTAFKPGPFSAAAMALGLTGSPKEKDKPPFTKGHQPQKPSSSSILSDLALDLRDHFNLASAPVASTLRMSRESIYLHPTPTTLLSSAAASAPDHQQPPSPQEHLSEKVAVSTTRNSLTTRSQENLNATPSNSNHHNHQRQASACSTGSGIFLHQQLSQLPQPVLLQDTKTSISTADSSSAKDSRSRSSSRVEQFISIEDQPTSPATSTFPSSAGGAGARPGDGSLSSSQSRSLKPLGFASFSSASPDQWSVAEVSEWAKLKGLDEFTVGKFVEHEITGDVLLELDVNALKE…	Calponin homology domain;Pleckstrin homology domain;Sterile alpha motif domain;
Pt76_000260-T1	1	2	MRITASIVLCLSFFICQLAESTQAMDELPEEICTSKAVARSTAPTEDASFSYWKVNYLEQSLSLLHVSEDSKGAAKPLNNHRGKRVHQRDYSFPFKYLKTKTETGDEEAYDEILKTNSEIQLALGTLGKPPSQIRPKALKPLTADFQSASPHKRVAVLAVFYQLFMCRDHRLNPHVYKEFWNLRQYLTEREDFLFRYTAEGFDVGLGPGLGTPKPRTNWWHPKS
Pt76_000262-T1	6	4	MSTSTNTPVPVPSSSASQKLSSSSTPPTNKDNKLKPWLALNLSWPFLINRLPEILIRHIFSSLDLPNLASIAATGDGLLASLSKDAVLRRTRLCSVGPQCILPHLKRLLSILELAKSGKMKGLNLELNIQRGCYISLLNLVRLLQNSRRVKRLMIREKLNRLLSQLPSSRSSLLPLNLINKELLFCSEILVPVLRRLKRQQAKDLLAREIRYLAAEVGHFTLSQTGHFGTLLIKDSPHTNIYPSSPSPLSIHASS
Pt76_000263-T1	6	4	MRFEPPPIGITLRFSNNPPPPILTNTQPKSTLLVTKTAQTIILFQKHLSLRPHSSTFHATDTRETFFSLAHSLDNIPWRSQTGPTRSFSNIRLIFPLPPRGESIWNCTGMVNATHLPSQLPTRSQTGLARFFNNLRFML
Pt76_000264-T1	6	4	MSAARPSNHPNIISGHFEATADSQLYVVRGNQYGYVTTGTFFQCSGVAGKKEIDFEVKLVANTAISNALEEGILYSLTGARLIALNDGSTPTITYTQDSIMRIGKAVDCGLDFSNQTGVVGLGIIVEKSKIPSPHVREDVQLLVFVSHNDWDPMARCHHPFLTKYIVPASKNLVKMHVLYVLGREMSIVGHWVDWHIAGKMMVVLVGGLSVTSGQQNPRSALKGGSDPSTPSGRGRKLFTFKKGKASPLTPSPTLSGSGSSTPASVSKGKEGVVQEDMQTNKNEEADATEEDEEAEVGIPKKKGKGRPQRQILSDASKRMKML
Pt76_000265-T1	4	3	MWYHAHQLIWEITNTQTRFSVAVDMLEPLPAKHRALVSAAPTPGSLTMDIKE
Pt76_000266-T1	5	3	MYLHLDPFNPEQPYCNVRKVELWWAGPSVPIAEQDEPLIWQVKQFFFGHLKAHFNGKKVQGRVRELVQQ
Pt76_000267-T1	5	3	MAAAVTSAPSPAPERGCPKKIPKVKTSVTFKPKPLANVNGERIRARTEAWQEHRCDPFQDGEKDNNSAPGSASIVPSKSAAIFLAPLPAASPATRNKRFRPTKKLTVSQ
Pt76_000270-T1	5	3	MTIHQLISRRLTKLGAWESAITQAQSSRQATIPTELSISKKSNPPIRGYQRQSNARHQPIRFFSGTGHRLDSPATNGKLYPTCPTCSIELKTNFNQKTKIEDKCKCANCRSFIPTGVVVKTKSKKDQDDRRIDYFKLFEIEKKFKDIDLISLKKSYHHWQQFVHPDFSISNDHLENHPSELSLQFMKDWSVLVNQSKNILTDVLKRAEYLLELHGSVKPSEEADSLDNTDLLMEIMEVREQLEEAQTAEGIESIKQTNKQSIHEVLGELDQKFRTLIHRANPLDESESLQELIVRLRYLKKIEEIISSTNL	Co-chaperone HscB, C-terminal oligomerisation domain;
Pt76_000274-T1	5	2	MPSDFATQIGVTRLPNLTGDGRDGFPSRAQHDWCVAQYLGEMCEKKRGKALIDKNLYDRILAVCFDDSNKKTETAQFRWWVRRTFKLYSEPHGHYLMHENRPIAVKEQIYDILVYAHAECGHGGRDKTSAAVRRYFSWIPKDVVSRFVSVCPGCHARTQKDDEYFSNKGIDGYYPVHDKVRQMSIDSRRSSVDDYKNTSPYQPLLAAGMVKILKAVEGARAFHPLAEQNSLLYAPSASASAVQTSYLPVPGTHLLPFPSASNCPSPPSLPQTPLGSITSPASFSSGVEVSTADVYRESFPALNQAFGSSYLHFPHSLGVPAYVNSQPRSLSLPVGGLNELEQAPGSSNPEKLSGRVVNARSKSQCSPFPYIAKPSRPSVGRKMSSKSREYKKTALAESF…
Pt76_000275-T1	5	2	MIPKAVMTRQSTQSTARQGAGRTFHDYFYAMTRPQQRWLMANNHIASIVLCSKKDSG
Pt76_000276-T1	5	2	MKTRSQQESTRTRKQPVVIIYKPPSSQQLVWDPTQLESVIQDRQLSTRRWVDETRSYGFEPELFVQEFPGSREESVGTHESLESKETEERNELNESKGVKESKEMKEMKESKGVKESKELKESTEPKPRKTPAQQKEPTQRKESTTKTEPKRSKQPHKLKQPEEKNEFEKNSNCSVSEGSRPIEDPAPRSESTLEYLQLPPASSSSQATRRAPRSLHEQPSPDRNRSEDPESNDTPTNKRIHDRRANGPSEPSSEPKKARKISYPGRSQPGPTRLSGYDAQDPFGFVHAERGRTEALSADDHPPPAPQDPPVNPPPQDLSDPLNNSDLSLADLLNLRKKPARKQASRSALSRKGSAAPVPARRQRQRAQKSAKRGPEKSNSSLNKGAHDENHLGDQELP…
Pt76_000278-T1	2	1	MPRSILRSSLHTIYAILTIYFITNKETQWSSASLIKRSFTSDFKGISHAASEIGGSIKPTEMGTNAHAKGAKPLGTAESHNVGIECSQMRIIGGREISDLEFEKIEKALDSVPLEVYIKYALSGLFSPHCEESLKNNLNVNLRLFDAEFPENVREGRIRELLGQTSFSIINQMHEFPEYRKELIYGYDIEHDILKFHDYLYVLIHTFHHQN
Pt76_000279-T1	2	1	MAARTSRRPAHNTDKPVRDTDLDAALARFSAVLKNYLHDDYAALFVPASLSSRERARPPWVNIGTHQRTYMIDELVDRFLLGTAAEGPQVVSLGAGSDSRFWRLRSRLAARWPPLARWVETDLEPTVRQKIRTIAAHDSLRGLCGRCSLDPSATTTPPPDGRPDGPPTELHGAHDTLLSADLRRPAELVAKLSPSAPTADAAPVLRASAPTLINTSMTGQLTGHRGTDLTS	Methyltransferase Ppm1/Ppm2/Tcmp;
Pt76_000280-T1	8	1	MRKICLALIRMAFTHLTWAMDNSHQSVYDEQKDPGLTDLVEIYSNLLPLMRKQIDALLSTFETIDFENGPVPELSLFPTVAALQHTIERTSVAVFSITLRPDQPALTEDRDCKIFKLFRCKRLLSDTYDLQCLLHYFLERCRDLVQGTAPDQQPIVEDTGSEEKEDWQCAVKKEMKFQATRCTVHIDGMVKRFKRSDLGLIQESWEETIDDLSFTISALQNGFPEREPYVPRDPDVTAMMRTVIALYKVFRVFYRKLSNYSTNKLPFALKEVSSDDMELIIYKTRPPLDFTDDFLDQATVIYQQNRIEGSEIMLSRQIVRAIRRDFQEGLDCLKSYLVTRNQLAHSESPPQFDFDAYFRDVVDQFHSTLDNFLNIVDGPNQMILENSSYGW
Pt76_000282-T1	8	1	MATLTTSTTKPETKPETKPEAKPTPTKQEPAHSSAKRVRGPTNIYSKLLPITLAGNKPDSSTFFAKLLPLLRPLHASRSPGSSSLTITGRYDKITNSIWITAGRTILWQQGFFGKGSLSRSEPTWLQRAKNRKLLEVLEDDRYLKLTAEEMTAKRRVERKESKIQKSKLKQLGVTSEPAVASSTVTEEIPRETVKLPPKQKLAQMIPPELALEVEKIEDLEHLQLMNEEAFFLTFGLGCLDVSGEGDEDSVRSSAAPLTIMEMWELFCQASLRGKPDQTIRPDNPFILSYVVYHHFRSLGWVVRSGIKFCADWVLYGSRGPVGGHAEFAVCMIPVYADGRPVEMIEDRTSWRWLGTVNRVCAGVKKTLILVHVIVPNEIESDDLDSPQILTKYIIKEIA…	tRNA intron endonuclease, catalytic domain-like;
Pt76_000282-T2	8	1	MATLTTSTTKPETKPETKPEAKPTPTKQEPAHSSAKRVRGPTNIYSKLLPITLAGNKPDSSTFFAKLLPLLRPLHASRSPGSSSLTITGRYDKITNSIWITAGRTILWQQGFFGKGSLSRSEPTWLQRAKNRKLLEVLEDDRYLKLTAEEMTAKRRVERKESKIQKSKLKQLGVTSEPAVASSTVTEEIPRETVKLPPKQKLAQMIPPELALEVEKIEDLEHLQLMNEEAFFLTFGLGCLDVSGEGDEVRSPVFPLLLHQQSFASF
Pt76_000283-T1	2	0	MGGSPYPALSRPADQPNNTPPSNDLRIARAQEPQQEAKMNVSTKEKLPQYYHPNPTAIKTRTISNRLLPTIILFSVLLSLPIFLFFHYTWNQPHSIHPTNPFPSTNPLPSNSFRHPHDAHIDDALPKLGDLIPSKDTLKGGTIMPKMANATAKAELGRATWKFMHTMTARFPENPTPDEREALKAFIYLFSRLYPCGDCARHFQELLKQYPPQTSSRNVASLHLCSLHNLVNERLGKPEYNCTSLLENYDCGCGHDEKEAGEKPNESFLSNVPLMTPAF	ERV/ALR sulfhydryl oxidase domain;
Pt76_000285-T1	2	2	MLFKASNVLCLSFLICQLAEGTPGLASWIRRASPSTSSSTDETMRIMALWIPPAQSAIAEEAVQNYKHIAAIFDRNLTPPLKTPKNADVDTLAEQYKLGK
Pt76_000288-T1	2	2	ASVALVKAALYVSQHSGREFDSHQT
Pt76_000289-T1	3	2	MNHPDHSIGDATAGPDKTTGGVSRLAGLTFGTDEDSFHSQDYEPEPPPPPSRNPDKKKKQSARKTPSDQPKNSNADPDPDHTQDTDGMMNELDSYITQKHPRKSAAHLNDSAAFIISPLSSPENSRLERANSSNYAKKLSPSRRPLNSGDPIRGGGNHLTLREQEKVIDEVKKENFNLKLKIYFLEDRLAKLAPDQVDLALKENVEIKVEFQTVRQELKRYKRLLLEAERAIELAKTERDELLEQKSLAEERTSSGLQAEVRKARDELALKDKSIQSLESELQRLKDRLERFSSRDTPSKIVSSHARNHARHSVSNQSVDEWSTQEHMMEIKNLKNELTEERQLKEDLLGDNQDLRHRLIETKNALQDTQDEIQRISRVEEHGYRSHQISRAQSRFEED…	Centrosomin, N-terminal motif 1;
Pt76_000290-T1	3	2	MLLGSNTVESNTLIESFAIPRNQIDALQMHGGRFLLIKQPDSTEALSKNSWDDKGGSDLRSRMREVVEEYSHGYEEDLEQSAKREPSSESTAIVSIKPNRLTRLRLNLNRNPLPQKFSYLFLLSQDERLRGSSGRETKTHEKLFDPFSNWINRSVTTLLRLVGRPMLDDQRFSVRFSWDASDHVGLHLDLDPSPSPLSDLMANDTLTPAFFNLTITPNFDKFFDHHSAQTDSFVDLVVIVEPLLLNLLPMFTLLPLFSTCVCILSVIYIANVPARFENFLKSSVA
Pt76_000291-T1	2	1	MDRKMTIVSAFEFYHHVTVFYLEHAVGIGDCTATGANLISLEAGRPEQIRLD
Pt76_000293-T1	2	5	MSASAANQNLPNSEEAAGSSYSGLFGLEDDADSRSDVDEFEGEDGDDTHGDSKWAYQYWQVEGFHHPAFLGDAYHPGPHHPSTSHQPMTPGRSQNPTKKRIPSFKELKGVTAYDISARRFHDDESYISDFNPQHSPSIPAHHHPAELRPEEKERFEWQDMLTNVLTGEVLRTEKTRISEVSGAKDTSMRQQDASRMSDIWVGLRAYLRCRSMADEQRYLEDARLQMDQVLEDVRKFRVSSRIPKDEAIQRVQSLLLRVDWCETLYPSNKSLGRERPAWKEPEIVSKLETLRSWDNNVRGLRVQIGILQKFMRADKLDVIHPNLPQSSPTSSSLDPANQASSSSPPIDSDPQAPSPPNSQPNNTGPANSKPSKQLLEPSTFVERILQEGSVNRLFAQNTF…	Protein kinase domain;
Pt76_000295-T1	21	7	MATASSANPLLEYQPAYTYSMPTQLLILGIVLTLLTVLLLHLLFTAKYHYPLAPCNFILLFAAVILTHLSTIILVILTNIHLFNRSRYWPFMFDYIEVTMPMTDWNLVPLAGWYIMQGAVTFLAHATHIQFLTLLFPSTLERRLILAFLGPLCVFASVLFFTHFLSDPNYQDLGDAIRNTATSTLSLLYTFGLLIWGYVVNRKRAWEFEGGTFGFGAMSISLALVGTAANFIEVREDRLKWLPWLVNTVLLWQSWAGFWWWVGAGMWSGEVQDIERREDKKRRREEKRQRKRSKMFNLISNLTQSSRDLASTSAFSPTLHHHHDSSAQSINLVRSPSSRLGSATGASRASTILRRFPSSSRQEEDPGRSIELDVLSPRSSNRACGERDMAEAHLRSHAT…
Pt76_000296-T1	21	6	MVFVRYSPAIKVAAIRMVIQGHSADFICNALGESISRQSFSRWLELFQQTRCVIRNPTDYERLGRPGLLTSEDIQFMIKLVEDEPSLFLDEIRERLYDYHDEAPLLSIEAIHQNLVLKLSITLKKPSTVNIRKCIVAKCLYIEHMRFVPAEFLVFSAICDRDLLRTFARSPKGTPSARYIVNQNPERISVLPAISISGVIALALTDNTFNAKKWEDFLEWDLIPWMNPYPGPNSILVCDNAKIHKGSRVEQICIDAGIMIKYLPTYTPELNPIVLCFSALKY	Tc1-like transposase, DDE domain;
Pt76_000297-T1	21	6	MYPGHPDYILCEETQNADANSDTTFPSRMVPIDIRCLLFLRNEIPDEHPAGPQDIDTALEWTKVSSKAWTLPWSAHIQSMHWKEFHDGALAFLSRKCLALLPAMQKANQGKEISWFGSISGHPKYGPPHGFLLQGHLDFLGFGAAAYKAYPADVKFCLIMKDPREEPSVLKYAWTLSEDAHNIVITGGPRMLLTKTYKRCLASVANSRDSWDMDELASTDNESNDPSKGHVAKHPRNYVHTPTDNSSDIEFVDLPKRLFLPEENPAPNHLEEETNLKCPVKNLRVPMGPARRSMEQINMETYLWVAHIDAKDTETREILKKHHITHWTFFRSSDEDDLMALGFSIGAARSLWEGVPRLEEYVDDMERNQALSLGK
Pt76_000298-T1	20	6	MAHLALPHPPASFHAGSHQYRYCYSTPFSARLPPHPSPAQPNSIGSKQSTPIMTTTNMDQSIDPLLGGDAAVNDSLPTYTQVITDHPAATKKKTPIKKSAGVRKKRKVSGKSINNSDNANDGSVASDHKENRDEIQIVICETTFKFYVLDQALKGKKIWVPISSERSFDIPITASPADQATSYADFVTQLLAECKAVEVNTGRLVIESWKSEKPAVTWAVSIPRVAGFAKGKPFLVNNEEAYNKWIEALVENKSDATTLSLKMKNPNAEAKQAHNAQVLAKEAIRTEAKRMVIEAKEAKRAEDLKSGKRNLEDDNDDEVEDLLDDDNKTDSDAVKLMVRKLYATHPANTHYDRGLPVYVNPADPSLFIPLTHGNAQIWAKSLIQSKRGVSLQSPPKVLR…
Pt76_000300-T1	8	3	MDALPIERLALLDLEHTDIVCTVNGNNLKSMRIFSLPNIPRKSARLAALDGRRHEPRSRDKEDAYDNIKVLDPITGLYGAVTPPNLQKRPTVKTLPESNKIICDLETYLNIACINKEDTITCARMKIKGIVHWSFEFWLRNSSIPNGGKQDLILHLEWKNHWSWLWSALARSVQIPAHTAPPSQQNSSSPISCHTNNPAHAAPFIPKKPAHPAPLAAQIPANPAPLAPKIPAHPAPLQTQNPAHPAPAHPDPATPIIQLMQLPSKPAHPAPLAAKIPAHPAPLAPKIPAHPAPLAPKIPAHPAPLAPKLLLMQLPLSPKNQLTQLHWHPKFQLTQLPSRH
Pt76_000301-T1	12	4	MASATIPVPHKGSTLGWDKRNGDLGIAWKSLSLEEKEVFDSRVFRFFSKLPIPYEGEDEDDEEEDNTIKELISPEEEAIYQPLYEKLVNHKKVQLLLETKHTPDAQSTVEKQAMNHITRINSELPDFLVGVVSVKNFPMILYGLVLQKISGPRKTYLNPIVKVDPFKRFSKDFNLQKKGQDYCRPNDPMQYELS
Pt76_000302-T1	10	2	MPNKKAKLQHLPTKAPEGDAKGSSYSNMFAMEERMFKRLMKLRKEAVVEHVYYDLLAVFLMQEFPGIHIQEIITMIKEAFETSPPQVMLHKQYQDAVLQVEKTILKYKTHPPSDDPIPKPFCLRFPTHADVLKHAISLEGQCRLLDTQKMVILLDESGRCCGVGVPRLEENLLSVHPSAEKLAKEGLEHFVQTNKLNTNCHKRTEQPYVQKSWPTTPYPLNESNKGTKRIAKGLEEDAKAASVLFQTYGYGEGAKNYKGVSDLKIKHYNKKIVVSQLQGIDPIWKEEKTPPALPNPLQKDPRHKVLDSGIFLKNNMAYYTILSLWINKGFLSQASEVAEKGVRYLQKWGSEHLKADLSRELNPIVASRTISVNLQVQTHCDFNNLFLFDSVFFFGNHKG…
Pt76_000304-T1	10	3	MLNQLLNRTIIPKPQRPWSSTGVNVYKKVYEKSDAELKTHIEEVSVKFYSQPSKPLQTDTVLNLVNSRNTFLLAGTGFGKSRIAELYYKMIPKSNRAVVLVLNPLDSLGDNQVYEKEQAGFTAINLTKLNFNEKVAEEISNGVYQFVYMSPETFLNNKIWDSVYFSKTFQDRLALIVVDEAHMIYIWGLVASGQGKKAAAILLRFQDIGIFRPCYGNLGGHLLFRNNKPILLLSATCRPIAIKAIKKSLKLNDESVDIFQGELTRPEIRIVRITMEKSLALSLDLIKVFPSSKDVANKDLVPTLVYSGSRNRTLTVMDVIDRARKTPNASLDPHNTCVRRYHSCTGDLDKARCAEEFANQAFPIISATMALGLGQNWKRVRMVAHMGRGDPAQIAQMIG…	DEAD/DEAH box helicase domain;Helicase, C-terminal;
Pt76_000305-T1	5	1	VIAQLGERQTEVIPSQWRMCYVQGVLDHLKVQCSSHCWD
Pt76_000311-T1	1	1	MQGLGKGLARLQDVKEGSSQGTGASKKAKGFSIPGIFKSKAGTSKPSKGAEDERNAISVDAAENESHIKAMEDRLFSHEETTALSNFLEGRFFPLEGHLAEPFHEKYVTRQPKLKNLEKQHGLEVKLNIRTPKPLSKELVSALNDALEELPTHQQSPQTSVQMAYYGRVFFQIAPDQHLFSDLIRSHIIKAMKSKIQGAGDQYKKLYSALIATEEWSKSIEHPSKQERMAKQIYDSDKILSFFQDVDLTGDSTVFLYRDRYFYGEKPLVDLADIRLKHKKKGQMSEKMSQQLDNALEIFLEIKNTDKESALKIAYYVRKFFDISKNHQNSGLDQHIKERIQSKYVRGSPRNNPKNLMLDALNRAWSGERYTPN
Pt76_000314-T1	3	0	MNAIISQIKQELSRIDSQLDELELIADEAEDEASRTDALMIAEDHRNQATRLRVSFQTISLDVKRALSNSTLESARAELLSGVTPKTGRSSNTHDALISASSDVSQSLRNTLEIMRQALDRSVVSTHLLEQQTATLQLTSDQYLSFGELMKTSRALISSLQRADLDRILLTGALTFFALVCLYISKMQILDRGVSLLSPLLSPLSRTTAKIISNNEQAAAALSSTGQQDDLLIGAAAAAAEASLSSPASHPSIYPLPSPDLRSHLPPPIHLSCKYHKSNCFMKNFKRSIRPLRT	Sec20;
Pt76_000315-T1	7	6	MVLLKLLFLIQGISLMAGMKIDQYGSAVYRPLPNSKSSTVESNTVQYSLNQIENGHDQHLKNQMGLVDGALEAKKHKNDFLSKIGQEILRDNEAPKDSPSSASVVQPRQAYYSYRVMPRQEIPRQSLYQVTRDLVKLSPWIPRLALMAFLHYAFFNPADYISFKWNEYKNKNKVRARM
Pt76_000316-T1	5	6	MNPRSLFGAPQPASSTTPQTSPAKQPTTTFSFGSTAFPNNLGGASNTNPPTNSSQLFGEANTTGAASFGTKSPFANPNAAPGTTGSTTPSLFGGATGSTAPMFGANSTNNSIFGSASNATPAAATSNTNQSTTATSAAKPGLFGNANSNLKSSNIFGTSPANSGNAPASNTTTPSFSFGTPPANQPAKDANSGSLFGAPQPSKPAGATPTNLFGSTTAATPTNLFGSTTAATPTSLFGSKPSDSSSSNNPQPSATQAPAAASSIPATTAAASTSLFAPIAPKANATPELPAKPPTPSLFGTTNSSALAIKSTAPIKSSPLAMNSSTTTDGSQANKPAGTPPATPSTKPNINLAPSLLKGKTLEDLVARWNSELDERVEDFKHTANEIAAWDQMLIQNGD…	Nucleoporin FG repeat;Nucleoporin, NSP1-like, C-terminal;
Pt76_000319-T1	3	2	MLSFSWIVGATLLLSFQQSSSALPAGGNPHQEKPAHLQARYRIVGQPPPPCKNHICPLALRSRSEQPAGYSTGQADTSSETQHEAAPTYQAKPDKPANSKPTFHGTHQTAPITCGDGTKPPCGQSPPQSDTPHFPGTHQTAPITCGDGTKPPCGQAKPAPVFPGTHQTAPVTCGDGTKPPCGQVSPPVIIRETAPIDCGDDTKGPCVITDPGREPPHPDLLPHPYVPLTCADGSKPPCGQIQSPSAHFPGTHQTAPVTCGDGTKPPCHSTNQAY
Pt76_000323-T1	1	0	MSILFSLFIVANLACFPSVAGQTGATTAGPSASLTTALPGGSNTLTTSNALSSTNTLATTNTGTSTANLGTANNALGTATNALGTTTTQSTGSSGNGSPGGTKQPDTGSYYSCSQAFAPLDEDQTLLFDRPVPEAAAYCKSQDSEDHLACALRSCIGFTTCSTCSIVTSSADDPQVTTDGKVIPTGQNCEIAYHRSPKAGEPSLCLTAALNVLQCKGNCDKATCESCHHQSKSGEQEASAAHQLSLPSVACGTCFKVTETSDQTKSAAS
Pt76_000329-T1	5	7	MTQSRVPNHPVTYASHFEPLSDSFISCGGVNEEKSENFEVELVTNTALSNVLEPEFFYSICGKMIATNDGKPPVLSYSHEMITRIGATGTNQPDFTNKTFITGLGLITHRQEVAPADTDTGVTLEVIVAHSNWDEENRCHRQFEVKYIVPGTKNQIKTHSLYTVGREVKIIGRLVDFDMENHMAVVIAKNVSITNGHQMGKIKPLESGSGISGTGEIKKKLTKFSPKKAPQDTGLGRTDTASGSNHTAQNDKQSRVSTVKPTKFMPVPSSSKGKD
Pt76_000331-T1	1	0	MPAERVTLQVVLFDGKEALHFQEGTNTDSLYGARSSTASKPSWNGLKPSPCTGPGCEMARAVADTNGNNEVYVEN
Pt76_000336-T1	4	5	MGFNLEVGNIYFLSGTIAKSNTPDVLDLRFNNAVPEPSARHSQGRVVRRLVINAVGTINRMTCLVSEETGELTYVTGLTHFAANLPSIVHSTYMIDPSTSQNVYLADDVMGHRAWFTGRLIGGNWSTGQPVIVVSGSLVNK
Pt76_000337-T1	4	5	MTVAHGPSCKHLLVSFTRAQYTPFLTTSTLDVCPSLAYIRPFTTTTPPNSARTTQLIQTSSNGPPLPTRPRPITLSVSVAVVTGLAFPHLCYQDFLIPPDTNFYGDEQQ
Pt76_000339-T1	3	2	MLFTKIIVALQLLHFYNASALPVSQSTHLVKRMEEVKAVQEAREALQGVQDEAKLGGRVGTGETAEDLFHTAPIDSRHRSFKEGDPHLSEELAADSAGGSLSYEPALEWHKGAASSKQDPIEARSDKAKVQSRDAPEVSAHVSNGLPPRYPSKSPSGAPELRSTGLRDAAKNYFTGTATLAKQKISSKAVGARNFRQNVVASLDRKTGRIAEKIKSTRAGHPKQ
Pt76_000345-T1	1	1	MVFLLVWLSVWLSVEACVCPEGARGVAAGDPVCAGFYPQLRWKRSTTMTSLYHQLPLPVSLILIISSISTAVYINLFLSRFILQSYSGLLRRRNLKNRARLLALIGIKDDKNSTKKLIVGFLHPYCNAGGGGERVLWTAVALHQRTEPDTICAIYTGDLGVSKHDIIEKVKSRFGIILDPAALLLVPLKTRYLVEASTWPRFTLLGQSLGSLVLGHEALSALTPDIYIDTMGYAFTFPVFRLLTDVPIGAYIHYPTISNDMLKRVSSRNSAHNNSSTISNSLALSYAKLVYYIIFAELYSLCLRQAHHLMVNSSWTKNHIDRLLKPWIYRHEEDAEETEETAKDWTRSSNPPQSCESQKLDGLRLRIPASDPSAENGQNKTINIPTKKRKFDQATVVYP…	ALG11 mannosyltransferase, N-terminal;Glycosyl transferase, family 1;
Pt76_000347-T1	2	0	DNVAERLRRLTRTSLLRLYALHSPVHQLGYSRVGSNPAVV
Pt76_000348-T1	1	0	MTIQNQDEPRELGKQEELIKSKLDNDCIFCKIIKGSIPCFKVFENPTTLAFFDINPISFGHALVIPRYHGPKLHHLPDFALQDILPIAKKIAVELGLTDYNILQNNGRIAHQEVDHVHFHIIPKPSATDSEGLVIGWPSKKADMKLLEQKAQEVKSKLDSQSASSTSNL	HIT-like domain;
Pt76_000353-T1	2	0	MWPAYTPAGVPVLSHSYEYNDGVESNQSYSHHHSVNLENNAPSQHSQHSPQTRSPSLSIPRNVNSHQSVIQSPNPAESGDHPPHYPFHSTLPVSHSPYSHHVHNQSTQYYHRQDNADYITSPNAQPMPLSSGLPYISKMSQMPSTSRRHNLPVSSHELLPIASRSRLESPGLSTRYGQMTLIKSDSPDALDISRPPKPEPSATPQCTAFISKLYHLCGHEEYRPYIRWNGPGDAFVLAHANTEFATMILPKFFRHSNVSSFIRQLNLYNFTRLNTIKLLDQVDNVQTNSSTSSFSGFSHPHFRRGDENSLSLIKPKPNKNKVARKAIKCATSTEDKGGKCGRKNTFPGKI	Heat shock factor (HSF)-type, DNA-binding;
Pt76_000355-T1	4	5	MSFHLVLKPLIMLFLFLILVGFCWYQVYCPGVFKLKTYLCFGTAYRHTCCNGIARSPIIGRVSGRNYRLLGVTTFNQHKISLEQLWLRVKSTHISWLFGSRETPLPKLQEIVIQDGGVGPSQGTREASKAISNVGISPPHLTFNPEGQAVPTDVESSGDPSKPMTECPICCEYIQSEKPSASYFGKECDHKFHEKCIQPWLDQQREKATCPVCRLPVQWTKELAAKLSVPKLHFDEPFRKIIRMIRSLTGPQVAIVSAFAFFIVVVMTVSRYLPTR	Zinc finger, RING-type;
Pt76_000355-T2	4	5	MELPDRPSLVESREGTTGFSASLHSISTKSVCESNCGSDESRAHTLAGSLDDQGETPLPKLQEIVIQDGGVGPSQGTREASKAISNVGISPPHLTFNPEGQAVPTDVESSGDPSKPMTECPICCEYIQSEKPSASYFGKECDHKFHEKCIQPWLDQQREKATCPVCRLPVQWTKELAAKLSVPKLHFDEPFRKIIRMIRSLTGPQVAIVSAFAFFIVVVMTVSRYLPTR	Zinc finger, RING-type;
Pt76_000361-T1	1	0	MKTVLERLRDPGVKPLADVGRRVSEVPPPPAHKWSRAPERLRSAGASTVDWPLSKSLHSSTATPKLPDARSELRASTGSEPTCG
Pt76_000365-T1	2	1	MAMNRNPNHPVHMTSMYEPLADSVPENIRANQYGNVTTQSFLQCAGVDGAAQRDFEITLTTNTALANVLAANVVYFMAGKLIATNDGKTPILTYNQHSVSRVREIGEEGFDFANKASVIGLGIVIKREEVTAGNDRALEVTMEHSDWDSQVKYVVPGSKNFIKTHALYVIGRECEISGVLVDFDLDQKMAVILVNDCSITSGHQPSQASGSGSPAKLGPHGKGRNILKLGSEDPTSPLTTPSASPCKRIFTKMSPDPVPSGSKGKAKAVIEEESAGEEDDEVEVEPEAEEDDEEEVAVKPTRGRPRKAILLDAAKRLKKL
Pt76_000366-T1	6	1	MSSSLSSNHFNEDSSSDDSTISYPDRSDFPQVLSEEDVKEVIASLVSQQKTGKEIYRFLQQDCGYKIGLRTLNRKQAEWGLQNCDLPKPSNSSTLLPQIQASLLSSHQQGFTVAEIHSCLIIETGKKVCQRTVERYLAILDLKQRRNDIADGKVTWEEVKCLIEHARTQLMATSAGYRRMNNILKQEYQTHVPSQRITQPLNLVRYETKPPLSIGRQLEMAQSSVAPHRTPSRLPSRHSTQIITPARSSHPNYVRPSDSQRSIAQTSRTRKKGKSLNTESEADSVFQSQPNQSSSQNRTRKPPPTSQKKSQRKRKKTPITNDSDNNSENADRIMDYTQDSDEENSKIRRSNKKKINTFDPIRDYFKAPFHANETDTGEELMYQCKWCGVVYKKGCGTNS…
Pt76_000367-T1	5	1	MLIWEWVGSLIVFSGAVFRGKVLSNGPVYMCTSSSSQAWLFDLLSDMVAQGGRPRTTQKDINRPIGRLRFLTVLA
Pt76_000368-T1	5	3	MAMPNGCFQIGAKFWEVVSDEHGIATDGKYKGTTDLNFVFGQSGAGNNWAKGHYTQGAELVDSVLDVVRKEAEGCDCLQGFQITHSLGGGTGAGMGTLLISKIQEEFPDRMMATFSVVPLPKVSDTVVEPYNATFSVHQLVKNSDETFCINNKALYDICFRTLKLATPTYGDLNHLVSIVMSGITTCLRFPGQLNSDLRKLAVNMVPLPRLHFFMVRFAPLTARGSQQYRAITVPELTLHMFDAKNMMAASDPRHGRYLTVAAYFRGKVSMKEVEENMLSVQSKNSNYFVEWIPNNVQTAHCDIAPRAHKMSVTFIGNSTAIQDLGGQSIHGHVQT	Tubulin/FtsZ, 2-layer sandwich domain;Tubulin/FtsZ, GTPase domain;
Pt76_000369-T1	5	3	MEESEKSLTHLDLPSLLSADSLWGTPRSPTSPTHLLRKSQIKRQMSSTHTIHESVSLSKVGSSWIGGEDGMFSINRVPGGCNKEESNEIEALRKTNLAVQKATSRRLSTPKLVKLPSSLFDQSAQRAFGRPEQPDWLRALILVAERTKEEDSGSRSSADCSSITMQLRLKQRQTDKPPKFRPTAFVRITTQGGS
Pt76_000372-T1	1	1	MSSSPDGPTSPEDLHIASERVTLDARYEELHPLDTDGHNSVSRLLSESSLSKVNQYLDDLAVAFGKLSPEVTPLFRDSMWHNVLSRKPSAHTAMASFWRLDRNLEAEFVRLVFFHQHPMLATTESPMSMNKMLEVVTTSSSDLRDHIAILREGYSHEYLRKEIIVKPILKSLSNYAEEWVSTKYLAPYTALVGPSMCGKTRLLMELSKSICVVYISLRPRGSTGEPPRSVLADEFQLCHKSVYELVAHYYRLLAAIFDVVAEFFSRQYAGREEEDRLLEWYTYNHEFGGYLTSRVGHTMEELGKNEWSASAALTKKIEKLERSTRFIKNPKLKVMLAFDEARALVDQQTREAESLLYFDVLRRVLSEVPSNLGFFAILADRSLTMADYYPNLRTEFGAP…
Pt76_000377-T1	1	0	MMGLDRLSMRRAIAVLPIIPSLLGLVAGIDILAPSIRTNSTATRTFIFEREISWLRRDFFVREANGADTLQVRTQFDGPSAEAFRMSVTNPQRHEFTIGLELEPNIKPQLEWCGYKQTYRTTDGVSFDFHPRFWLSDRWEIKRGGVLTEDYIWERNQMGLAGPIKDKQGRPVAHFHARTWGHEWIAMSWHTKRPHTTIYSIVTNDDIPIEYLVGLFTVAIVRMDKCGR
Pt76_000386-T1	1	1	MRHLINVVDTSNVEHIGNTLGRPSLRGQTQSINLAPSTRSVAKPKTQLMTISKPTAGDKSTAACRLVPNLKKVSSSQPSALRPTASANHVQNTTSIPAAAKIIVEPFRLFPKGAELNKASL
Pt76_000388-T1	3	1	MTQPSASPHQPPSRPPSRQSTRIRTPACTNSNSLWTNQDSRRSLVPPASPNPSSQQTPKTNQTLSSTRKSKTKAKRKKTGTAADNESDQVEDGIDREQDSDEDNLKVKKLRGKRNSLFDDITDYFETPFHANEGDTGEKMMYKCKWCSTVYKKGVGTKSNLMKHCDGNQDRIPCSARMDAISAGANLPPTAKDVENEMREGQHGMIKAYAKHTIFDPRVFNQLLVMWLVRFSLPWSRIKDFLLGVAFDYARRGIILFSRTWAATEAHRLYLNLQNNVISGLQKLNSKFTLIHDVWTTKGNHHAFLGISVAYVTVDWEFKISHLGMKFIASSHKGNSNN
Pt76_000390-T1	3	1	MRRTYRKMLRATLRPQSFSNADEPDSDSDLHQEPDRLPDLPAKQEDSASGSAGQQVSPGALDRVYSVIQKIQEEYKEWWTSCNVLIDLGEGSRDPRTKFSSDRVRAITAYSQDPSPSELDPLPVPTTTDAGKAPQEAPPGVHKHFEILKSMFAPDGSSEASPKGQTTTTTTTSSSASSSSSSAQTSPESGPAPPEPPMRCHTPPMALQPEIDLGDKTPISRPVKPAESAATCAPRKPQTLTPAPQKVHSVDLLASTFTSTMTTRTTTVALDNH
Pt76_000402-T1	3	1	MDSPAASTTILPSEPLPLSFPSILINPKLKHLSSQLPKNHHRPQKTDPSSADTRPIGKRRLQRVANAQFSSNPHVSRPTSRDYQLWTADPQVKFPTPPPRGYPSSLYIPPAEPIPLDPFSATMGAFNRSLKGVRKNIQRLVGAHPSVEGGPGPVEEILLKIDEQLARWIDSHTVWKTTETDYSRTIVEPTPWPSPAPLRDKPLSEPCSEPSIVEISRSPHMLNWEVRNPFGRYLVHCVARYYGIVSFSRPAASPASEPALPGSQRTVVCMVKAHFPTQRGSRIDGNQSLDTPPTTDLDSELSAPEVLSEDSGALTDGALTDDERPPPHTIPRPSLPPVLPTSIRVDQPAKLLSNHPGLSDPEAADHSSLDSFGEDNDEDERESTASSARDENRAEWTSL…
Pt76_000403-T1	3	1	MRKISERQAIIRDLFMIHVLLHFEETNNLINNALNIPSIPTLGTMLYPNDASGRLVIDMLFEDEAEVGNILESVLSRRYLNERLPARTHDEFDLGRLFDMRPADFKQSVRTTKSGFVWLLNQIIDNAVFHNNSRRPQLPILHQLALTLEHLGSNGNGASVGRFARNLSVAHGTVVKVSRRVIRAINSLDSEFIVWPDCNWRLEISEVMKEEGFEGCIGFVDGTTIPLYQRPGLDGEVYWDRKKQYSINGQIICDCDKFITSFLTGWPGSCGDSFVFQQMSVHTDPEQHFDAGQYLLADTAYSLTMTCIPGYKAPAAHDPVNSDFNYCLAKS	Harbinger transposase-derived nuclease domain;
Pt76_000404-T1	4	1	TGAGVEESNGPATFHQKLEEKCPCYDQMNEIFGKKPNVTPLLEYQPGRGAGLYDNSSEEDDSGTEQPEDPKRSNSPEVFYSDWVPTQDEAEHQPSQVESDGQEKRNQTAAETLIPDVVNNLDELPPPLDFPPLVSRTDGGNTQAQPNVMDDRVDTSRRDSSEHLSPQTPRNPVCRQKSQSIPPSTSASESTQTRRQRFPNQRAGNATREGPPKEASSKSKMSSVAGAFGESSEQRFGFLDNHMSWEKEKYGRIETKEKEIFSWEKEKDERDHTEAKGKAARELKWEKQKYN
Pt76_000405-T1	4	1	MSDVNPSGAPRNTVDSQELHDSQPKSPATTTLAGSQKKRAANSGEPKKKRARQTKEEMAAARAEEERMRQIKDAEKEKKKAKKEKKKAEKKATKKKSAGSRAVRSQSNASQTQLSASQDKEVTDLNPLFNQSDYENICSYLEEKSNYTQLYGDGSKPAVGGSHLTKSAAYNVFAIYMNDHSNRRLHLTGKQLRQRMD
Pt76_000406-T1	8	2	MKIANYSLVLLGWVTTCSAVDDLPQLTRDFISNFNKNAGECTTREDMHAANLGSGGSAVQEQKREIDFLSTLGTHPNPTPSPSSGNWGETHPREVPTEAHSGTKRPFETHLPTPSTKRRKQDEIQNQPQTIDLLRNLEHGPPDPQTFDDILHKAVYDTKSVLNQAQRVLNSRRITELLERAVKYVETLKPRTTPVHVQNGGHFVPPMPGNPASFRQPVFVHGTPHVPDPTSDDMAGRLSNILAVSSHRAQRHSDSASVQVANQRNKRRIIFADTRTEQQRQLPALKTSRTDRTHEGSSLRSNPKNLDDSLANLIFNRLASRQKEIAKEPVENPQLDISLASQPSSSRNDQFTRLEFTHDVLEARRWLSEDQDIIAKIKAFNPNENKLVIYEKDYGGKNG…
Pt76_000407-T1	7	1	MPPKRSVWATDSTFHVSHTNTRTRTQLPRRTYINERAGLATAIETGRQYGMLPRSRRRIRARNIQLPPNPGSNAFRDGDNPGPLHTEDHHNVLQPARVHSRFHRLRLYAKARERRTEEWAQIENQAAATYMWCEAYSNNWTTGTFPQEPVPFDCSCSPEEISPCLVDLIDLQQRTTQGKSIPFCNCTPDVIQLLHYGFVASSAKRPRTAFSIPLLQFHYKLWQSTTISTSGFTKALSSFLDSQHKRPLLARGSTKSRNFRLLFTYSSDLYGQILMLKEQLLQEGLQTTNKQKWASKCPRCFGPRENEVKIDPDEPDFIIAMDGNYQQRHYAHASKDLPSNAQYQPTFLPPSEVNTSEAFCESTNANVTGIKDPCALAHKAADDARNATTWQKCDDSGLF…	CxC1-like cysteine cluster associated with KDZ transposases;Kyakuja-Dileera-Zisupton transposase;
Pt76_000409-T1	2	2	MPIPSEPPLAGVGKTASRKSAKKCKYESEDPNNPRYPIPIETLQKMSETQLCKVAQENSKSSMSSADQVAFMELSHEQEMAMILKAIKLHVSMPMVWAVLGRRVAIREANCWNRFLQTDKARKIFQTSRQGVKNKQVMKKLSAAYKQLTAEEKAALTKDLDDESNYKSDDDDDDADDNDDDAGNEDLEDSSLRPKRPLPSRRRRGDELTAANLAMDEVTDKDEDTPKNAPPVKGAKSSTGVIRGTVSNLARKNQVNLTMNRWAREVGLATPYLVL
Pt76_000410-T1	3	1	MCPLRIASSAARPKIAALPASLRYTQRRGYTVESTVSPLSHYKRPDGIKREKCQFEDSEFRRQKHKLLEKATKDADQRITAANRLNEIQERLAAVEEQNSELRVMLQDITSADEGLCARRKELCARRKEILGKIRNPLPLASTSASQSTEPQMQSGRTEDNDTSVTPSQGKQASTSISS	No apical meristem-associated, C-terminal domain;
Pt76_000411-T1	5	0	MKILNSHLVLLGVTICSAPDELPRQVTRDFLSNLNDNTRDCITTPHVTHDPDLGAGSSAVQEPNREIDFFSTLGMHPKLNLSPSSGSWGRTLLRDDHPAAHSGTQRANAVALDNQIPASSTKKRKEDKIQNPPQTIDLLKNWRAHRLPDPSTNFDETQQQVVLGTKHVRNRALNELDGHRLTEISGQTAMYLGAREPLTTPVHDGNGINFLPPMPGSPVNFRQPVFARGTLLVPNPNLYKRLSMPTISSHRARQSDSASVQVAIRKTKRPINFADTHANKRQLTTLEMSRTDSTYEGSSLRPKPNNVVDSVVNPSSTNGLASRQKEIVTEPVRNPQPATALESLPSSTRNAHFRRLEFTHEVLETRSPLSEDKPIIDEIKAFNPTKKKLVIYENEYDDA…
Pt76_000412-T1	5	0	MRIFNSRFIMLVVFITNCNALDDLPQVTRDFLSNWSDNTDYITTPQAMRSSESNLGASGSVVQEQKKEIDFFSAVGTHPNLTPSPSSGNGGEALLRQEPVELHSGTKYAMPVETHILTSSTERRRKDKVHIKSYVDSGPVPPNPPQTNLLKNSGAHGSPDSPINLENILSQAVFGKELVHDRTPPRLANLDRILKQTIASVEARQPRTTLVDAETVRNILHPMPGGNPASFRQPVSARGTPLVPNPQPDNRARLLLIPAVSSHRTEQSESNFVHIATRREKHPVNSVSTLTEEQMQLQSFKKSQTDKNSEELASRQKDIVIETVSNPQRINGLKGQPSSSCNGQFARLEFTYEVLKSENLLPEDKEIIGKIRALNPNEKKKIILYENNYKYALKIFQDC…
Pt76_000415-T1	1	0	MRHARAKSALSKPSRFSRPKKSDKPRTLPDKSRDSPKHCRPDESSSGPTPSELSDSWYSEASSTEDNPMPAPCNPPCDSPPPPQSLARTFNSIFPPGREIYVEQPQVALKATQKYELDPSSCQVAGSTSLVPIYFHSEKEWTLERWAKFTGQEYKPEPEPLPNAIPGPNPEDNSPVWIPAPRLTGPNGWDARLRGIWERFIAPLEEPRVQTP
Pt76_000416-T1	2	0	MVNAFIRFGLIPGFVLRLGLICYSVYHDSRSSLKYTDIDYQVFSDAARALLSGGSPYDRATYRYTPLLALILTPNEFIHPCWGKALFGIADLLIGTMLYRLCPSRNTASSHGRLVCLIWLLNPFVMNISTRGSSESLLGVVIIGFLYSAERKKWDAAAILLGVAVHLKIYPFIYATAVWARLGEHAHSRFGWLSINRSQFRFGAISLTAFSLLNLLMYIIWGHEFLDSSYLYHLRRLDHRHNFSPYFYPIYLRFTSALSERSTLVKVLQHPLVSFIPQMSLSLALGFHYGDQNLPFACFIQTYVFVIFNKVVTSQYFMWYLWFIPLLVTKIKLTASESIAVAVIWVSTQAIWLSQAYRLEFLGEPQFRAVWLSSIGFLIGHSWIVGMLIIGFSRSSSIT…	GPI mannosyltransferase 1;
Pt76_000418-T1	1	0	MVTDGPKKTEHLAFNATNINPAPHGSNVTLVVGSAPALLPSQLSPTHLSQEPSNLPPLVPSSLGAPKASRPTSPFTKEMPDAPINPAGPKPKPAAGPETKPGKGSYSGDPPNAAPLNEPDPPAPPPPNASSNLSTRDCMKMLMSSQQARIAQAHAD
Pt76_000420-T1	1	1	MVEDMAKRSTKRSNKATDNPEALAVDGAALPEGRGNSEGCGNQSGIGAIGGDGIRDMTATENLSSDATKKGKDVSIDTDSEDSFKEIPNPSKDGQVQDTASRYKAILLNLPLIIEPEAITVTEPSNVNTNTTSTALDKTAQEKTDRQEIWERAREAFNKGDKKSTDFFLRLYGKMDNNTSLSAPDRPDILRSSSSDAVNPGVNAAKRPIDKTTIVFIKGSLPNHFDVGFTPYFDRNIREFRGPIPLTIFDKNWQRDAIHYYTNRRSRGDEKDGNYIGYEYPNEWTQTFSKWTTNHCNFYITFRDMYGYTEFAKWILVHKENVDKIVGEEGFMTAF
Pt76_000422-T1	7	0	MGIRNLAQRLHCKLTATQPTQQNKMPAFEGDGGKKRKRIQKPNTSAGIALKKSLDLESQHARLSQPTQQQGSNCFQPNNRQSPQFELNPLESFGLDGNQEDVDQMQNPVTDPKVTSLFEYFLSKHYKRKRETEERHWEEVHEGMFSWYQQCATKTSNWGNQELWNYDWKELCNCTHHRSRMVVLIDLLSRKEEEVHFCECQPDQIRLIQMGYIGGSPKFPQTAFSIRLLQFHHILWKHTAVSISPFSKAFDEFLDFNSPLVVVKKNLPDGQTSYSARQWQRTLSSAVDAYREMLRREELLSEELLSMGPMDKLANLCPKCFGPPVPGKTENEPDYIVCLDGNFQHRRHMAASVEISKIKTPRLFIAPEEVKDMEMSMRTEVDCGQVNINVDPCTEQHTA…	CxC1-like cysteine cluster associated with KDZ transposases;Kyakuja-Dileera-Zisupton transposase;
Pt76_000424-T1	20	1	MLLEQFQPVELPCSSKLPKQASTGAPPQNTFQSQLLEAAKLVHNTIQSFDRGLCTKEPFCLRYPTYSKVLENSISMQDKCRVLPKDKMVVLLDEAGICVGVGVPPFAKVPGKLHMEPDERACKILNSIVSTNSWDTADNKVAYLSAPVQPPASPFPLGPKNKGEVRSSSEANKKQSMLFQAYGYGLGDAKSKGMHDLKIQFSKNRINTAKLQGYGNSWKEKRFLPTLPNPLRESQNAIDTQAMAKFRNEITFYSKLSLWINKAFLPRLTDVAEGAVKYLMGSDSDYLVETLSKECNPILASQTISVNTQVQTHRDKKNALLFDSSCFFGNHLGGEFLLPSLGVAYPGLHGYSFHGPLRIVLHGVAKFTFPEDLKDPPRRYSVAFWSRASSFAAVAKCSA…
Pt76_000425-T1	18	1	MASTRSSRVPPPRQSKKPSSIRAPATNTRSRQTSNARSGKKPSKNQSTRNNDEEIEEGSNGNSNQSQNGDGQAGRNTEVNINLENFADELPNWSIHQLRQTLHKKSETNSNRVPPNVQDALTLLQQNYTKSKLMLALIGDVSEETVNKALGENKPKRQKSGWNRFLSFSLESANTPVPPPGCSFGWEERNVHLGEAWASLSEAEKAVFNPRIFQFFSDIPSVYFDEDDSEEDELELTSEEKELYEPLYQRLVNHCKVKLAVDTGLKSNSSEALKQAHNKLQQINRELYTFSTLYNTTYYLLAATRSAGEKSFCQEWSNNVAWLTLAKDKWKAKENFKAYSHGREIQESIEQSLGVEVVKKKKDSDLLKTDLRAALNNLLATARKVPSCNFPKIEDPATA…
Pt76_000433-T1	1	1	MSNWADTSLNSVHASSNAAKTAQDPDTANVMIAAKDMIAATAAAQSCKKMVFGLPTVVKSPPAANQAAANQATETIKPPTATKDMIAASSAAQASKNMFFGLLAAGEAPPDAIPATTNVVKAPNPIKDFIDPFLLQLSESKEEMNISPNNQHTEKEEDVNGELEKEDDDDEFDDELVREDKVITKFLNLLESQPGDEQHKEIPIPDHISAENLPAEIESEDNQDSESSDSKGQESHEDIPPPPGGIYADPDSLKRSVKGFARRKGYAITLIFAFLA
Pt76_000434-T1	2	0	MITCQVRRLSSKPVLQSLTRSYASHASKIGDTKVSMSNLEKEKYINYQRIEDNLQVVRRRLNRPLTLSEKVLYGHLDNPQEADIRRGASYLKLRPDRVACQDATAQMALLQFMTAGLPEVAVPTTVHCDHLIEAQIGGTKDLARAVATNKEVYDFLASCSAKYGIGFWRPGSGIIHQIIFENYAFPGGLMIGTDSHTPNAGGLGMIAVGVGGADAVDVMANLPWELKCPKVIGVKLTGKISGWTSPKDVILKVAGILTVKGGTGAIVEYFGPGVESLSATGMGTICNMGAEIGATTSMFPYNRRMADYLNATKRSNIAKYADQFKHNLQSDEGAEYDEMIEINLNELEPHINGPYTPDLATPLSAFAKTVEEKGWPKELKVALIGSCTNSSYEDMSRAA…	Aconitase/3-isopropylmalate dehydratase large subunit, alpha/beta/alpha domain;Aconitase A/isopropylmalate dehydratase small subunit, swivel domain;
Pt76_000436-T1	5	0	MSCQGRGFDPHIDQYFLVFQRLKVVMPNQLRVCENREAEEAILLFMALGCGGGPMQRLRTYLTRGDLAGDPLVDNPGTFLIPLD
Pt76_000437-T1	5	0	MHGSPGHQPWIPSSLLQTIKKKFPLLKGCFGFFDGLNLPVLVSDNDDVQNAYYNGWTCSHYCSCILAFAPDGTIMYAIPNAPGLWHDSAITGPLYDKLLHNAPTGFCILSDTAFPRKSKRLQSRILAPAKRGGFSLPGRGVGNAFTPRLICTTEAPFTGI	Harbinger transposase-derived nuclease domain;
Pt76_000440-T1	26	11	MLKLSPPRPTHPNTPRTRSNMAASGGLVKRRPDPASVNLAPLQTISPVRHPAPRRNQLYTVVVPPDEHSHQPFSLSKPRIQIDSLQIVRLLAKLPSKSISNKQRLNKLRMDLHNPGHLQSAQETLPQSGKRVNPNTRIQTIPSSRLVPRAGLATDTENESMDGSQINLADVLAQLAPTLSTALGMSASSSGREPRTSMGEAPSVVTKSRNPQLTAASTSLPRLGFNPMSDKAQRVSSPSPLPISRAPSRVPSGVHSDQQNQLSSLTVSIVVYKIPIPPIIQKPIPPIIPTAIPPTVQKQSLRPSKTNLSEHPNSKIMVLHTIQFNHKKKKQTELSKLKAVCSRMTEMNLTPKTFLSSFLTIENHEIAFQRQYWRCKRGWDSTLKLFETIRGFVSKHKSG…
Pt76_000443-T1	1	0	MAQDMPLLVCAYRHVIHYLQLKKYKKEMKETGKVAQEANNKKFNKNRKRLRDAHQDFAILNKYPQCYRDILEPILAHSDDKKVEGKGFYKIKTLPYRSNNTNCFFRQLDIVMIKVAEQDPLAKSSRCRWFNNLVPAQQHLIPDRTRITFLPNASESLLPKAERHPEETLANSTFTTKYWEVVVEWYGLLEGESSEEEEVAAENQGAGKEKEGKGINLTQPSKGSDSNNKYHVEGGAGSLYNKQEEDECSGHEEEEEDKSEDDDDNGDGYEPANEGPGLNGNHPMDHIPECKKDW
Pt76_000448-T2	1	0	MLPISPSISKTHLFKRSWGQHEAVRWRWLRVVCVFLSGSSGSRARHAPGTGQVPAELYTRYIQREPRRNERLTADPKQVEAAETMLIGLIGPRGAGKKTIAEELVRRHSFRLLSIDPGPAATSTMAAGPEEEKPGQAGSADPASSPQIVFSSAQELLDFSTSNWTHHFVTLDLRSKADIVPFVKRPSFVLVFVQARLLDRWARTLSIAQNPSSLSFEEFVREDDTIQFGSRAPAGEEGLATEMEEMMLSMPSQLTRKLEQMKVGSPAATDASEREEEGPSSIRTLMSLVAYSITNDLPLPAFLVSLTDLHLPNIRKSIRPSWDTYFTSLANLASLRSNCMKRRVGAVLVTVDKRVLSTGYNGTPRGMVNCNEGGCGRCNGKNYAPGRLTSRDKVVAGCG…	Cytidine and deoxycytidylate deaminase domain;
Pt76_000454-T1	5	1	MCAFGCTQVADASGWPCRLAGSCLLPPARRFSLLLAVNFGVGPEPRRARYAKQRHSPVAVSPVGCPPGPAHPATQRAAHFARAQAHGHPGTSPLRCFCARTCAGSPPYPPASGAAAPRRGTRVMCEHRAAPSTTPPTDSE
Pt76_000456-T1	5	1	MMKRTLRGRRTPGLVRQGSSRAADGLAESLAMLQRRHPEAVLQLPFWPRPAQPGFLALAAFQADILAIGDGAGGNPAIARIRFQWWRDAIDGCFHPPQHTSHPLIQALQPLIDQHRLSKYYFTRIINAAESHCLDPRFAHLDALAAHSRSTTYAGLALLAQLLTSTAGPADVPLGTLDHALAHLATFLTVVRLLKRMPFYVRHRQTHIVPPELLECPDEALLRLFSPRRPADEELQQPAARSLLNLVFLAWSELVAAREVISLDPSHRHSAPADFRAHKNAAAIHSHIFSRRAPLARASVQPGLVPLFLAATPARSQLSRISKIILHAGNTDKNGRNRIGELIDGVARKPDWTVPFKLWFDYCFNKL	Squalene/phytoene synthase;
Pt76_000459-T1	3	1	MNIVRVIVYGASRPKTDCFARGPPNTGALASFPFRYPWNFSICGLSSQHEHLFDFAFLQLMRLFMPVVFTPACSPRIPPPSKSTRQGWKSHYRSLEDHRPEQAIHMALTPKSRWHSCPKNLRLRTQNVFLLSQYPPLLCLAKNHRNQNCKSKKSKLMLAKYIKSIKEDFYKVLAWLDVKFYKLRMRFLRPATRQELQRYTAVRNEMSGLLAHGLVKLNDKDVLDANTLAKRLDEKLSPPINSYKPADDAPPSRSEYEDYLARLGLRYKSDSDLEELRRRWSSQPIEISKKLTPDEEETRVLLKAAISNLKRSEYPSEHVKRCKNVIESFQTQFEVWQKESKGHFLPKEPLDYFPSIFVDHKLHWNKKLFVQARTAQLQLAKGAGFPMSPVKAPLTPLGK…
Pt76_000459-T2	3	1	MRAFKSTRTLIRLICFLATYEAVYARRLHPRMLSKDSTPLIQINEARLEVKSLPKPGGPPPGASNPHGTDPQESLAFLSQKPAPPDTKRVPTQPIPTASLPGKEPSKPKLQVGKKSKLMLAKYIKSIKEDFYKVLAWLDVKFYKLRMRFLRPATRQELQRYTAVRNEMSGLLAHGLVKLNDKDVLDANTLAKRLDEKLSPPINSYKPADDAPPSRSEYEDYLARLGLRYKSDSDLEELRRRWSSQPIEISKKLTPDEEETRVLLKAAISNLKRSEYPSEHVKRCKNVIESFQTQFEVWQKESKGHFLPKEPLDYFPSIFVDHKLHWNKKLFVQARTAQLQLAKGAGFPMSPVKAPLTPLGKLLRETPSSIPLEEILHSWTIAEGFGVMLEYVTKAVKNL…
Pt76_000461-T1	3	1	MTSSKDLRAWFDGHLKLLKLERASEKEEFDLLTSEKVKRGQTKLLERMGISIGALGVRSTNIGLGGKTIVELERPAQYHTDPKLPYHTLRSGVPVGLIDHEVGSSKSSKKGAASFDKLKMIEGVVSKVTETSIAMTISSKEDSDQLELPARCRLIKLADTATFDRLEQTMEKVCEACENAGLFKISPKDDTNAPVDSPAAENQDGADQGKAQETAQQNSDDTNLPVDSSAPANQDADENKIQNTAQRNSDDNNLPVDSSVAPKQDGDENKNQRTTQRKSSIPLTDLIRTLLGIDPIKIMSEEEINQIDLPPAVRALNSSQQYAVKHALSPCPVTLVFGPPGTGKTHTLVSIIAALHARGDRIIIAAASNLAIDNIAERLLDLKLPITRLGHPARVLESL…	DNA2/NAM7 helicase, helicase domain;DNA2/NAM7 helicase-like, C-terminal;
Pt76_000470-T1	2	0	MSSPLILVVLCSILITSNRVTSSLVPIFESSAAAHSQASEANQIAQQEITEGQKEQQLTFSQTNFLETHENSGFFNGYQKQASLPEQKPKFQVDEPGKGYRLTKPKYHTTKNEEYTLLSLNYDLKILTNLFEEHQDPKKYHSFYPPQQTHIDSIAEIQQNILVLKELKLLELGRFDLIKNWEYLESILPQNLQHYKYSKIKKHQISAPIKETGKELGLLTLEKIKQGVVGYEILPHNKNYFQEFIFPDSKYMPYLLNAIDFMWKNGFISDESIKNTFQDDLFLLRASLYTKEYYSQKFPSTDEFFGRTSDGWTPLGFQFFTILDEEDHGRVKMELIHQSALKRKDNGAYLDHKRDVDFLGLCDLMSDRKYLNHLKFRKGFIKLNMQNELDLGVEEFKQD…
Pt76_000472-T1	4	2	MLEVLRVGSHLVLLFVQAVLLQLVWTQPAYLDSRRVRWTRISLLPLTLGVLFSNHAAMKDHPGIVRQFKVNLGCTFAGQLFKSILLAFTRPSAAEVAQTREAPQGLSAPATLVQAALLVVNGSSNPAKQPKLVTEGPNHTVRADLVFLLSTIRRMLVLNSFGLLGLYCWKSVHDDRLVGRYPMLKRYEAQMTAVVWGLFCWTGIDLTGCLVRLAAFASKSVHRLLAPAIPSHRLPAATDFSRVDLEQTCPFLFANSPLEASSISAFWGRHWHTVLQGLFVEAGAVPLTSLVRWAFGTHKPPPKLLRLSGIIGAFAVSAIMHEVGVWSAGPFDRRLRTSVFFLSQGVAVCLESAFKSLSGQRVTGPLGRIWTFAWLIFFGTPMIDAWLENLTYDKQKMLD…	Wax synthase domain;
Pt76_000473-T1	4	2	MERLWIFSHLVGMLLQARLFLLAWTQPGRYLDDRRVRWTRLGLLPATLGLLLLNHARVRHTALIPRPLKVNLGCMFAQNLFKTVLLAFNRPSPARVAKLRQAGPQPALSAPAALFQSLSLIVSGSTNPSKQPKLVTGGPNHTLRADLVFLLSTIRRMVVLNLFGILALYGWKSVHDEGLVGRYPMLKRHEPQITAVVWGVFIWTGIDLPGCVARLAAFAAKTASRSATVQRLLPDFSRVDLEQTCPFLFANSPLEASSISSFWGRHWHTVLQALFVEAGAIPLSALVRAAFAPRRPPPKLLRLTGIFGAFAVSAIMHELGIWCAGPFDRRLRTSVFFLSQALAMGLENGFKSLSGRRVGGPLGRVWAFAWLIFFGAPMIAAWMESLAIDKHSMFEAAER…	Wax synthase domain;
Pt76_000476-T1	1	0	MSSPLILGVLCSILITTKRVTSSLVPSFESSAAAHNQVSEANQIAQQEITEGRKEQQVTCAQNNFLETQVTSIFFNGYQKQGSLPEQKPNFQVDEPGKVYKLTNQKYHTTKDEEYTLLSLNHDLKIITNLFEGHQDPEQNHGIFPPKQEHIDLIEDIQHKILVLKELKLLELGRFDLINNWEKLKSILPNNFKHYKYSKINKEYQIPSSVRKNGEELGLSILGKIKRAVVVYEYTIPHIKNESFEFMFHPSKYMPYLLNTMDFLLKNGFICNESVKKIFQDDLFLTRASLYAKYYYSQQFPFTSELFGKTSDGWGPLGFKFFTILDEEDHARIKMELINQAVLETMYYGGYSLASNIHFIEFCDIISDRKYLDHLKFRKGFIKLNAQNENSLAVEEVKK…
Pt76_000484-T1	1	0	MRRKEEEKKQVSEDSLSSFRDHKVERPPPMLTHPDESAKARAPTWRISRTYARWAVQDARVPRRQSGATMIYQRVAIHAVAPACASWSREPVKASDEMDATPFGEPSGIGDGRQPIAPVIMPKGIVVGTAAPQGCPSVQVGAVAAPRHAGPGGLMVCYRVGLDASWMTTCGGRPGSLLGWLDTPQRSLSLRRPMCQAPLGTNQSGVGPGFRGYRGSCLSTAHMLRVEYESPQLQSAQNPSRRTSLSNHELTIHFQVILQSRPGHASQILTSAMCWYHQTLYNRLLNCRSYV
Pt76_000500-T1	0	0	MIGAYIFPSLLLFSPSFSLLLTLTTGIPFGPEENPNSSVVFGPEENPNSKVVFGPENNPNLPVEPVVSPNNNPTSSTSIRSKVDDQGSIESLFASIFRQRGQTAPPTGLNLGTTGNQPRTATTTTPVPATAPLPTIGRSIQIDPALAIPVQEPGTRDQSQASTKILQRYLTRENPNVPVNR
Pt76_000503-T1	2	0	MSTAPPPEPLPATDSSESDSEKGSRHSSLTSPPTAIDHAQNIATPLAPPSFYEFALQHKSVACPASLTPAASILPTEIQEITLEEFSRSIEAATRSADHILALKLPRTCKRVAEELAATLTQSKRQWQETGAVPHDEDIKITIPGDPLASTSNPPSTSRPQSQRKRGGKRSSFKPADLLTKKPPPINPSIPSANSQSAPSNTITTTSNSAPPQTTSSTTPSPPTTTNQGDTIAPTFNTGKTASSQSAPSAGHCVPLPTPDSASKNLSAKTDSRGTGPGSAPDPAADCLHSPGLEKATSPSPFKPASPAPGTTASASVQQDSTTSATPLNTQQSTTSTAGTADKFLSPSQNKQWYCPDQINFPKLTAFGDKQNSLEPGSFIPTVNKTEHPESTLVRCLSR…
Pt76_000511-T1	4	1	MTKPKPKKRQPPAPSTEFDHYNRRNRQSDLVAFITMVNPDHVLPSKLKIDPIRDIANNYVAMLKSRQAEEPPESPTSSLTSMESTPLSSAAAKISPTAGKESLIPRHPQLDHRPGLLHAADPKKEIPSPSWSRLLPKLLLVDDPWQLADDPRQLADNPRQDHQSVKPPPGNLILKIDPDHPLPNGSQPTRYNDDGTSKESLHDDSSSLSKELSQESSQSNNMSDFQSSVSESNNNRASWKGKATANCQSSVSELDNNRASRKGKATAKGKRKPPQKRATTKVTHGRPRSQTKLKSALIVKKPKKKTNRERIEEIVSTVNERYKDQPRYCRTVIIDQSKISRHQIHITRVPSAGGTFNSRQETNSIPPRVLINQVIKIGLMNGVLPPPQFRSVPLLRKPN…
Pt76_000513-T1	5	0	MQKGLAPLPTILLPSSYTVHLSIHDEEQVPQFVPQEVADRPNPGASRKRKQPADDSRSSAVAKRPQGRPPAVAKRPQGFPPAVAKRTWGRPEDSDDSLPNCRQISISQSHRQRQTTYRKDELVQQEPAHAPEPSTSLNVRHDPAQYKSDADLLVACSTKRQQPDHPSPSPKRPKTKQQDPPRVGCIPNNAQVHWQRQSAERHRRNSLGWELEELTALRPVASTKIITPAQSQSTQNWPLCLRQLFPRTWLCLPSISQAQIPPTRHSAPQDLTLLSRVRTHVKTLFGKTMALNQFPPPATDREKANWRRDPENDFPDDDEQSVGSPASDYSGHDDADPGFPYPNGPGHEKALATALRIMWRSMRRCGVVSFWPDFSQGPRDVNNLFLWDLAHSIFIKLVH…
Pt76_000516-T1	2	0	MDEAVANSTAPAVTGLNTAPAPFGVNKEALAAFEDPTDKGAADTPSKIADKAVADLVTGSNKAHTEACTDATDKERDPFTEEELRRLFDIETNTAPEVKEAATDSQPNTNSKGQKAKLSSPYHQFSLRHSDLAVLHMSLITAMLSVFSHTSSKTSSWLMKSAKGLMTLTASGGLGDSKYKPLNF
Pt76_000529-T1	1	0	MAGDIQGVLIAFSLKVSDGSTPTRHISSRPTQSTFQFPRGPNKLNIKHRSTTYTLLSQQSTLEFSAVVKLCYAFYELTSLCISSIVRFWPTVSTRQDEWGNFIGDLSDESDRGSESNENNRHSPTVEPLAALPEPEDVNDMEVDHVGSSNAVVLHDDKKYYPLASELYGPDVETMVEEEDAQPLTEPIINPIKVRKFTIVEKGEAVPETTFSKQFMADLMSHPESVRNVAVVGHLHHGKTALLDMLVHETHDFEWDTSKPLLYTDTHILEQQRGISLKSSPMSFVLQNSKQKSFLVNMIDTPGHVNFLDEVTNSLRLVDGAILVVDAVEGVLVSTDKIIRHLVQEGIPIVLVVNKVDRLILELRLPPADAYYKLKHTIEEVNTVISSCNPDPIHRVSPE…	116kDa U5 small nuclear ribonucleoprotein component, N-terminal;Elongation factor EFG, domain V-like;Translational (tr)-type GTP-binding domain;Translation elongation factor EFG/EF2, domain IV;
Pt76_000548-T1	2	4	MLLGDIARSDELDVEKHQIEACHSIAGIPSVDCVSLTGTTSAAKRAIAWREKRVIFATPQTVANDLRRGSLRPEDIICLVVDEAHRATGAYAYCIVVKLLMRFNPHFRVLALTATPGSDPERVQAVIDNLHIGHIEVRTEESMDIVPYTKNKEIVLEKISLTPELASIRDKWGTLMLPLIKQCGSLFHGSKEPAYIHAFSITAAQMHIPKEKSYLRPNLAVLSKMATAMAKLLEYSITLAFEKMQELKEESGRCAAGVCSQMGYKSLMSEIRELTQSAGFVPHPKMEKMKALVLEFFVEAQEQGKSSRVMIFCHFRDMVTDIVNYLNQERPLIKASAFVGQSNDVRGNRGMNQKTQNETIQRFKNNEFNVLVATSIGEEGLDIGALDFIICYEAQKSPL…	Helicase, C-terminal;Helicase/UvrB, N-terminal;
Pt76_000549-T1	2	4	MVLLAILLLLLASTSIAAQQTILSIPSRPTLIDLLARSPEHSSLLHLIQIARLVPTLNQLPTATLFAPTNQAIANAPALSSLLAAQDNVHLALRQTLLYHLLNASLPEPKTSQQPPELLDTLLFPQSPDGQHKLLLGHQPQKLRIALRDQVRYIGVDARGLAGIALPPPAAFRTAPNATLVPIQAVLSPPPSLQELLRATPDLSSYLAILPDRLLAQLSLLPHLTLFAPVNAAWDALSPVERAYLRSSFSADDAAKLFRQAAADNVLRPEGVGYAHRLRHASSLLTLDGKALAIGRSPDSDRLSINGSEVVEQDILASNGVLHIVPNLLISSGDNPLQLTAEKYLLALNCTKFVSLFRQANLSSTYLTNRAPSNYTILAVRDDALASASASFGRLDTND…	FAS1 domain;
Pt76_000570-T1	19	13	MMKKLWKKHNNQDPEALAEKEKNADRPAQVAAEHASHQENWQETVRVNRLAGWPGKKSANESRSNRAHSKMDACGTLSLCRVCRMRARRRKTSAALL
Pt76_000571-T1	19	13	VGSLEVESTKNHHGVMPHPPAPQDQSREPNNFSQLQVDYVIVFSLSPLPHQPKLRKQAIDDRARHRTQLLEDRLGSKASNKLLILVTAYNETRIKEEIQAERIADWLHGITCVKPESDLASSFTSQPHMPADQLHHLCNIITRDVKPTKNKSPITAHPHRLLVGVAAGIIPRQAPFEHVCSIFPPHDVGFNKTWLSQWSDRSHLTIQIPEIELDRIKEIYGELIGYYFAFLNFYFQALVFPTLLGLLFWATGMAYSSIYSVSLALWSIIIVEMWKVKEKLLAIKWNAFNCHKVKKKCVKFIPKRIITHFVTHNQRPKKRIHGYRNYPPLPQAGRLLPLVKNLLFLPEEILMSGLWLARRH	Anoctamin;
Pt76_000585-T1	2	0	MATDQPYPAEAEQPDDEPAPALDRRIGLLECVFAGALPGSESFANRLSSKAASKKSMAIRLERLLSSLSTILDSKPNEAIRRFVQSYGDWSKEELATTVAGPLQESSAKIDDIKQTATTLLSSYDSDVNALSEIFASWDSILTTLEKDVHKLQIAKAP
Pt76_000586-T1	2	0	MPNNFEDNCYDMLQDHDDFMLPSLSQIDQWLADDIQQGGSPISIIQTSEQSNLPPSATKDQQLGKEDTDLARDGKHGQQVDDEKIKINVEYKFFFIIPEDKPTNPRQKKRKASNNEEKCKPLPSTPGLVHFDWDADVKNLGAFKKAAIKAIGLLDDEEVAADVMEHATEQEDDGEIIWSATIPHGGRFANKNKATLTDNDDLSDFLDECKGPREGRRFTITMIQKDPKISAQKQKIVKSFKKKHRPQPEEEDEEPEPSGGAVSSATIMKNIRELRAAHEPCEELSGSAEVPVFINPSNPKEYIKLTTDRLFLWARAMADNPEVTVTKPPPSDSFAFTTKEKRLKIAKSQNSDDGPITP
Pt76_000598-T1	5	0	MSSKPFGTDFEARRGKCLVILCKGHLHLLLGRHVPDGQTAERVQQLKLETTMVQRSLLHGTGSPALWLLLSSVLMSQVYTAGNPVLANPNTQQLSGLTRRNLFPSSAKSAAAQTTVQPNAAPSPSGCVQPPLTNSTWIQLGIDNYLANLPNGTSLNLQHYAASVGAPDFICGIGEKCQAGQLCSPVQAPGWEVLVAAQEWNNFQNKFYEAVGTAVEMVTSISGALVVDLYPPSHTGGIWDLFHSFTLASGITAGVVALLVLLVGGEAIIAQRLALFTLSAVAVTFGVTGTISIKEALKHSGPNALDKFSVYAFYLSEWQKHAQKSISNSTRSIIASGVSSPQGISTVLKNGTFFRERPTFNEAELISSLRNTTTIRIMTDILRSQGAFVTIASDKCTSK…
Pt76_000599-T1	5	0	MSRINSGLRSSTTVFDTNQGPSPSLASRTESRAKSAIEEIKQLVPDAQLGFIHFDLTILSSAKAAAEEFMSKESRLDMLINNAGVMGTRYELSPDGIEVQACNATGHFALTSHLLPILKRTASSVSDAHVRIVNVSSTAHITATDPDLSSLEGTNRPNDWPMGRYGHSKLNNILLTNELQKRLSDSNIYCLSVHPGVVASQLTRGIVSNSIANLYAEFGSYIIARPSEGALTQLYAATSPEIESKRLRAAYLVPYGQVGRKSFLAEDHEGKLGRQFWHLCEKLMQEAENKQK	Short-chain dehydrogenase/reductase SDR;
Pt76_000604-T1	7	5	MAKLTDLPAELVHRIIRHILRPNANLQTYEWDCVLVDPDDHHLLDHNEIGAVQRKLRPHHELEHRAHTLPTLRTHQRNHRTTLASQPKVSWPQGLPSNPLLPLSLVNRTFQTYAQEILFKNVSLLSIRQASLFLPALTRPHPSVDQRNTHEDGDAEEVRSSAIDPYPYLSRLARHVRTLQLRCISPYSMHNALQGGGPVLRDIIWSCPYLENITINTMLPIECTGALLDALASQRLIKEFVIISNGRRGSTLLRWNIHDLLGRVFPQWDFLETIELDELEGRSEIAKKQIHTVPKPKLTCALRTMILRGPEVDEDELSMLVNSFRGSMRTLEITGPVYTIGRAGICRILKECTNPELECLKLDWPHNEYPILSPRDGIESDDPVTSPGLLDIVFKSPSA…
Pt76_000606-T1	3	2	MSIYLPSNNPFVEIYFSPNNPLLIVAPSHNTFLGITSFLSLVVYHKAPGPETKQSGFQLDSKLTNRHQAFRSHRNAHIVRTMGARFVINSSNLIRIDIRSSAIKLIYLNWNSFHNGIPITNDASQRAVDHNLEDEFMTPEGSDEPTKRAAEVLDLDTITSIPKLPKATIEAILNTTNVLPPAIEISDDIYQERAHIWGKIQEAQQAGDEILVKYLMNASGLNIIKNKPPITRTVSATPVLLTLEPRMIAKSVKAEKELGLVHAIGAVLSHHDVGFTPFFDENIKALKAPLPLTIFNNEWKKRAIHAHINMKSSRSGESDKAYKGLAYPFEWTQTHSDWTNNHQNFYLTLRDVYGMEFFAARLLVHKEHCDAIAAGGYSFMTALRYDMAIRMTAFAHRIT…
Pt76_000608-T1	3	0	MLSITSNANTTSSPHSSVLSSLQAMLNTELKPPSNKYSLILDIEDIVPEPFIKEVPVPHGFKLALCTLRMVRWLGGAGPAFNSHPFCFSIPGRSIGEAQLFVEKMQETVRWTLDNCFTNQVATPPIKKPGPPMQYLFKLYYECPRNGHHKAPINSRKEVWLQGQIHHHPPHRHRLAAGRMALETFTRTQH
Pt76_000609-T1	3	0	MAKLTDLPAELIHRIIEDILQPDHTPEGPREAWDGRLIDQDYNEGHHLLDHNGHYEDPDVRPHHELEYREPTPRTYERDHRVTPVLRPDVSWPQGLPSNPLLPLSLVSRNFRRCAQEILFKNVPLLSTRRASLFLQALNGLSPQDESIHIPGTSIGSPDKRNARQEGHLSRLAQHVRTLQLRCIGPCSMDNVPKGGGSVFCDIIRSCPFLENVAIRTTFAIDCREPLLDALASLRLIKEFVIINNNSDGSGLSFRWNVEDLLGRLFPHWPFLKTVDLAELASSSEEKSQTGTIQEPKLNCALRTMILEDPDIDEYELSMLVKSFRDSMRTLEINRPAYRIGRAGICRILKDCTNPELESLKLDWPHNEQPFSSIPDVIDSDDPVTSLALLDILFKSPFA…
Pt76_000612-T1	2	3	MSSDELTDLPKIKAAAKPKTKTASETYQKLSQLEHVLKRPDTYIGSVEPIRQFMWIFDKEKKMMVNKEISFVPGLYKIVDEILVNAADNKQRDDSMDTLKVTIDCEKNIISVMNNGKGIPIEIHETEKIYIPELIFGHLLAGSNFDDDEKKTTGGRNGYGAKLANIYSTEFVVEAADKQTAKKYKQVFKNNMSVKEKPKITENKKGEEYTKISFKPDLVKFNLPAENGLAGDMEALISKRVYDMAGTLRNVKVWLNDERIKLPGFKKYVEMYTSGVNEAAKSSTKGEAPGSPGNAANKTPIIYEECGKRWEIAFTPSDGQFQQVSFCNSIATTKGGTHVEHVVKQLVEKIIESVNKKKAKLTLKPYQVRNHIWVFVNCLIENPAFDSQTKENMTLSMSK…	C-terminal associated domain of TOPRIM;DNA topoisomerase, type IIA, domain A;DNA topoisomerase, type IIA, subunit B, domain 2;Histidine kinase/HSP90-like ATPase;TOPRIM domain;
Pt76_000616-T1	4	3	MFKLAGRKKTSSTASARTADPPGSQPRQQHVSETYPPPIPHRHSPPGQQQYSSLGIRHAALRPGSLHELALSDSPSATTTDFPHLLADAGPTPAPSSAPSSARHRPDPAQKPAPLSSSSAASSVSSRASSTTTDSADPSALSLTSLTPTSASQTAPKHLLHSWPHQADADTPTPANSSAAGIPRVLSGDERPVDPPAGSTPAPRLANGRHAPSEGPPIPVRPRAASYHTSPSTERRAQARPPLPPLPPGSQPGTPHSSLDSLASAAASVRPASTRKKNTRKTTARHPPAAATPAFGIASALALSGASLAPHSTPFNLPGNMHQSSSAASVYNLAAAPARSPDEKDDRSVHTTDSRAYNLFNALDDQLGTGYAVASRKRNVDFHAVFKSIPEDDYLIEDY…	GRAM domain;VASt domain;
Pt76_000617-T1	4	3	MWMREMGGRGGLGQRGGVSTRALCLGRGATAGPLLGGHVQTRRLGGALVVLPIAAPRPQSPCTKKICGHAGGMQDTQATLTLEEHSHLLQAKVLVSEMSWPEEPEVSLDQCDCQLGQVAQNPQMLNGSVVWLAR
Pt76_000618-T1	3	2	MPLLMTHPPHLPCSPEIFRVDMSLRHYLVVFVLIGQLITNTYAFVLPETKIWLPHTPPAESMAAATSSSSFLNLPHKEAISAFKTLFVQRKIPPTELFHKVLHWLLSPNSMSCKDLVEWCDALADAVIARDGCRFGKNSIPIIFGLQTLRLRNTLFMRNLSETVKRLLPEEPRLYNRESTWEPWIHELKHPYHRFSKPLREWGPLKALLMSEPRLSSLGSAIHSRQPESIIEKLNPTIKEIFSRESAGDVSSETRLVAIATLVYLLKNAPDKYVGEKADQLMNSLINPHNGYVLLSHERTLLGTPLIKRFEQHHSIKVPMRFWLGVGHPPVREGQSIQKDW
Pt76_000625-T1	3	2	MQPPTTKSTNTILCPVSGGSSLGPSYQPPKPLQDRFVSSCPNLRHEMMVPIPIKSSYSPAGSEPIPNGHSTSAQPAQLEVTEEGSKVNLKRRTLTMTPKIKLNQSSSSKNSSDSDQDSEDDKDAAELYENKHVNTRPKDQKALIEDTQWLSRKLSDD
Pt76_000626-T1	4	2	MHTLPSPKGVAPTTRSRWQDEVADPKPSGSDLGNATLASQPTSVKRWDSGLTKEDTEDGLDESQPSQDQGWEKHPVAKKKRVRAELNAFSEEHAPSAHPTGLAGQELAVGSLSGAGFQEVRRARKELDGIEAGKDHGAQELHQHLVGLAGGVHVKHTGPYHP
Pt76_000627-T1	3	2	MEEVERLFPTGSLSVIAPHPTKTPAEADPTPNPTSGGSNNGNTGGAGPIKDTEVDQFNPQHLLLPLSNISKLMKASVPLDSKISNPSKILIQACVSEFISFLSSDANEQVLAEKRRTLNGVDLICAVKRLGFEGYYEALEIYLAKYRTVANEAGKRHRRPRADDDQETEEGARPLKRVKLGAVADQTTQPQEIGEDLEEDQDGEDANQT	Transcription factor CBF/NF-Y/archaeal histone domain;
Pt76_000630-T1	2	0	MPFTKLTVSSAVYVADRPRIGSNNLSYVACLQPPPVADSNPSKSDRLSSSFPEIEDDINEGFFDYVKFPPEFGVLNNLAPAPSSSTPTSTSGAAPPQPAPSALPDPQGKQPVRARGLDLQTFLRSKLQARTLMAERTNSSQFRENISTFEDQNDKRVEDGLEIKTGSIHTAKLRSWKSSSLSSASSHTHQLGHNSYFQQVHGQKSKYKRITVPFPSSNHLIASTSQPSERHAWFSNNRSPLNGEETLGL
Pt76_000631-T1	2	0	MSSHYLAMSAYNGFSNFMNNQPGSAPSTSENSSGCSSPPSFRLGENQTAPLPENAQQPTGLADEEDLGEDDALEGCFQSNPTDSKPRSNYHPYARNEPKHPGGQGSKLKATTAERRATHNAIERARRESLNGRFLELARALPTMQSVKRPSKSVIVNKSLEWICESQVREYELARENAFLRNQVNELRAQLQMEPLPPTRLLMGQGQQVPYGLAGAHHPAGPTGHESNRNFSSAGLYPMPNQQPVMTQRSNSIGSKHQAGSGSNPAEGHSSSPTQSAMSRQPAPGPFSARPAPNYLSPKSVYESSEGSDRTLEEGKGPGSQSFGPNQAGGDEKVSSIYLPGLSIHAESGSPFQSLSEPEGPLSTAGSSPNRLRYFSSSGSSDGSDKSPSGMDYPSATAG…	Myc-type, basic helix-loop-helix (bHLH) domain;
Pt76_000634-T1	1	2	MELDSSESEYYQAFLRSLNDVKQDPTDKAHWNTATTLGLKWIITRMQSDLAPLGPDSGYGHLFCDKGLRVGQLKDGRESPTIDVNQLEELRAFLLRLISFKPKGIVQTWRETYQACITNCLDCAAGHDASLSQLGEKWLPMFYSTNPELSTTFVQSVYNLVITLSLPILETAIQSESDNAVSGPPTLGPILSILLSRPEILTDSKIWSKVSQLMANQSRHDPLQILHPQLSLPGLILLTMDDNSDCAAFARRQLDYFASSSSESHTNSDSNNATKAVMAEVITIINRSHINSSEGTHLKFLQDLVIHPTRENSWFSLASILSALLPYCSSRPSNHIGPSFFGLPKLILDHLTDSGEHIPKVYACWGILLKYLGSSFWMMAQEASLEPSTSDIVHVPSPA…	DNA2/NAM7 helicase, helicase domain;DNA2/NAM7 helicase-like, C-terminal;Helicase Sen1, N-terminal;
Pt76_000638-T1	5	0	GTVAQLVEHMLNILTVSACCRRFEPGQS
Pt76_000640-T1	5	0	MLPRRVRLLLAPSRAEQKKMTLAGLEPTTTCVHNQDVKHVLYQLSYSAKRTRWALPRGALYIKRVIDNQTGGSDLYLQAS
Pt76_000641-T1	7	0	MMEVLPSFEEFQAGPPRTDADVEKLAKKQLAPFPIPEGYLSQLRAHLKEFPDDFWFRLTPHAGNGFGTIRCLEPGCSSHPIALKPRTKRADGGRSVGVGGLSEFQQHIFDHDHHESLRDYRVSQWAARKSSSAQPTVHSAMPIRHTSKASDSKPSHLSLDDDTKPSHPTSTSRSQSVSQPPRFFPLKKSPISNMSLKHPFPAEKTSSKRGPSSPPISPRHVKRANVTPGRSSTANKTSRVIDLVSSDDNMGRPRSSRTSNPSPSKGPSQIVDVDTSDGDSDLKILNVKSFGKQGTPIEIDEAKPTSFRASSRAIDVDELASSSDEDIKWMKTQGLVPMKNQPRASSASTSRLSAAILNDATPRAGRSSSSLVDRKPGMSPHIPADDKPTPRSRLDAAMG…	-;Helicase, C-terminal;SNF2, N-terminal;
Pt76_000646-T1	6	1	MDLMKFERADFDLSSPKKVQGLSVKMYKFRERSEDDLPKYRARIFDLNQDACGYRNLQSRIDMLDIHLKICHLDLLSQQESQSIRVAKDALNSFSKWFKNILLGKEGGSLPIIGDVETEKEKFQYSDFGEVQAYLIENYFSNPTGYLGVIWFSLSLLEYWYKKFHPECLLESDEEYWNTMIESLKKKLSISGNYSLKKIDYEGKYVHRYWENNKQTSGSIVKTISNEYANVDSSCISQSEFPEKKNKPFPLKQVIKKRKARGSPAGSRKVQKMEYLFSHSIND
Pt76_000647-T1	6	1	MGAPKVGSSPTTHLTCTGYVLPCRPTPPSPRPQTPLAAPCFQGTAKSIAPSGYQHLHCYALTNPPLSNIRQTLNHRHNAPLTLYFTIDLLYFTTYGRLSFDGPGHWCQLQNRMRRSVGRSSSSSLAISTPRTFAQHLFASAFAQFMPTFGPMLVRYWFKVGLILV
Pt76_000649-T1	1	1	MPLDFVTFSESHTGEYLANTVCLVCEKFGIQNKIFGIVSDNAKNNKVMVRELKKLKWLHFKGNTQWIRCFTHILNLIVQAILRPFGTQKKGTAKGCPFVFDEEELDDDDSPQRQIRCLSSGHHDTLQDSSDVESIGKSDQYESKDKHEEKTETLTKANIELARDEDKNDCYTNQSCKETLAKF
Pt76_000651-T1	2	2	MGGEMARCWISSASNQSLSSRGLHETQMRMSQATTSSPRQMTMDRTIKPPKLPAQEGSSNLESAKSEPLKPSHPPSQTSPPKPPKEKKKSYSSATHKGQPTPLTPASTPPISRTFSCMSLDARADQSAADPLSHRSLVSTFNKLPPTHNASFGCECVAPNNNIWKILLACPHHPFPLTPST
Pt76_000664-T1	2	0	MKFRLVLARKCLRGGSGKPAQKEHSASTKTGIVFGGRPLGRALAPTKIKAALDVAGILHRAGQELKDCAVGDSNPGLKLIPMEGFNANHYTNGACFRSSMQCVFTHRTSAILEVKGTEASQAPALFRPRRPRANAAGPVFVDHVWLAVRALGAAPAPGRAAESAGLSGVQMMYIRG
Pt76_000666-T1	3	0	MLCRLLVLTCVLQVETHLPASTAVLIARRAARRTHAMGATAGADALLSSEIRCIATISATCQA
Pt76_000667-T1	3	0	MVTVPVTQSEMSTTKCEPFLMDKLVMFGDSITQFAWQAGGTGAELAQIALFKPDVTIWCSDNNLVALATGEMNPQKLYTANQIKVRGNLDKALKVEQIISHKREQNRSYFCSSQPLSI	SCP2 sterol-binding domain;
Pt76_000668-T1	4	1	MFASLSLLQVGWLIIGSKALARPLLEGLPDHDATIPLNLDSNSQARGSEGNSFSLGPDASPSPNFQEKLSNRKRLLGQDQQHAGQTSPHLSTMERDKGSDGKQNNILQEEKLGSNAGKRKKNQEGTMDHLNPTVRLGGSSPTELEQWFLTAWQSLGGLDSQAEAYQQPSIKPLTFDQSSHSFSPARTNTPYFPGVKEGHHSTLPSGSESHLPSPSNFQLGSSSGDSAASSASWPSDSEDYHVPQGSQALEQRLARPVKVLGSSVNHNSAPMDDFTWPSFLPSRAHGHHVDQAHLMPQLLDLNVEYHEERHSPIIELDSEAPTPRDAESEDFHEHGSNNDNLRLSVDYENVTEEIQNNGHHPRSKSVVPVLRPAEHTEEAHPQMLHLTSESSNPSRSEKV…
Pt76_000670-T1	1	1	MCTRLLEFSQATTRHNNKPADKSLSPKPSSEAWKLGGDDVKPRLPLKATAAPPGHKVSPSAVSSTLLAALDHLLPAMDQQLSLLAPFPLLKPASITTRRGRRRPHVPRPSKHPPHTLPRHPQRSYTARMRTASGGQGRHHANDLSGRAPVVILPHASASQVIGVVQWLYGGRLTCTTYEQWVATPSLHVAKSRHAGVNLLQRQPGATEDDRWATHLSRCVPPLKKPFSSASAPHTTTICHSMSQANQKLNAPVSQKLNAPVSSSASSISPDSSASNLVAQC
Pt76_000680-T1	1	0	MHASCLTLTLLSALALSSDGHADTPADPSADFLTVHMDKEHHIQGFDLQSAFHLHDLNSDNILEASEVLKLYGVDHETAIDQSDSVDHHNSVAARILTEVMDKLDLNKDGLITKSEFVAVVSQHGLPTFDDISGLGHHYDEEGEYFLHHEEMFHSSPESQREEAYVHPEDIAHFSHHEELEVKEDELARVAQGLPADVNTLAYRRQRQRHADLDLERERRLDAVRAQAAKYSSFHDEAQRRGSWAGFKKPVDQADRLRKNIPYKYKLRKPFLGEF	EF-hand domain;
Pt76_000693-T1	1	0	MTFLFLVIPLLIFNFFLQPDDNLVSGKVFKCDKSLAPVTQYSTSQPSITSGTPKPFFPSVASGMQPSTLNTTLSPPVPSFSATGPPPTKELACKSKAGEKTFAFCVADSCSETATCEGCRSDFGMAVKVKCMSYNIQNQQNFCQDINGIKFVCAGSCVARTGKLDAFLLPSFLQ
Pt76_000710-T1	16	1	MTSDIPDGEKLGPNAAKRQKVQESATDKYAHPGGSPPTEVEPWLWTPRKYLRQVDSQAGANHQPSIDPSTPGQSLHSFSSAWTDTPCFAGANGAHRPTLPSGSDTSYFAGADEFPEEHHLTLPSRSESRLPSPTNFQFGSSNGNSDASLALRPPDFDYHVPQDFQAMEQWLATPTNVQQSLVEYWHDSASPLSHDTTHLGDADHFLSQLPVDNVNLNEQNNSPEPASKVDEDLMSQPLEAYRQHPEGNTPNYPHGVASNSLRPVFENVENNMQSHSPIHDFPWPHFLPSHANGNHIDEYHLMQPPMGRVNPNSPQQELQNGEICMPAHCKSNPTVHFMALPTTPIHLHLVKIRAPIPRQKGKEALGSNLTHPGRKPRQ
Pt76_000718-T1	3	0	MIQDQVSLPSKGTATSCEVRGQCHKTHRCFAQVGHFFAQVPGLRPLARRATFLLKCPVCGPWPGGPLLLKRATFLLKCPVCGPWPGMDQESTSSRQEPGTSKFPVCGPCPGRNQNSPSSWFAALAQAGTRNHEHCKKNCVNCEQLTCGNSEEACGVTPALLKV
Pt76_000725-T1	1	0	MPPDDPGDAPERQDDEQSAEGGSSGGVDEEWIRKLVDGVVAKIPSAGGTSAMETDVTEDGSGQPPNANSGPAEVPEEVMLDPKFVVENARKARNVAAEENCERRVKQRAHRIAKKGALTEHCDKYSRGIQSFVKFFLGGPETPQDYPKSPTTNELQNLYWVERRAQKIVKELSRIRAALSSKSAAEQDYYVSRAEEEIRKNIVLPPFTPASQRDNVKGCQPINLHTKSDVERSLALAGISRMTFQWEVGPSSAWNSTVIDILATKSVEFLRRSTQISNAQAGEAPAIIKRWLQTKSREIRQCLDMGSESYKAMKTTKAAKAQYQRWRNKIRENRCSMVDKMYKQHIALAHVVEVKDCGSDIEDGDSGGLPISLIPDWRSDQLTTVLHCLDKMAIAQATH…
Pt76_000733-T1	1	0	MPSAATSSGHFGPPVAAASDPPVAAALLKKASLPASSEVSMPSKANRPTAAEDAGGVDALGQRANRYGTLLLPQSCLASSATQRCRLGKADAPRRRPRSPCATVA
Pt76_000757-T1	1	0	MGHLRRFSESSVRDKYESYPANCYRLWVTKHPSGARPARMTRRSFDFPLRAGTGGLKSVPMGSFLSPTVEEEEMSGSGDEPGLADDKKGDKLHAPECRTRFHRHQGPLRREQVLAPSCEPGNPHPRGTAGLKILIKRLSLSLLKTRSFVRTRSQPELSMVHSFDHPGPSRVDRQALVFGDENPEKIDERSAEFYKTFFPSLVLG
Pt76_000766-T1	1	0	MNDASGPPGDQPEDTGDSSPMRAPEDGWISSLVDRLVPKFQAEGTRVGGDSSMGTDNQGKWKSLHTSPEDLRTDIPHVLVGLPLAEQMSPEVADESRLDPHFVVSKARQARQQAEDAEGKRRSGRRAKGIAQKGSLAEHYDLYSRKIQGFVKFFLGNPDKPQDYPVSPNNGELHNRYWIEQRSATILTQLDRVRTSLAGKTEAEIDYYVSVAEKEIRKNMTQPPFTPAVLKGPGRGFQPINAQTTADVERTLALAGISRVTFQWEAGGDVTSAWNSSITEVLALKAVKWIRRTTSVSDQQAGQAPAIIRQWLNTKSREIREYRNMDQAAYDKMKELKATKEQYQRWRKRIKDKRCEIIDKSFDKNINLASIVERKECGSDIEDSGKGLAPVGVVGDWRS…
Pt76_000808-T1	1	0	MVDEMVKRATRRLAAKNTQTSDTAIQGITLGDPKNDDVNRGQETPPSTINNPNLISKEGNQIGIEIVPDGSDSDNSNAFKEAPGHTEDTRDKNGATSAEDTAAQYKSILSSVLPIIDSDSVVVNNNQSGNQSDLPTIVVPVDVVQKKTKREKLWEKITEAVRLGDAKSTSALLATPTTEHGTVARASKAR
Pt76_000810-T1	1	0	MVAPFENRRVALPLATAKSSFWSHLLPVAILIRTVAQQDLLQNFILAVLPAPSFQQFALQNQPSATPASLNPEESILQTEIVEITAEEFGRSIDAAAQAAEDIAALKLTRSCKRKAEDLFTSLMHSKKRWQETGLVPDEEDIKITDPSNHSHSPSTLAKSSRKQRTGTRNGKRPSVKAADLLSKTPANPSNPSSTSPPAVPPPATLPSLSTSQTNKPSLTADAHLQPQTTNTLSKPAKTPLDPVCNDSSPAANRSQPSDLPNPDLSNLPALADLRGADASFPSSQFARPPQDTTANGNPSGGPKSPLFHPPSPDPDSRASATGPSESASSHLLPSTNLPGNSSSAPHPTKLTIVKADAIRIQVASIHQTFVGSKPSWAKYQTTWQSLAPLLHNLAQAMH…
Pt76_000811-T1	1	0	MAIESQFGHLDGIQDNFLYLNDDCFFINKFNLGDFSSELFGPVFRIQFDLKVQDDPEDHSGTVAAQGEWPSLGYSNHLLSLRFGRRERRYLSHLPKVINFQILREVSEIWSEEIFLTASSRVRGQGQELNMMFLATWYHIEKHREAMLHSFIMLQTDSNRDGQIDAKERAKMMTRLGAGQGSTIDVRRPFRPRGGAVEDGLGTARPAETDCEWLSSDGYPFAGEAGKVADYRHVGPATGRGVCQLNLTACFPAPPTAGTERAESVLRRVASEQPGCGDCLLALLVGKRPAGIDALLPPASLRTRLAELARPAALVSTPFSSAHKRAPNTAFYSSPFPRLSRFSRRGFLADDPRIWAIRNIQRYQYVLGHSPNTFDALTTISSSRMVLDRLSEQFDVKPA…	Stealth protein CR3, conserved region 3;
Pt76_000822-T1	2	2	MVDEMVKRATRRLAAKNTQTSDTAIQGITLGDPKNDDVNRGQETPPSTINNPNLISKEGNQIGIEIVPDGSDSDNSNAFKEAPGHTEDTRDKNGATSAEDTAAQYKSILSRVLPIIDSDSVVVNNNQSGNQSDLPTIVVPVDVVQKKTKREKLWEKITEAVRLGDAKSTSALLATPATEHGTVARASKAR
Pt76_000824-T1	2	2	MVAPFENRRVALPLATAKSSFWSHLLPVAILIRTVAQQDLLQNFILAVLPAPSFQQFALQNRPSATPASLNPEESILQTEIVEITAEEFGRSIDAAAQAAEDIAALKLTRSCKRKAEDLFTSLMHSKKRWQETGLVPDEEDIKITDPSNHSHSPSTLAKSSRKQRTGTRNGKRPSVKAADLLSKTPANPSNPSSTSPPAVPPPATLPSLSTSQTNKPSLTADAHLQPQTTNTLSKPAKTPLDPVCNDSSPAANRSQPSDLPNPDLSNLPALADLRGADASFPSSQFARPPQDTTANGNPSGGPKSPLFHPPSPDTDSRASATGPSESASSHLLPSTNLPGNSSSAPHPTKLTIVKADAIRIQVASIHQTFVGSKPSWAKYQTTWQSLAPLLHNLAQAMH…
Pt76_000834-T1	5	2	MTKRLKIMIGPNRQQMEIAHVNDSAQPTIINSEYFVGRVLIKIRDFEGITHDGSPPIRNHVYFDGRSRKFDIQIEGRFKKRDGVQLYSGEEIHFGSDFDHIVDFPKSAFNAGMRVARWIDPNVFYDLTPPSERPFIMSPYLACMNTLCAWPCPDRLSDALVCLRQSDREDDHHNTLDSEADDMVPMEQVDPAELGATAGKKKIGRHPRRYWRFIGLKSDHARIDAFIAKNSHLLAQPLHQQDSLLEGPQPPTLADNLATGQTTDNEDDEFDDADALSCRAPSSYATYSTAIEGMNDSRPALNSASSYRFSPRRIFPRHQISLGAGMRDLYQDAEIEANEREGEAQAHRMIEINGEDDSMPAQRPSPGPPSPSGAQESEEALKKSSNKVKHGLKKLKIAF…	Protein of unknown function DUF1769;
Pt76_000835-T1	3	2	MENYMMSTDDIIETFTLIARDFEEKHNNKFKKTDDASKTKSHSLVPSTSRGFFAQALYQQPDWLEGVSAEINHYLKEDIKPRERKTL
Pt76_000836-T1	4	3	MTGPVLSHRAQQLAKRSKSSHSSSAQELPSPCFYHQVISLEIRLASFHSSIGQSTGGYWPAPLALLRSQLLASSSFSIPSDTLTVAYLRLEAIQFYASLSPKNKRISQWSIINNQLKFLRRQEPIYQQAFFGLMAKKDSKLFGSGQAYFRDLETNVDWEMPIDKHIRQRAEHLHKSF
Pt76_000837-T1	6	4	MVDSASDTSVSDELREDQRIWAQGDVECTPDLVIKGFRRLAEKCVRSGHPDRTTIEHTLSTRSVEEVVLLKETLLHQLQGYLLPALHGEIAILSNFLAKPHDLLKEPETKMKLVLKIQSHIERTLDKIKFSISFICPDTMSLRAPHRFDDQHLKRFKSYRLRSLRVKILRTKGYLYRLFVASHILLANLKASPDLIDPDHPGNWWKVESTLYAIDLTIECITGSELDVAQLDWPSYVEDIDHVLHKVVTVINQCTHEVPRKMFVQEPVFHLAKLGIGLIKIARLFFKKLLIDRSLNARRIPLRLPLFTEMCSKQIESLAQSLPLVAADILQLENLFETVDVAHENPSGTDFIKVATSLKSRFQAPLVVLLLYLIPSISDTDGSSTQDYYKNWFVTWNTQ…
Pt76_000838-T1	6	3	TPQKLFPLSPPPIAQLEERETVMDKTKIILRSLVRSRLGGVEPGWSLFGRHTLFGTCQTTFSRHKRMQPRATQQQQPSTVEKRSKVWPLEIATARWARDSPPTLAPSVPPLLRRNADAPALRRRDAPCFRAVHRVHKDISTPAGWIGLRNICAPHMRADVQRNEQHHPHSQTVRKYPRNHAACVLEYAPG
Pt76_000839-T1	3	1	MNPQSVFYSQTWAAKTAQSLYLALQQAVLADIKNADSKISLVSDVWTTKGGHKAFIAILACYIKKEWVYRSQHLSIKYILWNHKGKFLAAPLARVVIKNNLHKKISKTTDSGSNNFTMTAEFSSLISDHDGTFWDHLVNHQRCFCHVISLILGAGLAAIKLSTAEGPPPRKPKSITSLPTISKEGEMLEDTPVSNAEEEANEDDQSCESELESELGSNQKPAGTTKKKGKYAKSGIGFTLMKIDYVCRCIASLPAKQSEFKVWAQKLGYKGPGIIGGYGIRWNIAYDSRDRSYNAQKTEERPPDPFDISLPS
Pt76_000840-T1	2	2	MTTADSPTARKPSFGAGILGSSVERMSSHSQSPQNKNDRPSPRKPSIDPGRLGGMHALTPSPQLVKEMKAMNLKGPYNVLFIGAGNINFGSDQGPWNHSVRLEHKLQTRLRVVGIVDPAIHRAKEVISVKCGSFVEAAYKDARLCKDLDEFAKQIPPAETPHAIVIGSPAQYHGSNLPGQDLELQCLKHFPDAALFVEKPISCAPVPACYALADIFDKKQSVVSVGYMLRYLQVIQQMQRIIEETGKPVMMVVARYVCSYAKINSEVWWNKSKSLGPIVEQGTHLVDLCRYFGGEALLDTVQATSTEHYEEAGKLEAIPIDESKIPVDDRLPRTTSAIWKFDTGAVCSFSHALTLQGTKYSTELEVYLDGWQMKVVDLYNEPTLYVRSPEADAEQKINF…	Gfo/Idh/MocA-like oxidoreductase, N-terminal;Oxidoreductase putative, C-terminal;
Pt76_000842-T1	3	0	MSTTSLGVEALDSDQSGALQQQSDLVLDSFRNLFAKCDTLTDGPQCAGPKSIRDAAYIDQLKLTTSRLDSDLLPLLGDQLSAISRMLDPSDLRKEPISELKRILAIQVQLDHTMDQIISALETLPEQDIVPNQTTDQHDKALKYYRLNGLDQCIRQELLMEMAGLFSSSILLVRRLGFSASSEEMTASETVARAGKDVISAQIRSESSLESAITWLRGSEWETVLVGWQIGMEVIDSILESNLCAMNSIPRKQGDNQRRRVPLSERNIQLGTLFIPISKLARIFLKKLSTLGTSRKPLPHFTEMCTHQLQSLHDLPVCLIARLGSLQTMSTGTEVFDEASITRFNNVARKLLALLQSALLDVVLSVVPLVPDTNGSQIHSYLRAWFVTWNNQFIVATQN…
Pt76_000843-T1	3	0	MAVNPNRTMTDPLFTGMEVVLAHSSPKTRHLQLGDFVILGFRALISKYDADSEEGYESYQEDRSGDEFDQEEDLSGDEANPEKDVSGAKVNVKRKKDLPGKEIDSDDEDLFDEQINFQRGLVKSLNSSLLPRLRHQITTMSLSLDPTRLQKDPEFHLDVILGIQSEFNQTWHEIKAALRILCRDSSSKTENDRQLKELKYFRLSKLSTFIEIALWSDLFELFEESYASIQRLKLTNEKPFVWSHRAFSSEWKSRHVCSPLKEIDSALFWSNGSDFDLVQFDWPSRIHEIDNKLEELLNLIDAKNGNAPPNSLSKPSIQLANSLIPIIKLIRVFFDTLVQWGANKKRLPMFTEMHSGQLEATSVLPQHVNRDLEALLQLLKKKPPAAEGSRRDIDFVRRA…
Pt76_000844-T1	2	0	MDQIQSIMTTVCPEPISSANQTDDRDLKGLKSYRLHFLKTEFDRGWWRYICQIVGEFYEEIQVFGLSSEGSTDRFNASSYRQNTGDPLALIQDSIDSAVERLKESEFDYVKNRWKADITNIEDTLESVNHLLRKSTLPTNRHRREAARFFREPVIQFAKVTLPIIKLSRLFFAKLTKRGLNQARLPFLTEMSSGQLESLAEVAGSVDEDLLQLIRRLRLIDVHLEAAARTRELTPIAKKVVSRFESAIFLVLLYLVPVIPATGNVASQDYFKSWLATWNHSMILAHDNLERAAKLLANPPG
Pt76_000846-T1	2	0	MITNADSDAGLLGSLLLPKLVIPELNSRLKLPGALGEAGSTFVSEALPTLQPRDPVHQTQAHPPFFIIQVAHFLLSVDQLLSRLGTPPTPSQYLRQPVPSSLGPSQIWFHEESNRIYPSRFCHVLHLLPGYDDLILIGRFVQSSTDVCSKCFAPCHEARKGGRIRSLQGLASLGSVSDFLSDKFERHFNSVLTHKYVQRLLPCLLFCWECMYRSVLIGVRKKPKGWFDSFSPASRDHLINLSCLPVGLSKCPPPLLYQFVWEKNEIIAPIDAAFDRHENFAVFLPFRLDDRPKGRSSRRSNPVNSHVGQNLGPAHVAHQFRYSKKHADDYYWRKMGKNSSVRSVGYC
Pt76_000846-T2	2	0	MKTSPCFCLFVLMIVLRADRVVGPTPLIHMLAKTWDRLMLPINFAIPKNTRTTITGGRWEKTLRFAPSGTA
Pt76_000848-T1	1	1	MQDPSPKTSVDFTKQHRLQGDEVIQWFRCLRNIWEAEPGSEVVDGSPSNQQMPLIDHVNSEEDLLIRVHSWILPYLREQLAALLPLLKPTELQTEPGSKLDLILELQFRIAGTMTRFQSAIAMICPQPLCCTERLDDQFLKQSKAYRLDTLSDRAHDSITSTTAFFDAARQHIQQMGLTTQESVHEVNSAACYVKCNQDASDKIEKTICCLKAGSEIDFIEYFWASDVRWLEQFPEDTSEIFIPDNPTRAQLRLTPEKVPPEPVIKLIRLSMPISILSKLFFKTIRRMMNTNRSQLPPYTAMNSKQLKCLCESARETGHRLCNLICLMCTIKDTAYGVETRYACREARSLLDGISSRLSAVLLIVMLHIVPMVPNTDGLSDQKYYKTWLTMWHNLMVSA…
Pt76_000851-T1	1	1	MGNRVRSALYRNGPSPPFTPAQKSNVQLCTPQIISDRSPHPISSAIGHVTIPGTLSKKHNSPYTFKNLVKNCRRKTIMIASRFVFVAAISLITAKSSQSAKVDSGCYPEIVNQVHCRKAMGYIKLADKTMHLPGNENQITTLAGNCRFIVWNKKWIQLVSPMQVNEAYIEHFKKCPGKAGRTVFPSNKELVLEIKLRATPSTQLDPWESDGGLLKPYCYRAPGARAVGSKDDCIIAYNTVPVDPRTGYITRTSGFQITYRSCMIRMDTTDGSPNKMKKVDADSAIFGMIEKCDKLPGVVNLNGASGPNGRLFVRTIGVDPNEK
Pt76_000860-T1	2	2	MVDEMVKRATRRLAAKNTQTSDTAIQGITLGDPKNDDVNRGQETPPSTINNPKLISKEGNQIGIEIVPDGSDSDNSNAFKEAPGHTEDTRDKNGATSAEDTAAQYKSILSSVLPIIDSDSVVVNNNQSGNQSDLPTIVVPVDVVQKKTKREKLWEKITEAVRLGDAKSTSALLATPATEHGTVARASKAR
Pt76_000862-T1	3	2	MVAPFENRRVALPLATAKSSFWSHLLPVAILIRTVAQQDLLQNFILAVLPAPSFQQFALQNRPSATPASLNPEESILQTEIVEITAEEFGRSIDAAAQAAEDIAALKLTRSCKRKAEDLFTSLMHSKKRWQETGLVPDEEDIKITDPSNHSHSPSTLAKSSRKQRTGTRNGKRPSVKAADLLSKTPANPSNPSSTSPPAVPPPATLPSLSTSQTNKPSLTADAHLQPQTTNTLSKPAKTPLDPVCNDSSPAANRSQPSDLPNPDLSNLPALADLRGADASFPSSQFARPPQDTTANGNPSGGPKSPLFHPPSPDPDSRASATGPSESASSHLLPSTNLPGNSSSAPHPTKLTIVKADAIRIQVASIHQTFVGSKPSWAKYQKTWQSLAPLLHNLAQAMH…
Pt76_000863-T1	3	3	MPNSAANRAPQLEEGEISEEDQQERQPANQLPPAHDNRHPAGNEQRVYASAKARKVMARANRIASQARAQRAEARRANEDRAHRANEDRARSENREFNRAPQPRRWHAGRRFSDTRPDPTNHQRPRRRASFTDDGDGNRNENFDQPPNQDFVDFHQYPPPPHRHHRNPANFDQLDRQPNYHPDQQYDHPEVHPERPHRPEVYQERPRHQELYHKRPHRRPEVYQDRPHRHELHREQTHHPEVYHEPPRRPEIYREPPQDREVYLEPPQHREAYHERAHPPQVYQEQTHIPEAYHEQAHPPELYQDQPHPPQAYHEQPHPPEAYHEQPLPPEAYHEQPPEAYHEQPPEGCHEQPPEAYHEQPPQAYQEQPPRAYHEQPPQAYQEQPHEAYHEQPPEAYHE…
Pt76_000871-T1	3	2	MEPSTSQEPPATTTTSNNNNIRNRHTRNNPNEAPADTLTEKVDHSKSGWEFWVADEENLLSTNDTLPPSLQTLTNPPPLNFSTHRPILSTTSTATTTMANNSSNNNNNNNNTSHQPASTHTHSASSASSVAPPNQPAEPSQANPENNNNNNNNNKTSDPPASDEASLTGIGSFSNYKPIHPLTPNEHPKPIPNSPSPPDQQQQPTEQGTAIAYPFLLSNSPGFSPNQQNHQTDSRTSKEFSPVLKPEPPHSSPSTNTLGLATTTNAPESARNPRSSPGSPKPQSAPRSSPGPPPPGLRYTHAYELYDRQVSRVKPHTAGVRTPNAVLVSGYSNHTPAASPPKKIPPPPPAEVCLECMMRDRDMIGIDVVGPGIWARESDADFEEAVRAEAAAMEDEESA…
Pt76_000874-T1	5	2	MKGSASPRRSKSLSSHHPTTTNSLPFSLHHHQPPPQSIQSLDLPPISLPSLYSTLNNHLKLVQVSLRLINNTKNHHPRNSNSSSSSSSSSRCSNASNNISGNSNRTSRSNSSSTPPASPEHQDYDYLRLLSLLVKHEDSPTLDSFPGSQDDQQAIDQRFPLDVFSSSAPENTTLPSLTTFVHQVTHYIHQLKLDLFSTHQIIFNSPDSPCPSPTATASRPNICASLAELSLKQPLDRLAGCLPSMLPDPNQLVDRLTLHSQKLDELLSQLSFLAHYPARLPCLPPILLPDALLLKSGHQRALSFNQITPEILKAFPSPHSLRQYFADESDRLASVLPAIPSGLSESLGQTSSQISSALRACKQEAQAVLHDGELFIREEGEKLKGWVDSETEKLRLALQ…	AdipoR/Haemolysin-III-related;
Pt76_000876-T1	6	2	MSEHTINQTMAQINRTNTTSPASILVDPGPIYNSYTVGYFFIGFLITISSSILNAFGINLQKLDLNRQAKAAPPLAPRKSCFRPLWLLGLSLYILSQVLGSTLALQYMRSEYVAPLGSASLIFNFLFARWLLGTKITTLDAVGTLVVILGVVGVIGFGNIRQAGIDEEANMSLSTLEALWARPAWIAHLVLLETITSLVLWLANIGYEVIEEKRTFEASRVSREEEDTDVEMVLRRGGGRRSRSGFLARTTGFLAPALSVQQRLRGGLKGAIEKWSLSRADQSMMKLDGLLWGCSAGLLAGQTLIFAKSYVKLVSNGLDHQRGEPKDLAHPLSILILILLILTGVLQVWCLNRGLKVYDSTLIVPVLFATYTGSGFINSLIYLHELPHYRTTVLLMIWL…	Magnesium transporter NIPA;
Pt76_000877-T1	6	2	MALLSTRLGGCSPPARLPCLLVLRRNALAPAGYNKRLPPKLAALPTPRVPRRSYPPLAVPMEIPSRPASERASSPTRKPPRPMLSVRRRSASLDSSDPSDPSSPKSSRYSCAGTTAVDVPTRQPSATEHPLRHELPGSSTSDGGKPKKTSYAWRKTLYEYFKSDDEGILTSDDEHWLGSNKPYAAKQEPPSGKTRLPKELTPPVADTEASPDSDFEDRSDDQPSPPPSPHLTPSSPIRPSPASPKFTPSDFPALSANPRPVSVSDSLACQLPDGPWKNPTRKPSATQFPALNSPARPPPSHPATRFICSFSSAVGRAAHQPDPSAALAQEKAAKIAEAVRREETLKATLPAFELDDPACGPQKIIQCPSDQHPISELPQLIKTLCTDGISLPCGRAELE…	3'-5' exonuclease domain;
Pt76_000881-T1	1	0	MDSASASAPTDDDVYDYLAEPNENLVCPICRSPFIDPVMCESTDHVFCRICLIKSLEVSLTCPIDRLPLSLSLVSPAPKIINKLVDELLVSCPFKSKLGCPFVCQRDLIAAHLRSHQAQIDHPNLGSSISQEQDSPLYTGTFAQEAPPDQHPSSISSNQLRFEWISGRATLVLHPQDRPSPSLTHTISTVTSTENEPELSHCPFERFGCSFVGTPEVINHQHLTAASESSVPDDGSPCPFLHVQEILYWFEHLEARNVELKEQLSQSLVQRSELASVLDSLKASFRQLWLSQQSADRNLPLNPPTHSSLPFAPSPLASAFPPPGYPDELSPTPQSNQSTMIPDPSSPTRRSSDSFLHMNSSRMNYDSLNGHRLKHFEYYPSACPSQFYRALGSPSSSSK…
Pt76_000894-T1	2	1	MYVLSQLPSFPHPHPQRPTAPPAMNDHPAEDATRLRQLLRKLLPTRTRTRTRTRTRHPPHRFSALLACLCRPVATPALFGTPLSQALPLASEHLHAFYGPIRIPTIVHVCAQRLLCSQGLATQGIFRINGNLKRINQLERLFADPALLYGKLFNIAATSSQLFPATPTPTPTPTPELPYFSLHDVAGVLRRYLWALPVEPLCHAHPATLLELTTLLKKEPLVPHQATMEMVIIYRRYTSQQGPSTGAKAGRSSTIAGAGVVEELEGVLRRQMDRRARDLLHYLLELLARFSLHAPDNLMTPKNLAIVFQPGIMPLPSTLDHPHHPHHSPRTSGTTGEQPLQDYLARIDRVQEVLRILIDHFALLSTLFIPPPPHHLSASPSPSPSSSSTTSSPRLPTIH…	Rho GTPase-activating protein domain;
Pt76_000895-T1	2	1	MADSSSPPAEAHPGFLRAENPADAYLLAHGRPAPSSASLFSASRPRPDSPLPLPALLAGFRAEPLAGAEQHWAQWAAELAQGFSLLFYGLGSKRATLNRFLEHHLVAGRRWEALVLNGFQPGCDLAGLLAELDTLIAQRPAEPLPPQSSKPRSLEALEAHAARLCALLAAAAPPPRPPIAILLHNLDAPNFSHPTVLAILGLLASQPAIHLLASLDHIHAPLRLPTHLLAARPSSLHQPAAPPSFNALYHHLPTPTGYTLESLLSGTLNALLPPAVLPPTGLQPARAVPDLLPPGPPTVQATLHVLASLTAKAKALFRLLAEHQLQALNALPADLQPGLPPHHPTLPAPPLAISIPALFDRARSHFIVSALSQLHALLVEFRDHHIIRASTLPPPSHLQ…	Origin recognition complex, subunit 2;
Pt76_000896-T1	14	5	MDQDNNSCLSDRPASMRNDSALEHNSLPPACRQSITQEDPPNRSIHSIAACSLRPSGLEALAPLSVRFTDCWSHHHLVYSYPTRQKIMSTSFPLQPPLPRTRSGSTVYFPLVNPPIIFSFGGSFNGVVQGDLYSFSSDPDTPTPNLTAKVVATRGPAPTPRSDPLLAAADGHLFLWAGITNTDHSEHDTQLYSLLLATSSWSRYRVVGTCPAAMFGSTTTIFEGFFYVYAGTDPKGYVHDSLCRIDLDHLNCNSFWEKISYPCPPAARTGHSAIVYASAWIVFGGSSSGSVFNDVWEYNFWQKVWKSVACSGLFPPLRQNHSALRLGDKMIILGGLDGEKTNLSDIWALDLLSYVWYQVASEGTAEMMNCGQLTAAWGETVYLFGGDKTTSGLPLTPLL…	-;Kelch repeat type 1;Kelch repeat type 2;
Pt76_000901-T1	7	1	ASVALVKAALYVSQHSGCEFDSHQT
Pt76_000902-T1	7	1	MEVGRVWDQNAMIIVQEALNKAYDQLIYVKWNQHWTATGNVDQNNRYNEDGWFIEQQWIPTGNAEDSTRDNPSTVGGELLNMEGQDDGAARVTGSPHCSQFSSP
Pt76_000903-T1	8	4	MNLSSLMINLYLPGKFSETDMFANTRAAGSQKLKHLNLNSANPNTQYDPNELGGGESLNPTATGFASEQKTISYEPIVPSQLLRADLRVSENSRKVIDWARRACSDVIAGKDGRLIVIIGPCSIHVGWKGLINDPDIDGSFKINKGIKIARKLLCDLTHLGLPVAVEILDPISPQYLSELVSWGAIGARTTESQIHREAASGAPHPVGFKNGTNGDVEVAIEAMKASSFPHSFIGTNDHGLVSIVKTSGNSALSLILRGGKKGANFHREAVSEARDALQKHRLSFAPSLIIDCSHGNSQKDYRNQAKVVKDICQQIRAGEKSIHGVMIESNIGAGRQDVPAEGREGLKHGISITDGCIDFESTVQVLKDLQNAAADRRSMGRRQSLFDEVYLRRTSLSH…	DAHP synthetase I/KDSA;
Pt76_000904-T1	5	4	MVPGKPESSSSTKIPTRSGISPGLHPASSFASLRQANTHSHASPLSASVDKTSAFAETGEVQSGRALSVGRRARDDWIVNGQEKALASDSKFRKYASLLERTLLSIDQVNEWADFITFLAKLLKTLQSYPQYSIIPHKLIVAKRLSQCLNPALPQGVHQRALDVYVYILTTIGLDGLRRDLQVWSAGLFPFFQYAATAVRPIVLGLFEKFYLPLKADLRPSMKAFILALLPGLEEETGEHFDRVCSLLDQLSSAISLSFFLQNVWLILISGPGYRIPAINFLSRRMPPLLPQETIVPIVGQDVGLMIRGYSAALEDGNILVQRGILDLLLANLKLDSQGFCCDTRHRDRLLLTRAALGVVLRRDLSLSRRLYTWLMGPPPTAEDGTINQSKYFQEHGLD…	Dopey, N-terminal;
Pt76_000904-T2	5	4	MVPGKPESSSSTKIPTRSGISPGLHPASSFASLRQANTHSHASPLSASVDKTSAFAETGEVQSGRALSVGRRARDDWIVNGQEKALASDSKFRKYASLLERTLLSIDQVNEWADFITFLAKLLKTLQSYPQYSIIPHKLIVAKRLSQCLNPALPQGVHQRALDVYVYILTTIGLDGLRRDLQVWSAGLFPFFQYAATAVRPIVLGLFEKFYLPLKADLRPSMKAFILALLPGLEEETGEHFDRVCSLLDQLSSAISLSFFLQNVWLILISGPGYRIPAINFLSRRMPPLLPQETIVPIVGQDVGLMIRGYSAALEDGNILVQRGILDLLLANLKLDSQGFCCDTRHRDRLLLTRAALGVVLRRDLSLSRRLYTWLMGPPPTAEDGTINQSKYFQEHGLD…	Dopey, N-terminal;
Pt76_000904-T3	5	4	MVPGKPESSSSTKIPTRSGISPGLHPASSFASLRQANTHSHASPLSASVDKTSAFAETGEVQSGRALSVGRRARDDWIVNGQEKALASDSKFRKYASLLERTLLSIDQVNEWADFITFLAKLLKTLQSYPQYSIIPHKLIVAKRLSQCLNPALPQGVHQRALDVYVYILTTIGLDGLRRDLQVWSAGLFPFFQYAATAVRPIVLGLFEKFYLPLKADLRPSMKAFILALLPGLEEETGEHFDRVCSLLDQLSSAISLSFFLQNVWLILISGPGYRIPAINFLSRRMPPLLPQETIVPIVGQDVGLMIRGYSAALEDGNILVQRGILDLLLANLKLDSQGFCCDTRHRDRLLLTRAALGVVLRRDLSLSRRLYTWLMGPPPTAEDGTINQSKYFQEHGLD…	Dopey, N-terminal;
Pt76_000905-T1	2	0	MSIFLQIIVVMAVCLFQVARSMLPFAHGFVHHGEPVIDTPTRGSADSKSSQLARELFASAKGSDWTVDQMPNLQGRIAIVTGSSTGIGYATALELARHGAKVYLACRADKDTTDAIKKINVIVPGSNPQFLHLDITSLKSAHSAAHEFLGKEDRLDILVNNAGIAFTPYQLSEDGIELQLCNAIGHFAFTFPLLDLLKKTSKEPGSHVRIVNVASVAHSWVKGTPDFSSVDSLNRHSYFTTDRYGLSKLMKILFTNELQRRLSSTRIICTSVHPGGVNTKLATGVLPVKCLQQSFFPWAISKVLLTPKDGAFNSLYAATALELEDKDLRAAYLHPFGVVTIPSVLAQDTTQAKKLWDLCEKLVREKVADYHPDGPKSHGMVTRTSDLAQNPTLAKTFWN…	Short-chain dehydrogenase/reductase SDR;
Pt76_000909-T1	13	7	MSNRLTDLTNYARSAMTGRTPTEPGQEQQPVPAQSQPEQQSRPEETGGGSKEKNKAPKKTIPVSDRKTRLSSKAPAEPTPTGGDRLTPMEGPSTKSSGSANEGTAVADRYRSVLGDKPKGYNPATSLIDTDEVEMLTPPGQMETETRIKERMVQMIDRALAAEDAGDLNRAARFFNIAEGLGKPGTNPAKTTERPQPTKPLTPTTTSSQLLRVPTFNQADDRAWGPLPSIGPADTMPGGIIFDDAARPASHDVGFTPFFERNLRELRSPLPLTIFNEVWQDKAIIHYAKKQLKADDSNTDQYRYTGYPYPCKYTQTYAECSINHQGFHAALIRVCNYPKFAGWLLAHKRHCDRLVTQHGFMTGLRYDINVRMNAFAHRVIMPDGQILISNISVLNEEIA…
Pt76_000910-T1	13	8	MIWILSSHNTRSQLPPELNNSVFVSQPVKEAEGEDELSIRAEEEPLCLLNMFPTSAGLLAYTPPEQLRSETLWRLPPWTSRC
Pt76_000911-T1	2	1	MTSNTKTAITSHQYHLAGLTEREVDPEPLVGLQVLVRKGAPLGPCGAAGGDQLRLAQGGRAGRQPMKVIICGVRWQDLRPSSPRLSPPPNSLTTKQPSRKATPWPRATSTPIRPTHLNGKLPSNPATGRSILAAPPTRCPSRSPTFSPADPVRATPHQQQQQQPLITCMLSSHINSTQPQLWSVTLVIPVWSRPNPAQPKPARRDPAPTSPPCPMKFSCPWPRAAGSTPLSCLSQAASSPSSPATSFSQNRPSHSQDLPTSKCCMV
Pt76_000911-T2	2	1	MTSNTKTAITSHQYHLAGLTEREVDPEPLVGLQVLVRKGAPLGPCGAAGGDQLRLAQGGRAGRQPMKVIICGVRWQDLRPSSPRLSPPPNSLTTKQPSRKATPWPRATSTPIRPTHLNGKLPSNPATGRSILAAPPTRCPSRSPTFSPADPVRATPHQQQQQQPLSELFRKFEPSSSPEATDTLISKTNTIRTKYHSHMHAIKSHQLHSATIVVRHPRHPCLESAQSCSTKAGSPRSL
Pt76_000912-T1	2	1	MTLQSASMELLVCSSRRANSLTKSFQRAAPGVRSCPFKRSQFRGNGLCIERTQLIQKSINAGVTCIPTPALLKCQVFVLRGERAKCAGGRVGGKGSIAPVCFPVRSNSFRTESTFRGTFEFQSALL
Pt76_000913-T1	6	2	MELSPSQYFAILGSVIQTRVSSYSPINSELVASHAAHCMFIDSDREMVVSDYPPQFVYALAANRILASDETHWIKCINLLAAAVNKGHVQIGDVGETATRLILIRAMQKTKAIPCNRTDSIPDGYSVRLADFLETLTGKDPYTVDFGCIAKGDKERLLKEGRVFFNHFTRISYTPSASDFLEFLYRGVAVQCMPGQPGLDELFPIYLARKSQSPKLDLENITFCGIQTKNVAGPTAWDESHQWSKSHAKIRGINNPYLVLLFDLRTSSHKASEWKTPSDSDDIGRVSYQFLGLNDIACLTSEMRFALKQLIKAVPNDLLKLYNEPNVDLESTKQWIKQLSPVFYPRGPEQRYLKHL
Pt76_000916-T1	8	5	MILHIRSKYTAVGRKEIVHFFYFYAVVTLSSFFLDSGLIPSSSKIYPYFPAFETGMLSATFWCLPVNGFFGFQFAEDGTPLSLWSLRGSCLAVFSPTFFGGIARFNSLASFSPSQPTALWIIMYIFNGACVAIYVIHQVLLVVRTLDDRWPIGDILFGLGFFVVGLVLIYGFSLTICSAITHYVDGLFFSQLCFLLAVMMVYKYHLAPVSASLGQQIQMRLSHGSPFGGALLCFKGSGIVCFHDWGTGSLVQRIEVEARDVFCSASGEHVAIASEELLGILRFNQQAYSEFLAKRGELGDNGVEAAIDLLHELPEVVQTQQWVGDCLIFQLGVPEELADGLLLTVTHLW	Chitin synthase export chaperone;Coatomer, WD associated region;
Pt76_000917-T1	15	6	MQKLTTVDTPMLYNIIQGILSPDQEDKNGKPANKPGPPPKKKICKEKTTGIATAKTTDNATKKTPASATKKTPDNTSNKTTEKETQDIVAPADKTSNQDFVEAGLAEYSGFEYLPPNTSPQGKELQHSHIASVICSMVKFTLNRRYNGLQLENCIWFYACGVSETVNEYLHYMGLTSHRKTAIEALKSLSSKAMDWVENSMALSNSLAPILCIDNLDMEERIQIASVGKQTRTFHGTWGYLHIPDDDLLKSLNPDKLTLDTFHHALRNVASLDINPQMFLPTSSPADDYTHVWKSQIAQVMHKYVATPSDKRSMLPLNPPSIEPISPKNPNIQMLRLMDESNNSAKGIGQVMEALQRQSGLEPKEFFGRLQLMDADLGTCQIFNAIRMLRIPSEHCEHS…
Pt76_000918-T1	15	6	MPRHLAAPAISNPIGSGIRIELLKKISDKKDEGLKSAIGQTALERYGQPAKDLQIEAVFHLARGKNTFLLAGTGFGKSRIPEIYYSLLPKTAQGVILVLNPLDALGDNQVLEKIKSGFTAINLTKHTFNTGEANNIPNRVYNFVYLSPEIFLNSKLWDQVYFCPNFQNRLALVVVDEAHIIHQWGLVESSSGKDKVMALGRIEDLAIFRPCYGKTGGRLLTRNNKPILLMSATCRPIAIKGIKKSLKLEDHNVSMVRGELTRPELRIIRVPITSSMEKSTVLSEYFPSQADVPDASIVPTLIYSSTRNRTLHVMTALDVARGTPGSSLRPNSSLVRRFHLCTGQKDKVRLVEDFSDNSFPIISCTMALGMGQNWSRVRCVIQMGRAEPSAICQMIGRCG…	DEAD/DEAH box helicase domain;Helicase, C-terminal;
Pt76_000919-T1	1	1	MSVEQQHLSSAFISAAVSALQTARIPVVTSHPDCQKAVLANPTASDLVPLPTGPPLKAYTFALPVTRMPSPGCLCKTMPTSPCQGNGSTLTLEHLTFNHLCNTSPGVLEDLSRINPHKSDSRHLQAQRQPSLRPLTARPQPHPDSDRGWQKHHKQKLRHYFNTLAQHPLSSNRRELFQTGGSGGKLMLNIMREATKIVQDDFQRERKLLIWPPQESKIERPYIRCRPRYIVGHPSQAPRAKGEREFISPCGQPSSAREIWVVSSPPALLQEPIRPIPLSPTLNEFSSIRTRKALEEELGLSAGDTEAVKRRTSTSKACSDRNVH
Pt76_000924-T1	6	4	MGRPEWEKPCPSPTRKSNRVSMGRVGFSNRGLKAAQTRPKNHRVSGLCGSNRPIYIPTRAQRCRRTRCRGYIAFEVLRGFESPSRRFQVSATPTTAQPSGGDQTILAQLLAFRNRTNNIITLNVSLTGLMKHAKPFTLPRGKIDPADEDHDASAIAFKAPLPKVSDIPADPSADFVPNPTSKIGRRQWKDDNADPWEFNAWDNVEWNEEQQKFAEDATMKQAANPVPHDMKVKFNEAPAEFWETFYATRKDTFFKDRAWLRNEFPILEQAVRPDYGPIRIAELGCGPGNTAFPILAANQNPELFLYALDYSAKAVELVKKNPLYDPKKCLGAVWDMSSSDIPEQITSQSLDVIIMIFCFSALHPKEWSQTVRNLWKMLKPGGKLLFRDYGRYDLAQLRM…	Methyltransferase type 12;
Pt76_000926-T1	1	2	GDMAEWSKAPSGESSRPGGSGGLRAWVRIPLSS
Pt76_000927-T1	1	2	MANQLIKQNIKTQLLRIASTKPSTHFSLPTCYHPTTPSSSSTITTTASAPSPDLQAQQQPIHHHQPPRTLPEARPASEPRSLSDHEISSFYRDLISSPLPNPTQPSTTPEPLPTPQDLQPDLSFSSDTHYVEVHRLLHLTTNGPVTAFQKADKYVRRLEKAGDPPSTEVYLQLFDFINHVSMKRVTSIDLFNRLRLLAHPDPPISIWNALLRALASGASTQPERAMDAFLDLKANGQAPTVETYNHLMRSMIRARRSAIGTFDRKTGYEKWYYSALRLLKQMIDDDGLRPDMGTFLVLLEGAKRLGDLERAKWTYGLFLQQLNQEKHNPSAKVQEIVWMHVSATTSLFQTYASFSPVNKYLLSHQKNQKKKATGDEPPQAVIQSSLNDPHFFKNIPQTT…
Pt76_000929-T1	2	0	MVANATLSAMFLALNPAVASVPAPAPPLDHRSPPSDAAPNPNSVASAELMPCFEELLAHSIENPSNTEHQEDESFLPNGHNLLNVSPEALPKGKELVAGEESCEVTKANPQDLSHSKATTDLKSYNYKTGGPVWTPCST
Pt76_000930-T1	1	2	MSSSTPAPARLISPLKGALSRVKNIPSALKPSSLSPARPRPKSKSPSRSPSASGELSNAVGMCSLEVNRAAGLPYWKAVTRLSFDMDPFVIISFGKKIFRTRVIRHSMDPVWDEKLFFHVQKSEMPFTILFSMYDWDKMSSNDYIGESQLLLEHLINDTQQNMLLDPETGLYQLDPSGKLIGDHMTSYELPVVHTPSPTTTTTTTPSAEPAGEATYNGKLSIKAKFIPYSAMRQVFWRKYLDEFDTDDSATISTTELTSMLDSLGSTLTRETISGFFSRYGKSSTNDQHTLSFEQVIGCLESELVKPAHQRNQIDAEDEQIGVGLNAVRPPAERPPQPDGGPDQSQSPAAPDPSTPASPLVSISFIGHNPIDVTTSLDHQPDSLSNSPCSTNLDEISGD…	C2 domain;Phosphatidylserine decarboxylase-related;
Pt76_000931-T1	1	1	MNGHSASSPRDRFLQFWPQVKKDVIESAQAENLPSDALDWFEANLEYNTPGGKLNRGTSVVDTLQILKGRELDPKEYHSAAVLGWCVELLQAYFLVADDMMDHSLTRRGQPCWYKAPKVGNIAINDSFMLEASIYVLLKKHFRNHPAYVNLLELFHDTTYQTELGQLVDLLTAPEDSVDLSKFSIEKHHLIVVYKTSFYSFYLPVALAMRLHGITSPSDPGSNDSSSIDLYKQAMDILLPLGEYFQVQDDYLDCYGDAQVIGKVGTDIVDNKCSWNINVALKNCTPEQRKILESNYGRKDKTSEAKIKEIFESKEVNLTKRFTEYEEESFIKLNDLIDQIDESLGLKKELFRAFLAKIYRRIK	Polyprenyl synthetase;
Pt76_000932-T1	2	2	MLVPRAGKRALLYLLISTRGLSCEKQLNVTKNRIRTWGARVFDIDNEPCHKIPLTPALWSQLRMNDYLDNYPGGSKITLQEYASHVGATDFSAGIGEHPHSGQLCEAVKGRDWYALVAAQNWNSFVNSLYDSAGYAFGTMSGIIPEMLIDFEKDPSRVYETAAAYVGLVTTWVTSFPGCIFNSWAPITSTMFASWGEIAWVSFAGGMYVSTAFAFINSVIFVGTGEDRFTRGANIAAMMAQAQQAVHSTISNITQNVINSPISYLEGLAGINRDGSFLNEVPSNFQNKLQRELELALKLKSLAKFWRVQNAFIVRGSDPCIYSGVNGAFDDADKLSYCGEDEIMMNIVRAEKNGNGYDPTIYHASLVESKYGYSSKFLTTLAWECQSKYGVFEYDWSSY…
Pt76_000935-T1	1	1	MSFEFKWPKFSPSFYDHAKNLLSTALNKGDKPAIIADRIEVNQLDMGTIPPDLEILEIGDLGRDRFRGIFRMTYAGDASIRLQTKVQVNPLRQRTPTATSDILTTPPILFASTPLIVPMSLSLSSLKLRAIVVLVISRLEGVTLVFKNDPLESVQVSSSFDSLAAIQTFLQSEIERQLRDLFRTELPSIIHQLSRRWLGRDNPDGRFQNRIELPSPSAPATPTPALPTTQSTGDSNGILSVPDEIECYDPTYGLRPSHPPLVGYFTNYRSLIKQKNRKLGLGAVLSHTDDEEDQNKEDATPSDVSSSTLFSPHSPTPSPQQKQRKPTENRTKKPMIKPKIFHSHSAGIVNSALSSSGLSSRNGQEGTRSSFKVLDSRPRMKLDDLEEARAEEEQLEEGE…
Pt76_000938-T1	1	2	MAKLPPTACSNNPLRPVASAYNHLLGCYYVVVDVKHAEIHFTVNEYLDHTVSTKPVIYTSPNEIYLTHTLVMQDLDLIVPLRDDPLKALLLEFNLHHTLFLSNLPDHIAA
Pt76_000941-T1	4	3	MAEGDAKYRLTDHVKPIHYALCVKTDLNATPAPLFEGTAEIDLAIVQETDQITFHAAPALEILKVVYQSKASNSSSQPQVVKSIERDEKFERCTVNIGQKLPAGSEAKLGIVYKGVLEGSMMGYYRSTYEFEGKKGFYGLTQFEPTAARRAFPCWDEPAIKATVQVTQITREGTTALTNTSEISKEPSDGKFPETTLLSSTMLEAIGGQSASADWVLTKFEPTPKISSYLVAWANGPFCSKESHYISPLTNKKIPLRVFATAEHAHQTQLLLDTTARILPVYEKIFDIPYPLSKLDTLVASDFDAGAMENWGLITCRTSVGLFDDASGIAAQKRVVTVQSHEVAHQWFGNIVTMSWWQELWLNEAFATLMGELVIISEVEPNWHAEDDFINAHLSRALE…	Aminopeptidase N-like , N-terminal domain;ERAP1-like C-terminal domain;Peptidase M1, membrane alanine aminopeptidase;
Pt76_000942-T1	4	2	MLLRKSTLPSIFSSLRRPPGLFPFLSSSSRPSRSSWNPATHDASGTQVRSIASNAKPILEQLDLIPARTEEPIAGVYDGQWKQGKGEILRPVDPATGNPIGLHVSCADHGQTLETIGKAREAFKSWRNVPGPKRGEILKDFNRELVRLKEPLAGLITLEMGKIKSESLGEVEEVVQICDYGLGLSRIFGGKIIASERQGHVIKEIPNPLGLVGVITAFNFPCAVYGWNFALSFITGNATIWKPSPTTPLTAIAMNKIITRVLESHGLPGALSSLVCGGSSVGGQLATEQKVDLLSFTGSEHVGKQVGETVQARFGKVLLELGGNNALVVMPSASIDLALRATVFGAVGTAGQRCTTTRRLFLHESIAENFLNSLKKSYEQVTTRVGHGLEPSTLVCALH…	Aldehyde dehydrogenase domain;
Pt76_000952-T1	3	1	MELMLALRWLWSAYSSSWLSKASVKCRSIWQTLPPSTFGALNGLAQSFSGLDVWPVHHQNARIDQHQGTVPGRKLDLAMSMWIPEKKR
Pt76_000954-T1	3	1	MTALQQLNDQADRQLDTQLAKAIVERHKIVRELIRPEGSDIRDLLREWKDEFAEQLEENLTKFRSELGVIQDQQDQETHKIKKLLEELTEKVEGVTEKLEELDEHTVKSFDHVFAELEELRRSTAIPVSTMERMIRAVNKAPELPTA
Pt76_000961-T1	2	2	MPTQETSVASPSRSIPPASRPAHPPHNPSGATSTSTRSAGNYHQPPSHQLNSPHHHHPPHLPPPAAQGSSNLTNAYSTHHHPSSSYGDHHQQPPSHHPLQKPSPPLPHPSASAHHALHHPQYRLPHEEPRKIVGFKRKSSASPPPEHRPEHSSHILQPSEPTNRRTSSAWPPPPTHSPANHHLNQLSIINQTTHPLSALGHLLTILPNPSSQAYHHPSYLSNHPQNHKPPSSEACELVPSSLAGLLSNHPGPPNPSSTAPRQADGTAESSILRRDPNRSRPRPTINKPSTSQANPQTHQPSTPLSSASHQRPPSAEQQWSSHHRSSAGLSPQLSRSTMLSTLDPAETPTRSTYSKPSTPLTANQPLPERAHPGYGHPYRSENPHPAGSNDTHHTRSPAV…	Zinc finger, PHD-finger;
Pt76_000961-T2	2	2	MLSTLDPAETPTRSTYSKPSTPLTANQPLPERAHPGYGHPYRSENPHPAGSNDTHHTRSPAVYYHSYPTHRQPLHPQQHHSPVYPHDHRPELHLRTSFAHQASQHSSLSTPDGHTLPTQSPSRADPDSKHSYRHPHHQSPSYEHQFLHPSQNRPQHPDTSRPSPSISNSSLPYQASRPATSSSSQNAQHMSMSLPPQQIRHPHHVDSPTTSPDRPRLYQPEPRRITLTSPDLQLQLSPRHQNADLYPSQATHERLSQQAISSAHPLRSSHLHSHPSAHLSDDPHFSSPRQVDRLPEQLHSSAQGPPRHRSSRSTDLSNQPQPSRQPRPQPVYMHELSPRFQTAHGHPTQAESSFHRNENPRSHQSYNHEPEQSPRARFPPDRPAGDQARFSQPLPENIT…	Zinc finger, PHD-finger;
Pt76_000963-T1	1	0	MLCKTPKSTSWNLSDSPDLTGRVAIVTGGSTGTGYFISLELARKGAKVYLVCRNEERAQRAIISLRKELPDGSFDYIHFDLTRLRTCKDAASTFLKRENRLDILINNAAVSRCSSYSLSEDGIEIQACNTVGHFCLTERLVPLMKRTAQVADGRHARIVNITSASHKLNSEPDFASSQGLNQRRCSALERHGNSMLSIIVFNRELQRRLQGTGIICLAVHPGFISDQVLQNSKKLRELTMRLIPHKGPNSLIVEAKDAAFTPLYAAIASEVERLELGNASPTDMRTFDFLYLTATSDVGSLLCHVGEGQTASHYLSILRSSDPQKSRLGSPNLAKTSSDFLDLKLAKLGIVRNIAG	Short-chain dehydrogenase/reductase SDR;
Pt76_000968-T1	1	0	MVKTSLLSITQTEPLGAILIPEIRDLIEATRAQTQVTLALQAECCATNQAVVALREESRATNQAVVALWEESRANNQGIMTQLVTIDTRLGNIENRLTRIEEITNTQLNLGREMADHFGIPAPQVPAGHAPGRPGLQDRI
Pt76_000974-T1	2	0	MLGFSSGAAVFGPNLYLLFPKPSLFALLLNFIYPSALRLHHPLQSEDLEETSPAISPPLSRSTIKHIIPTSLMPNMMIMACTNGNDGYPCQAEFNRRMEHYIARKKRSERTVVSEGELAIIYQLLSDPAAMRAEVDVSHRTWVKKTFMLKSFGNGTFVCHKDKGQSISQPVASKENMYFILKQAHASEGHGGRDKTAKAVKKTHSFIRKGLICLFLEVCPTCKTRNEAVKKDKLANAQSASEAPSPLSHLESAGSIDSWDQSSLQIHPAHSLNPYQSSSYHPTSPLYPVEDNQRLTIPTLSTALRRAPSHGVVGTLFPDPGTSHARSHTFPLIDNSYPLQQEQFAQSPVGFGFQSPLLSAVGSQGGSVYESYNIDHLSELTAALQQQSFCPPIFSVQVD…
Pt76_000980-T1	5	2	MGYTTYATASASALTFTTVSLYLLFTDSGETFNVGTFLEQTSPHVWALLGIALNIGLSVIGAGWGIFTTGVSILGGGVRTPRIRTKNLISIIFCEVVGIYGVIGAIVFSSKIGAFASAESLYTKENYFTGFSLFWGGLIMGFCNLLCGIGVGISGSNAALADASDPSLFVKILVIEVFSSILGLFGLIIGLLVSGKAGELQ	V-ATPase proteolipid subunit C-like domain;
Pt76_000982-T1	5	2	MKSATSLIFLAAVYVSAVMATNHTTCYNYFLNKDKCVSAAASPNTRCPAPTKSHDAPVKQFVLDPKKGKGKKGKKGKKGKKDRRYDNPKPSFSIDGGDGICGHYDTSTEIGVCLWSGAEQNNPTVETAGWLNGLKTSNCGKRVYIQRKGRPDTVQYAKVLDGCSFDETSSWPGCFEIAITTKLFELFRPTKKERDAGYILGGFTWDFDAQNGTSLTQSPV
Pt76_000983-T1	5	2	MRRGYLEASGHTWTEGQGSGPKIDKAKDKEEEHFDASLWNKIEAPKKVQKVTSKEERKKKKERMACQKAGLGSHEEDDHQT
Pt76_000984-T1	5	2	MGCGGQNCSQIHFQSSISLVLLSRSKTQPQASKLKIKTLNAEGPQAISPLDHIDNHLDETPLEYLLQRYQTGEDLEELQLANQKLTTPEEEKKMKQGAIVVVKGQNRIIEDITNRKELRRSFDYECNFKGLSSSENIRLSRDELIKQRRSWRSIAVRPRRLVCSDR
Pt76_000985-T1	1	1	MCSLLYQMMLLHIYKKKKKKLLQTLTKTTSPTQVRSNTFSHRVSVGGVESIPDILVLQEDIAAICYAQCRKFDKLGFTDNPYAKDGPRATWDPLTGAPTAGRPGAKSYLAGPNPGSGGGGGQECHNRKSGYKGSNFEPKYVDKRSGNSSNRDRGASNNNGTEGSNHKKGSQGVKPSRLPA
Pt76_000990-T1	1	0	MRSHSLRFLCWVFILCAKDVFARPNDTEAEKNVSLLFDLNELPHESDELSIAPLCALPSTESFHSSNADCLPAAKQEEPFSAVSPSDLFAIGHSSLSGKRELDGLDLEVTDQKSFLEWDKKHNAFPNQQLEGMSKKRKTSTWKLNDTQIPSGISINCKLPVQSLNDSPRLKKSSSFSGVVNQGTCVLTEDLERKIENKNQGTFKESKTENSFHEMLKSMKNDALHYGKNRMKLKAKLKCPASISKKDLLRKLHLALHKKFVYATDSMSLNDRKCETHNIILKIADEKNILVDFMTPFTETLKELGFETNPYEYKPLVVISYIKNLTRSVIVTTLLYASLFQEEERQTTEELVYSVLDFIQVFFKNIQNRDEPMNESQNFVWLHNLLKSKKSSVLTDHRL…
Pt76_000999-T1	7	3	MKGIQGTGKHGGKRFNVSDLLHDNIKWNAKNGPPKAPFLKETEKEEMINELTPNFEKLRLTDIVDILLDDTRHEENKNLFRSFVLQGGGSNDNDLGGDWWNYSMVKEMLEDWKKLYYSGLGEFQETKKKLILWEEFQMYSKQIFGFDDELMKIINKDFEIKFKDIKFGTINLNQGAFWLPNLISSTLHWLETNGKLPPSISKKIEAGMSLRQISKEVELKFYQSMGKNYGNYRKEKRPITYAQLLEESNPKILNWIASTNSERSAGYITLREYRVTAIRVMVADPKKMDAFVDDFEKSKKIQDVKDKENIKFKISDIIKNHLFWADLNDRKNEYVSSIELNTNMDDVVKFLEPKFKVPDLRDILELLTDDHPYFKSNKKKFESFLYEEMANDKLDVYGD…
Pt76_001003-T2	1	3	MIKESDGAQKLTNQEIEELKKSGLSGREIILRQIQQHSAFELKSEFSKAKYIKRKEKKFLKMFTCIDPTIHNLSQYLFENHHFAVKGLRPDTLSQMLSLSNIRPGWRGIVVDDIGGLLVAAALIRMGGQGSIFVINNADSPPDLHLLELFNLPTSALAPLKSLNWAQIEADWTTNEIEELLSLHQTPPQPASLLNHTPSDPQVDNPADRSKKEPNNQSKSRKKFQRVQALLNVRQEFFESQFEGDILFRLLDSLRRELLALMDLHMSLKVDHLFGITRVDRLKPAGVDGLVDDRNILLSPTAPIGPTDPTQKIISTLDILLLITGRTKADQKNERVQNGVYPNHYLGAVAKGLSGSSRPHASRNEWYSSWRFHLRYQSYQLLFL	tRNA (adenine(58)-N(1))-methyltransferase non-catalytic subunit TRM6;
Pt76_001006-T1	1	0	MAPSKKAGKKSQKNDPSRGRSQNGGVTKADWADSFKKKGAGVSDMTLLSTISNDAINDNLKKRFENAEIYTYIGHVLISVNPFRMLPIYGPEILNSYKGKNRLEMPPHVYAVAESMYYNMMAYSTNQCVIISGESGAGKTEAAKKIMEYIAAVAGEDHNQSGKGITGVKDMVLATNPLLESFGCAKTLRNNNSSRHGKYLEIEFGPNGEPVGAMITNYLLEKGRIVGQIDDERNFHIFYQFTKGASPQQREEYGIQDPSAYYYTSRSGCLDVPQMDDVDEWNQTLQAMQTIGLSADEQSNILKMLATVLWLGNVQYAENEEGNAYVMDESVIEFVAYLLEVDVNMVKKVLTSRTMETQRGMKRGSVYEVPLNTVQAAAARDALAKAVYNNLFEWIVARV…	Class I myosin tail homology domain;Myosin head, motor domain;SH3 domain;
Pt76_001010-T1	1	0	MHAAAALSWTRLRGNGQGEPYQHSTQKRKFLSLPPQLAAELTALGHSVTSNSNSWQARKNQKLFSKSKPTQKKSSSKNPPSSADRRAQSLSEPKSNKKRKIDDDPHEVPEPSSSKLESRTALEKLLNKQQQPQVVKKTKDQTLKSRTKEEQFEDQQIAWLEAQLGLKTGQQSKAKLRQEFQEDGLEDLFDGLDELDQLVENLNTLQDPDGRVNVDVNLDEDAAELSSESGHSLDSESTWLGCEDNVAGDDNLVNHDSDRIEASMALNQPHKLGQSRFAEKPDPQESVLSSDNLKRYIPPHMRSKQEEAPKDIGKPDAPPLDLRLKRQMMGLLNRVSPTSVPVCLESLRDLYVSHPRAVITHGLADLILGLISSKDSLSPALLVTYAALVSAITRGGVQV…	Initiation factor eIF-4 gamma, MA3;MIF4G-like, type 3;
Pt76_001014-T1	4	1	MHSFLCKAIGLNLESHFCETPGLQTSSRLLADGRCTQAIGMCSRGTCVVFKLGATEFARAKVQRFPTLPTRQKRLEIAATPKIDKTLEELGCGKSGPVACFVEGTSYFGCHVTSGTLKNVYSFEMFHQRHLPNHSLCQESENIRANSHRRDKRQDPALVSYSLIQRLRLHLPYCPPNCEGMDSLLIFQIWFVWIVPAFLRAAPLNPKSLVGLPDSTFLEASQSYSDVRAVNIELSGSNSIATSKLAPNDLRKPILLGKENPVPASGSESYRLLKESSTLETEENPSRKLKPPPSQNQKAISDEVMRSSKPEPPDKLEHSGPSEPFKGNLKNKHLLKQLFKKLHNFFARRLTQVKQYFHRVHASNNFGEQVKNNRHGNFDAIKLFPAPVEKVELIDRKFE…
Pt76_001016-T1	4	1	MDEDSSLIDDFFLRKPITRKPSTASPSTITTTAARTRTPRTATPINQTPTTPRIWAETIPRRPKEQARSTKPSRLHPYSTSAPRSPICSNTTLRPNAYSPVRSISTSSPPPLPPPLEFSSPIRSLASTRLSTTVSPSIVPSSIRKPNLGSIPNSRKSVRKPLRQPPSPCIQIEPTSRVLVPDSTDSPPQELPYYPSEDIHQAHSDSDPQPERDFNEFYDDHDAVQQKLFNSSPSPPKFVSRHVNSSDKAKGKAREMDNCEEPKDVTDDEEDKRERLLAELAFEGEVEEVLPKDCVPFSSSPIEIIRPAKTTKLGEGVEAKASTSKDGDKWKKSAGCSSAKNTILDLSEWEDESTIHPIESGSSFHQEEEPRLLLASQEDQIKHIGVVIDDSGDEDGSLN…
Pt76_001018-T1	1	0	MAEVTSRGGGLPRGAPHRTRGRGRGRGASNSALSGSHSAVANGLEHKINGHASPLERSSAVDEPEELKLIRKKHGHNLATIKELFPNWTDEDLLMALNEAAGDLELAAARISEGLAEKWGSVKTKKDKKTSSPVLPSSRGHGAAISNLVDGRGGRGRSGECFFFFFGPSCLFHIHRTWCLLADFFSFFHSDVPRGSSRGGGRGAAPRGTGRGQSSTNLARGIHPTADDPSIATTTPSSWSLAVTAPSNDWSNPSGPSASLATIGNDFGQSLDLGSTSQSIGTLPSAEAKSENSQPTHEANQNGVVEPPKLMAELSQKPASRVITPGTKMSWAQIARPLDPPKPPVVPVVPAQPSIAILSGADVNSNLTKKAVPTDTLSTQTAVDSPLHDGQVSISIPDA…	Ubiquitin system component CUE;
Pt76_001019-T1	1	0	MSFFKPLAKKHREEATGNLFKQLNWSHHVLEHGQDLFSPSKAFEHGITATITAMAYDPLQSFLAVGTADGHFHLWGSPGVSSSWQNRPAHSIKFLNFKSGSPLICAIDVKNYLTVYNLSRIQDGGPLREFTHSIRSTVTCLDVSPAHSHMFLGLEDGTVECFDLERGIVSPYRIRNLWFEQEALYRRSGAPGAPSARHIPICTDIKIHPNDINLILIAHEGGISLYNLKQELVVRRFELIIPPGVIGGNSDPNHPSVFEERRPNVNCICFRPDGLIFAAGYSDGCLAFWSIDDGEIPLLVRTIDRENVTTFDWQEAPDTEISETVSAPGSQTREPIFRLAWSHSPVAQNSNSNQSDKNDLAKDGTKLVILGGLLVIDPIGVHVLHYPKYYPHSKTTSEG…	Lethal giant larvae (Lgl)-like, C-terminal domain;WD40 repeat;
Pt76_001034-T1	1	1	MSHPGSPRDNPATNDSGCLTETESSGTTPPPTQQDLEQNNITRSIPAPSLQAFLIQHQSSSSAASLDPEESVLPTEIQEITPEEFACSIDAAARSAAHILALKLPRHCKQKAEELADSLMSSRRTWEETGALPNADNIKITNPTDPSPSTSRPVKKSRKRVTRSQTKKPSTARAVDLLIKNPDNPVPSPQQAQGSVPTTDTGLSTGPSNDNPSASTADLQSPTLNTQAAEPMDINPWDPIPDESLQGIGPLQSSTNPPPPHVCTADSNRSPKTSAPNNPAHSLHQTVPDDPPGSGAARPKSPNLFTPASPTGPAQASSATKEQPSTTSESHTANSEPARSSASPHPVKLTIIKSDPIRAQVFSIHQQFTGSKPSWSKYQTTWQSLVPLLQNRAHMMAPP…
Pt76_001060-T2	1	1	MSAITLLASFGFSLAGYFLTSSLIPTLSATLISAGLRGKDLLKGTSTGGGGFLTNPTSTPATSPPPKPKPKSKLDSQQFIPESTGLIAGSVYVLTLCLFVPIPYYTHLLPESFLPGSTAFTSASDQGPIRPPFPLNSLTANLASILSLLSAVFLGFLDDVFDIRWRFKLPIPIIASVPLLTVYAASAGSTDIIVPHIFGLRAFLGVEKINGLISIGPLYYIYMSMLSTFCTNSINILAGINGVEVGQSIIICLSIICNDLLYIHLDLAEFGLPHRLTFGFANGSKQLEDRHLFSLCLMMPLLAVMLALIKYNWSVNPPTSTSQSHTYAHPDDTPSPSATKGILLGLSSEIRSVISLEWPLQSSESSAISRKHYSCSSSLRS	Glycosyl transferase, family 4;
Pt76_001066-T1	3	4	MLACSFSFVFLILALLQASTLQGYRLDPRNLSSAAASLGGTSAGEVEFATIVQGWSAVPWAFSKCRSTFESRPAAKLATQAITTLESSIKIVVAQHSTCKLCRSLGTQSTYYVEFEQIIRQIFLSWQSVLLDGSQKYEQEWKTSIGLGFKTFDTFLTTVYNMCIFLQIDLSLIFKSIHLNYQLFNEVGLNLVQILKLNIGVSATGQSPQGGIQSSTANGKQPLPKLPNTPASSSGTAPANSTLPRGSLQSATSSQNQPLTNAASTPAPAPGTAPANSTLPHGSLQSATSSQNQPPANAASTRAPAPGAPASNTRSSPAGVSPGANTNLGQAASSRPGGQGLSVIVQAWSGLPIAFGKVKTMFDQKVPASVALQAVGTLHATVQSAISRFGTCKSCTSLN…
Pt76_001069-T1	6	5	MATLLGSFTQSQLFNFACVPLLLLQCSLLHPAYEADPSARVIRSVLLPVIIGLAISTQSRKLFLPLEEYLHVNYGLVAVPTFHICCLAVQFAFHRGPALKASVAESEKRETVPKEVQADPATIHKTTEGSLEHRHTGNTGRRQLNPYVNLNQTQTTKLKDDPHSDNSPTVAELIKFSVGIVASPRGLAYTWAPPARCLSRASRKPIGQFIREQLVDSAKKHTMFLVTCAYLLPAINHPEGPSGWISETFGLQRSRALEVVVNQLTAAIFTFSAICAFNILGAVLNGAELLFITIARVILPEDLRPEPFDTSLYPPLFNRLGSRDNLSEFWGQGWQCVFRRDFVSCGGLPMAKLGRLFFGPGSEPLFMLMGSMLLSGIFHEWGIFTITKPDLGFSTTKFF…	Wax synthase domain;
Pt76_001077-T1	1	0	MLDMYELIFKYAQVFNGCRVGGGLGRTTSPVGTRRRKLGGPQPPVMEGSGEADSLSAWFEGRGQTYPSSEGEGTKRLRPPSGIDFNLVQVRAGLASSTALNLEDSSYP
Pt76_001080-T1	1	4	MAEQIVQGFFWCSLASLAVVGWTSHSIFLSSILATFLELLSILKIFGIALLAVITLGLAIVLWEQVLSKTHLWHKLSTRFSPRNPDTADIHPGPHEQASSPDEQRSILPVVILIIGLGTLALLDTSFLFPARTPPSTHSSDHQASKPPVNHNKSVIQFFSAVLTLALVVGFIVFNKDEYRAWKARRRLSKHHRRRPRQEHSPTHSPPK
Pt76_001082-T1	2	1	MIFLPFSAFLFLWLAHSPSSLARHTLHKRMADQSARLLEASSRAREPQSAYDQIASTSSDRLVPLLSSGRRLPTDPSPHLPASGSAAAPIPAMIDQFSATWKSVSFLAKLLYRATSRPRIFSYARQLQGKFSTIPSDSDQVMHLDTMVENMLQGLIIESNYESYLTFVIEGEMQKYDSEIASNSQLIAEKLTRPAGPGDIHPLVVLSKKISQFNWRDLQASRKAIRSRKEPSIAALANLHGLFGPQDIFKTSLNTMLCHHSFEYKPRYLKSVLPVKLFGELEKLQPHLTELAEYLRKTENAPASSPLPPNLVDEFMQFRSRLTWMFGDFKAFEKYMSKVIQSEHYKAFETELKSPKDIAGYELQLIQLPGDAQTLESMVQLVPGDDILAFTEDLQVREW…
Pt76_001085-T1	2	2	MPTSLEKRLQSALDSRKAHSNLRSLDPIPAWAPKDSTSLQPKTNLIDFSSNDYLSFASSPHIREVFLENLSKAKENPLGPSSSRLLDGNTILHQNLENKLTKFFKGQAGLLFNSGFDANVSIWSTIPGPDDWVVYDSLIHASIHDGLRLSRTSPIHRVSFLHNSLISLSETLKAILLNDVDVQSGRTNIFISVEALYSMDGDLCPLKDMVVLVNRLFSEHHNAYIVIDEAHSTGLFEASGRGFVCAQSLEDQVLIRLHTFGKSVACSGAIALLPPLLKEYLINYARPLIFSTAMTHMNVIGLSTSIGEFETQHRTLAAQKLGSLFWQLTTQLNQLIIKYKIKPLVANQPRPVDVVLTIPQSTIDMINHDFFSPIVPVFTSNPRDLARFLYSNGLLVRPI…	Aminotransferase, class I/classII;
Pt76_001086-T1	18	4	MFEDDILHREEGSESLMIGSKAGSKAKTSLRWVGPSPVAGDLTSCASVCFLESVKVEPRLEGSTILCMLGGLFVPADCGWINRYPIFPRLAPGKLAIYILATPQQSPAFPLISTQDTTTSKTKTMAELINELTQYLSALYTNPDPTIKSNANQWLQSFQKTDEAWITSDVILKTQEAPIECKLFAAQTFRAKITFDLDQLPEPHRLQLRDSLLTALSQDSIISSKIILVQLCLSLADLALQLPEWPTVVTDLIEKFGKDPKTVPVLLEFLTVFPQEIVGNSKIKILNQWSTPEIAQLVPSTLAMYLGAQGITTAIKSQIFHCLSSWLRAGEIQSSSAGTQFILGCAFSALEDDSLFESAVDFIVDLIHETQEIDESMPVIQLILSFLIALQPKLTQDRD…	Exportin-1/Importin-beta-like;Importin-beta, N-terminal domain;
Pt76_001088-T1	16	2	MVSQGPQANPNNPSGADNNPGYETDQSLGQPPRRRSSRASSIVNTPNMVPTSNDSHVKLTRPAAQKRAAVAESSGSDHGRPDEDDSESAEGSTAPQGKSKPKKKKQRRQKKKKGNSSVGASLATGKDPALNYDQDSDEGLIVIKPRGMKKQKNDEFDKIEEFYHPPTYKQGDPEGVLLNFKCKWCSMIYCRCPDSNGNLVSHRDGFTQMGRNDRGCVNRANAIKAGAKLPLSVAERRKLDGSGNVKQTGIAQFLKAQPQFVNR
Pt76_001089-T1	25	7	MASAMYKLFYNDPRTQVTTKYGEDLSQPNWDPETMHVRCFCHKLALIVNAGLQALSLKTLPPSKTKESVLGFFPVLGRVVEELEPESPSEETAALEKTAAAPAIEDYDAGSESDYGNADEELLCKAEKTNPVGSETHAKSTKLLELTEKLDIVIKQITRSAAQRANFLQTAKDLKIKVTPLIAGYGIRWNIKYQSYQKAIDARDVIDHILKQDQAQKDGGIFSDIYFLPCDWKQIDNLNSELEVFVKLTSEMEGDSATGAHVIPKYLELKESLTEKIELAAESDALCPMYQAMYKRVEKYLDKAMQCETLIIATMMHPCFRMHLFELAFGSDSQEVTDSLSLIQREFKKTKAQQDQLAKEKAPIDPEISIIEKPVKKPPAGNSLMSRLASRMAVQPTAQ…
Pt76_001090-T1	29	13	MPVHLRHRCDQHEAVDCTTKILLALVHPSFENLTMQNKTPTTTRFMLNRGTLEPLPFANVPGETQESYLGPSQPPDSQVAACKLFYKGSPTQRNHPIHATGPPTKPPPQPRNIHIKHCIFQRTVAGQLAMANPNAAVHTKQALAEVQKHWEKVTPNGTTVFLSVVQRVTLAQFRLDVVVALGKTKTHLGMHIDLMDANGLLKCQGAVKKHPVFGAGWNTIIVSDADFDSYVDAILSKPDSEVIIRVIMADPCRTAKDRETERAQYDALAIAYGSNNDRFALERASVRVARNERMRITQELYKYHCQLYGCNRKSMRIKDPANPARSFRVTAGGYKTWAMAIMHSTRGVDQDHPPRTDQFVLEKEVVYSLAKLAAQASNRLSKHKSAATAPEDPPSGLLT…
Pt76_001091-T1	10	9	MNPSPEVLTSPQGRNVTSDRDIVQRRYEELHPLDQDAQNSVARLLNATSLSQVNQYLDELTKAFEQVTPQMPIEACTWMWNLSLSAPIVSRDWHQSAWKIDHELNVKFLRLVFFHRYPKLAAAEPPISTPEMLEALAAPSHEAGEKLLKPAPANPTDVQHVQTLKDGYNHPYLRNDQIVKPILECLSEYAKNWKPEKYLAPYTALIGPSMSGKTRFLMQLSENICVIYICLRPHKSTGIPPRSVLADEFQLEMNAPEILVHYYRLLAALFDVVSDFFSTRTSDHNEKQLLLEWSDYNHQHGGKLATQVRRAMEKIGEEGPAASAAFKENLRKLATSTSFISNPGLKILLGIDEARALVEQGSGDAQNLSYFRALCRVLSKVPTQLNFFAIFTDTTSKVA…
Pt76_001094-T1	3	5	MNLPLSLPSPLSIPTNYSQLQLLPEASQSAPDLTVSLTRKTPKQPPPQPQPQPSRPENITLQRTLSALLEIIETEHGYLLDLRRLEQFYLAKIDAAATLKIYEKHIIKRNIAQLIELAERFSRRISIAIGGTQQLERWKNKQEEQQEQDLDRIIERVAKAFISESPIFTIYEEYCARHTEAADLIRSFESTPEWNALLQQQPTPPPPQQQLQTTSSSSSSSSSSSSSSSSASSSNSSPSPSNDTTNTLPPPPEPSPLPPLPPLPPPPPTPTITTTPTTTTTTTTTTTTNPTKNKLIFSDYIIKPIQRIMRYPMLLNSLLNQINQPSPTNPLRARAIERVQQALWAMKQVAEGVDEAKSLREVELKTELIASRMELHSSYRAAFVCLLGQIKLVGSLHIL…	Dbl homology (DH) domain;
Pt76_001095-T1	3	5	MAGRHQERPLRIRCMTYNLNRGRAQQKLSRLVFDEQAKNEAQLPDFYVIAFQLSAAPRREFLPHLPILRFYLSLITRCLSRELAELHLTFSSLTGGAIHDRHQSMIRAFSSGLRTIKGDQGPGLDKGNNFEALTYNLLADPTHGGLGLLVYARNDTVFQDIQSVRTAEASCGFLNLMNNKGAVGVRVTIRPSDLSHQSGSVGEEIFTFVNAHLAAHDSGIIARNRDYQTIVSRLLFETAHGHHTIYDTNHLFFMGDLNYRISLTPLGTSNLKPIDREALNKTFQEGRHSSLFLEHDTLSHQHACGNVLVGLREAPITFKPTYKYKLNAGDQFVSFEHRLPGWTDRIFVASSLDDPQLGSVDGGAQVLDYQSLPEYDGSDHKPVFAVIDLPRWTPRQSPP…
Pt76_001099-T1	2	0	MLIVDQEESLPVNTIQLIVDQEKILVIQKYQSLLLVKDKENLKLLAKLEELKEELRHPMTKARLIKNLSPARLHHKTSTHSLTQSSPRPHNQHITMARLVSRTTINKKSRAGELARANQQIVGLKFIAKQANKERRKLEKIKTKLKELN
Pt76_001101-T1	2	0	MIPWKHYGHLLARPIAAVLKKSDLYKKMLDQTIDSGANNNTMASAMYQLLKNDNVVVDGLVHT
Pt76_001102-T1	5	0	MNAIIQNFTKSGAPVMAVASLGVAAMVLDGGSTANSKLCIPLQVNSKSYANHDIQTNLGRTLAELKLLIWDKITMTHRDKIEMVNQSLHHLRESELPFGGVQVVCGGDFQQMLPVVHGGDIFAQGSASLIGSYLWSLVKRFSFTGNMCLVADQSHKAITSPDVDINVFLTWLLNIGSGAGMLNNVEMVSLSQVPVFSNWVKGAVLNQLIEFVYGDLQLARQCTHVDDLAQFYRSHTILTPLNANVKLLNSICLRNLPGREVVVQAVDKVLSNCEKTLGPESLVNIKISGFSMPSL	DNA helicase Pif1-like;
Pt76_001103-T1	5	0	MRKHHLCSILNKSLHFLFLIPRATWFHLPTRQLRHYSGYDQAEILPIAQFMLDYILRSGCKNLGMGLGPNIGIQAGYEGGNGHANLFKKYATRKLFRVSKIICD
Pt76_001104-T1	11	4	MSAICTPNHPAAFTGHFAPIEESTVEAVQANQYGYVRTPSYFQCGGFDYVKSKNFEVQLLTNTALNNTLSSSSVYAISGKLIAMNDGSTPVLSYAHKTVTRIGETGPDQPDFTNKTNVTGLGMVIDWREVVSTSPAAGTRLEVTVPHCNWDGEHRCHRRFNIKYIVPGTKNLVKTHTLYQVGREVYIIGRLVDFEMETHTAVVVVSSVSITNGHQLGRSACTTSPSVSSGNGFKITKFTPSPISSSNNTPEPKPSTSKLNVNRDKKFTPEQPPQKEPSNGKPSKPNVTVIADHNSSPKATVDRFAGGPTNSKKGKAVKPATREDSDDGDNDESDDEVNDEDEENCEEEEQTEIAKPKRGRPRKDILKEAAKQMKKY
Pt76_001105-T1	1	0	MPHRSNSQAPSRGQSNSRTSSQTNTRRQTISTDSSRRRTSRLAEAQEAAAEARRAAFLRLSQQQGLGGPANSFLQELNEESDKTEDPSDEEDHQRHDNAANPFDPLPVNSNDSNPERNDSGLEEHSEYYCL
Pt76_001107-T1	1	0	MNKHSNTSVETDGKLPSISVTSRLHHRADTPLRSRPNAPHYVFDGAKYLCKACPRAKGAVSWGSHMRKPAHRINRARRTEESARALERARDDSDRGDHQIQRG
Pt76_001112-T1	2	1	MTVTQGQWQAVAHLAGHKQSMSCLSCIRLPVRNEEQRCSESGEEYLIFASASDGCFISCEISITDPIGENLDLADQDNDSSWDDVTVDWFKRWSLIALYTSIKADGWGRIGGVGLTSIHHAGPVNILSLLSKVLKAGKFRLASGSKDEVVHIGNLDLEPPQ
Pt76_001114-T1	2	2	MDLSPIDQHQAVNGLKNRAELASLEDSSSPVRQNQDHHPSFDIKSETAQSSPTIVLTSHQTDRSHDDHPVVIHETIDPRFGRETLPIKFHSPSLELGSNEENLRNSFDEISLQNTSDQPLEDSHPKAQEAIGPHHPKQPPSPQEQTTPSTPISPKNNNKARSGSSSPALTLQSSRITPSRESALQETSTIASSSTTHTIPSTHSSVSPVLVISSLESIASSKEAKKSKELGEATKAALALLKGEGLTSDLGIPSGPNQEAQIVLQPLKLACQTGSSVLMVTALDCIGKLISYSFFKVSETGPTTPDKHGDNSSKSTSQVRADVEMGDEVTGIICDCFADAACPDAVQLQIIKALLALVLAPTHPGVRRLQVHQSSLLRAVRTVYNIFLLSKSPTNQAIA…	Guanine nucleotide exchange factor, N-terminal;Mon2, dimerisation and cyclophilin-binding domain;Sec7, C-terminal;Sec7 domain;
Pt76_001115-T1	1	0	MGRSGRRQSQAIPGAPPPANGETYTDDEIALFTPDQTAWVINNPTYWNANLYGGTDDEGDEREPATSATLDSNPFGDPTIVQPESSEETRPAQSDPGMQRPDATRGEAVNSTPIANQQPVVDKSPVDTKVKITGFVPRVTNPAMASGPMDCDDADTVKASSEHVGGRAREEYP
Pt76_001117-T1	2	0	MYDSTYWGTTLFFTSCYLSAGLAIIPTVWFIFHGQSAAASLGVWVTVADLVHAINSTVWRKDAIDRSPIWCDISSQIILIYSTGSICSCLCIAKFLAFALSPSSRNISHEDRRRINIRNYVFSLGFPIAMIPFHFLYSPTRFGLVRTMGCEASYVLSWPTFFFFIIWSPIFGTIACGYTAYVGYKLFQWKCRNASPKNSTKLPVLRLAWLCITYTTAAVPLSIYYMIDTIVRGNYSHFSVKKIRANSTGIEYEADKLKPTFYDAMPLMGSGIYIVFFTFSAELRNVYKQCFWKTFNFLFKNPFKTKHIPEEAENRGFGKHTQIHVDVDYDTEMMEMQAKAESRQSSTTVPIARKTSVSPPPHTSMFENIRSSKTSSDQTFCSSPNAMTQLIPKMN	GPCR fungal pheromone mating factor, STE3;
Pt76_001118-T1	1	0	MAIAPITGKLRKRILLDLSVSLGLGTAAAYTWWYGYHVPKMRHQQNVYARINSTRAEEES
Pt76_001119-T1	3	0	MVSVGRRIVLGIINSSIKGKLQELETVWEILEAIKARFSGFTKARMMLVYQDLKRIVVDMSTNPARVATEMKALLDKINSMGCAFLYDDLLPLIIHENVSPGKALWFKFDRRIDAEISLNNHQPISFEKTWKTLSAAIHQIKSTESLDARMQRVRFNSASVSQDRATQNASPEDGASAMTTGQQRQQQPPHNSSARMADFGYDPSQPSFNNLEFLGRSAGDINPQETLFDTGALHHLTGDNSRTPAFYWSQWDEGGP
Pt76_001120-T1	2	0	ESLVQWLVHLTWIETWFQLPDT
Pt76_001121-T1	3	0	MPSKNPPQKGTQDPDAIASGYATDQSQPRRSTRASSAVVEPNMVATAPDSRVSLSKTAKAPAAPSSESARSAAPAKSRAKKKRIIEDESSATEAAQVPAIANANGQDYDYSQESDNLIEIQPREAKKKKEQEFDTIFEFFEEPYWKKGDKPNTQINYKCKWCENICRAHKTSTSNLKVHCDGSTQSENRSRGCPNQDKAKASGAKLPPSVAERNLAEANGGGDSKKTVISGFLQTKPAFVNRVLNQLIMIWQIRQALPWTRIEDPYLRAAFQYANHKAVLYAQRWSADESKKLYLMLKKNVFDELNNLDTKFTLIHDVWTTKGNR
Pt76_001122-T1	2	0	MAASLSQCIILSRCASCWAPSERARYSAEQVDIATTVCLFEPHAMLFPSWLSRYPVVDLLLSSSSPKSQSASPTRSSESPTGPSRIAPVGSLHTPDQVLSRTPDTLKSQLLT
Pt76_001123-T1	3	0	MLLYGEEPKPTSIDSVAGGCLIGVLWGTNVGNRALFIGIKKSSTGHGMAYSPSGILQRLPASPLSLLALGIFQTGREILERWKDLMGSNVLSNSNTCKIFSEAIPTNKAQSAQLTSGYDSIIECLLAYYIIDISR
Pt76_001125-T1	3	1	MGQPKSAASHKPIDFHHLTARLKLPLAPAFLTAPKSKTSLQLKEEDADHLGSATGDSDEDEKKAVVESDKLAKEYGNNGVLEALNQSIASLLMNYIPSLGSVLVSYIQPPMFIATDEQGGEVRRPLTKTSRVPILTIPGNAWGVVDVEVKLMGWRPTIGQKLVGRPTFSSPSHLSLVIYRTFNASINENHLKAAGFHYDINFEVPANWKSIGDPSNSQSVPIDLSHEHKDRGCWLDANGVVVGGAEATVSFTVMSLTIANNMISVIGSLLDDPFSIEAPIRPSQPRVGMTRGPSGPAAAAASSASSSSDSSDSSDDERPKGLSSRNQLKVPPSIHSSATPRPLLSHAHPAQPPPPLTATNLKALDSLQPAIPPTLDPPSTSVAPPQKPKKTKRKSSKRT…	RPA43, OB domain;
Pt76_001129-T1	5	4	MGVFCMGSYVFLFYLGMGSACLGHLGLEGESTSNVFDWTDGHSYHMNDLLEPAWTPTLLQDFDQRNLVTKVQSSSSARLEKPFAPREDHMNILGCVPGTEQFGAVTPPVWQYSEMDSEWPCSQLAANTHGPHHTARENSEADQNIKISSWSELTAENQILQDLLAWMEAGSPFHNPVAELSGFPQAALSQIPGKNAESHLKSSRDLDIPTMSTSTTSKDLLFQGSLEFGSNTESQQGKRIKLSHTSDDICTKMPLSPMITALDHTSTATDVIPSYRNMYNSAMVDNQLGIGVGGSAGCSGHSSLIQHQNVNDAVAEMEIKRISQTTENIACNILPLPQQHVTNPNEILWFNAEVFLSAGLRSISDQTHVQAIIGLLNPGGEPLSISKDNPSHVHQIFKL…
Pt76_001129-T2	5	3	MEAESPFHNPVAELSGFPQAALSQIPGKNAESHLKSSRDLDIPTMSTSTTSKDLLFQGSLEFGSNTESQQGKRIKLSHTSDDICTKMPLSPMITALDHTSTATDVIPSYRNMYNSAMVDNQLGIGVGGSAGCSGHSSLIQHQNVNDAVAEMEIKRISQTTENIACNILPLPQQHVTNPNEILWFNAEVFLSAGLRSISDQTHVQAIIGLLNPGGEPLSISKDNPSHVHQIFKLVESNATKLRTSQIWEKKRAASGVTPQKNSKVSREDKQASKMKIKANRRHLENHSVEQLFQHRVQWHFFWNQKLGIHIADTKIPSEDKIQERVTLFLLYIDMIGTILKKYFPVDFVNSGQQNDNSLILKKTLIIASEHYGISIQVEPKLKILKFNTKKNRLNNEVAK…
Pt76_001130-T1	6	6	MACRKRQRPSARDFFDCPPPEACAIENPSDSRPVDFLVDTQEDSARPEEYLSKLEEMNSHERVIELLRGKNRFDFRESSSNDKYLFIFKSKQSDGVMKDKLHLYDIARLLWGPGRKDVADGKAIYAGRLSFRVDDTRGITTDDVYTIEFSSQRLAELASGVVEFRLNSHLMSLQKEEDKSVLLIQAKIGSSRWLVKDSESHMVESKWRVIRKQIAFVRPLAKHESTPPKVEMPLPKADQMAFEISQLPSAFTVPQIVENLSQLKLFNLPIQIKLTQESNSDSPIRILLKFGDRTSAVICKINLYKFGLTLDKCNRIRFLIDEGDSSVKDTWNIWSNATTWDEEQIQLFVKSKNCDDAVKSEDEIDQLEDKPELTSAGSECQDIDELLKGSDESDTPHSR…
Pt76_001131-T1	7	7	MARQAAGSRAKKTSKKPAPKSTNEQEKEKPEETQTAKPSKHENTLTSLTNSILTLFNKSQHALTSHRKLVNNLHSLFLSSTEVREQIESEGGADKTIKLIGEKNFTEACYTVLDNLVTTKKGVVEADRVVRFFGAFCAFATEHDPHKESADQTPTNRFLLHSIKYLSRGFEAKNRFVRFRCCQLIAYVVNSLEEIDDDLFSDLKHKLLIRIHDKEKDVRQQAAIALMNFRPINEEDEEEDSEENVNDALIDLMIRDPSSEVRRTVLHKLCETPSATTLPAILTRLRDIDPLIRRMVYRDLYLATLAKPEPTLPPDPSQCFTLDQRYTILKGLKDREESVRKETANLANCWIKVGFKENIEAFLATMDLISLGFGEEDEDEKNKIENIEHVVKTWLTSHG…	Nuclear condensin complex subunit 3, C-terminal domain;
Pt76_001134-T1	6	3	MGYRCGSIIWYVGHLTQVAFSQHQASLTDLNEKPENAEVSPALRIVKMMEGQAIVNRWLASLNYHVLGLCVILCLITGVILMIRRGTRAFHHGWFLYGKPPRGQVFQPAHTHQHPKSWQAELGVLRQIYGFTFLQNVPLVSNFTFGQLTLSSFFVGMVVILAVLANPAPAHNPRRFGYLAAANIPFLVLFSMKNTPLSLLGKGYEKLNFIHRFIGCVVIVCSLIHGGLMVSLMLQGNISNIRAFYSGCFLGFMLLLVGITAIPAIRRRFYKIFYFIHALGYISVFAGGIYHEKALRPYIICAILLHSLSSGWQVLKWKMHTATLTPLPGKITRVEINGIKTGWKAGHHVRLRVLGGFWQGLQAHPFTIASAPSRSGTETNSLVLYIKAVGSFTTMLYAK…	FAD-binding 8;Ferric reductase transmembrane component-like domain;
Pt76_001135-T1	5	3	MRHSSTNPDSFDPLNCDPDPWKNHKRWPPTPRCVPFLVKPNHLSSPPRLLFSSWISCTLFPFNMPPQEPNSAPSKTKKKPIPWDRDGVDGGKSSIEIVFEWLSTGNNYERWRGDKEKGKTKTRLCSEIVREMNLRGITHRDNDASANYGAFTVSLKMKTKMS
Pt76_001136-T1	5	4	MENDTINGVRTVQDRIHELCRYWDILDPIMGARSVTEPLHIRLSVGGDQPGHRDSPEPNNKPTPAEPITPLIQGTNGSKSTSSDGSDLPEVSALMPQRQPLPSAAAPVAQKTKQVKRKTVAKQPTTRSSTQASRNRQNNTEELYMRSIFSKQQAEITRARAKASKVKVAYMKELREQGLGFDKIEARTIIEFPHVADMKDGDDNFADDSDESL
Pt76_001139-T1	10	5	MASTRSTRHSKNRSSSQTDSNNASANVAPKSKRRKSQSNAASKRRKNGKKSNPQSVTRDRSEIQSDEDQDHNDHSFTINGKENNNNNDDDTTNREDNNNDNNNINNNQEKFIGLNLDNYKTQLGLWSIQELRETLQKQKKNASNRIPTEVQDTLKLIQQNYIKSKLMMALIGTVTEVTVHKFLGEGKPGQKKSDWNRFVGFSLASTNHPVPSRGVTEGWDDRNVKIGEAWASLTETEKAVFSASIFQYFSKIPCDFEEDDESENVDREDTLDQEEIDLYQPPYQNLVNQTKVDSFAAKAPEHQAPSTSKVYKQALQSITKINLELYTTSNLYNTTYYLLTATSPGVNSFCKEYSNDSCWLSIAKSRWAAKELFETYSHGREIQAHLEKITEESATKNKK…
Pt76_001140-T1	10	5	MRGIDYTEADSCTLMRQTNNWLLKLHPNCSTEVVDFDLMAVFIMQETNDNIHITRLIKAVIETFSDPGQPTTRQNQLLHASLLVQQTIKNYEKDSQVQSGLRMPFCLRYLNLVSVRNHARSLEMQCRILDPKKMVVLLDENGICVGVGLPPYPAPAQGSVHVAHDTRALNSLKEMVAKKVCKLHINQQPPAYLAEAPKGPPKTPFPINSTTKGDIRSPSESLDASVSFQAYGFGLGGKKSVGVLDKKIQFTADSIKIDELQGHGSSWKDNQQIPALPNPLRECPNTDDTEAITKLRNETTFYSKLNYAINCAFLPKSTSVAMKAIEYLNEHGSDSVKEKLQLEKNMIVASRTASVNMQIHTHRDKKNALLFDSVFFFGNHYGGEFLLPLLGVAYTGLHG…
Pt76_001142-T1	1	1	MSAKVKLLKRKWTSYNKKAHDYNLNFDPEVPVSSPSFEEVKQLSLEDPFWNIGSLTHPNEPWAVNSNIQTGIEAMLLASHCQDELHQISREARQAVKWGIAKSKCLDNLCQMLTQDPPVDPDRQQFLSDLCTRHNFPKSVISSVYCSLAKKYCRVWMAWSSDCLKILDWSEKYIKTQDENEPILRQQWSEVVSNCSSLWEKLVQGESVIFDFENEEEQQEEEILQLEELENHNNHE
Pt76_001144-T1	3	1	MNMAHIAAGSCGINLPHSSLFNVNLRDKSTRQVKSRPPDYFWKKATSPTVSDARSLGEPCLEADNWWLDLCVRTPSDDDEEAAHKNTPVRPKKSLRFTQLRRIAFKAFAPKSNNTNRQKSIVTSTEVIFREGKVEDVGQRGSMKSKGTSKRITIFKSLKFKRRGSAQPRAKKMVAILKNRISADSPREEQPKTWDEYSRLYANEQIDIGNPPVPMLEGDDGRRAPSVLEARYFAAPNPANESVRQLVLNRLGIFGGKPYDGTDEGFIRWKDRVDIGSKLMEEGKAPSSLESPWLNHCNSFMNDLAISTTDKIATESDIKFDRPPFETLEQHPVLRKIVNQCRELCGVAYSLLSVFDDDRLIILAESGLADAGIGGVRDAPRELTFCSHTILGDRKGLTI…
Pt76_001147-T1	1	0	MAHLIACPRGITLPYSSLFNVGLRDKSSRPVKSRPSEYFWKKAISESISDAAPQGENDEGPNEIWLDSHAPALSDSENESTPKVKKTAPVKSKKKRFTQIRRIAFKAFTLKSDGTSRHKNIVTSTEIICRQEKLDDSDQYGTATPKANKRITIFNSWKVKSTGAKTQVQKMVAVLKTRISASSPADQQPKTWDEYHRYYANEQIDVLNPPLPPMEPEGEEDTPSAFQSRFYMAPRPANEPARQLVLNRLGVLGEKGFDETDEGMARSKARAEAGDKLMEEGKVPVSLEEPWERRDSLVSEESSMGVDEARAMMDGVRRGQLPPETLEQHPVFRKIVKQCRELFGTALSMLSILDDDRQIFLAESGLGGKRDISRDIGFCAHTILSGRKGFTVLDTHKDW…
Pt76_001152-T1	18	5	MAPNNHPGFEANLDQDGRYLYRCVICKSKWAKECNIPLHLQTRTHMNKLTELQSFQNAMAQSNSQTHGSSSSLPHVWNQVPADPQVEIPDQNLGSLQMGPEEPQTVDVDMNDSAAFGFGSEDQEEVMGGDQGMLQWVHDALMAGLMEDEVLTPGQEDDDDDEQSEATMDNSNWFPFRSKGHLFSALMLGHLHNRLSRTMYHQLRVILRVWGMKLPHWDSIKRNRDTIRKTLDVKINKHVSIFNNTCYYLSLHDLIGHELANPIVHPHMQFYPHDTKGKNIRALYQSEKWCESLNQEHRVQMAPYNGKHYYIFEPITLMDHPDSHIVVPIFFYQYQDEIWGKCFCAKFSRPNQSGNMIFYIRANIGYNDQDLLDIPVRKFNKLYSEIRHQDGSLLMSKCD…
Pt76_001153-T1	15	4	MVQDQPVTAHIYEFTTQLSVDGDLKFKGLEKGIVPTQIIFCMKERNQNKINSHWWMLNAFCPLLQPNVCVLLKVGTKPGPHSLYHLWK	Fungal chitin synthase;
Pt76_001154-T1	13	3	MYLAKDRILCWELVAKRGHNWVLKYVKSAWGKTDVPNEVPEFISQRRRWLNGSFFAAIYSLAHIGQMSRTKHSRKQALALYFEGLYNFLNLLFAWFGFANYVSMIPPPPSRLFSVIPA
Pt76_001156-T1	4	2	MGDTLNPLSIIFLPDSAFRRPFDDPQILNFPHPSRFFPFLSLLNPQPRRRALNAVVNQTLPYLIAYRSPPSFRDQSPEGIPQPFPSNNCRRLARTEFHTGRNPNHPSNMTGLFEPLSKSVPEAVRANQYGNITTPSFLQCAGASNTKSEDFEINLTTNTALNNVLDPAFIYYLSGKFMPLNDGSTPKLSYVQEVSAPVMPVLDNNLVFVNKAVVNSLGVVASRREIVLDAGDGTSNLEVIVNHNDWDAQYLVPGTKLHVNTFNLYVVGRELKLTGRLVDFEMDSHSAVVVVSHVAVTSGHQIGSNHLLTTPNASVPNSGKKARTPTKFTPNTSNNAIASGSGASNSPNRVAPSPPSPAKGSKGKGRAPRLEESDDGETASEEDFKEDSEPEVKPKPRGR…
Pt76_001157-T1	11	5	MLVVSPNQARSRIARPGDPRRNTRCPKLPPPPSTANVADYHRNVAAVRKGEARQLTTALDKTDSIRELRLQCIAKSTQFKSSTTTLRELMTNEIALPEDLSRRSPKLTLFEGAAVNVVYTNFQELRNCSRRDAALYMAERALFSSTPKTIRKLNMVIGKRHPANEVTLSAVELRDIPGFAMRTTRPVSSVTSMDRPDLHITLKIGAPVRLTKDLCLAGHQRASLNPWALEVFVIIVSSSLGSEALQHRNNLILAGLGGPSFRNGLILVGLGGFSSSEQPHPCWTRRLFCHSKLHPQILFSVVPGLPLPSTISPFPCQLQKHPQSSLSWTLGLLSSRLIGHSVHALDTRSARNSLAWTWSTPDTRCDLFSRLSRPEPLWAFFAVSLRDLDGTVWNDQRPT…
Pt76_001158-T1	10	5	MSDSTHHDRPLRLLTMNTPSGQAAQIMVEELRLRYRVRIDHLVLDFRTGVARSNGFLALSPNGEVPVLIDNNADYLNKSAAPFAVSGAGAIMLHLANQVDKSNLFYGAGDRDDSDVVSLMEYGLTNIAVPTNELIHFERASAVWRNVESLMVWLMLSVSQVLPTSGRQCLEITGGLVFLRGTSIWISCWAGRLAAHRGYFAWARVMGSIC
Pt76_001159-T1	10	5	MGRDATHHTQVEPTPPANHELNAPNTHRPPPQHHPRRDKRRGHITAQTSATNPPQTAPPPAEHLTTYPRLEFILEADNLISARPTSHDYCREEPRCRSLVLPRNSCHDRRPAAQGKTPALDVRELADFDSTDLQNVYPAAETFKLEPR
Pt76_001162-T1	2	2	MDSGDGKNHTNPNTQPSQPAPSSKRASLRLANLNPPSAPTSNSLDSSLKKNTAFIKRLKTGLHTNENVQILIKETGTLSLDKYLSEISIALNEGLAKCKSAAEIWGAIEVISTLHQRFSSSFTELFIQQFLGGLALPSKQYLAGLATDQREREENSRIIRQRSLLRCLAEFDLVGLVRGVSKQGSSNVDDGETTFGVLKDLLTANKEALLIPLPLAVSFSKQFGSLYLPTAISSGTSAGPTPSEANILNDSNVTDDMIIKPATKEKFKKLLGQYFDALSRKAVSDHVKLQELEKKNCEAAIRSGQIFDDRVQTFEKLTKEQEKLWNGILSLAETLSLSPPTLPGPDATSTTNAITGTGLSSNFGAGASELGIWSDEEEKKFYEDLLDLKDEVPTMLLGI…	MIF4G-like, type 3;Up-frameshift suppressor 2, C-terminal;
Pt76_001164-T1	6	3	MRVFHLSKLVVGFLLAFQHSVANNDAPSVAVPGSVNQCGAVPLDIKGGTPPYTITIKKADNPAGAALQSFSDVNNPSSLSLPNGMATGMTITFEVKDSRGQTTHSGLSTVSSSPDCPQTPKDLASKPDDGAADSDNPADASAPPAPGPPGGDSKNSTAGTVPGAPGSSPDKSAGGAPSAPDQPPNGLNNSTAAGPQPGKPPPPSSNTTASPDNAGNATAVADKPGNNNSTDTPASVNSTATTAPRPGSTPPKNSTSTIGGNTKMGNNTSSVNNRPKPPTSESSRRHPSPLYLSLFISSLAGFLINR
Pt76_001165-T1	6	3	MLINLIIVCIRPSLSLSLSLSLSLSLSLLISSSFASSSKAASLSSLLSLPESSSPSLEENLARTVPRCICLSLPRPRFCSPSHPISLCKPPLLPALVSRPAQQEKNYQDRLRDLWQITRGTPTLNPGLCNLYDDKQ
Pt76_001167-T1	11	4	MFAIFVIGPVRPSNRGVHVAKKAMLISSAHAPPYVNPPNIVDRKNGCLLSILVLKSCDQGRASCGNASPGKASRPWHSGTGWYRAWSVGSTGSSCRQMSESLGVSCDLDVSQEAAALETCGDSWGSAGTTIRSLRRTEVSAEVLTRRTEVVSFGSLPNGIQSIIRCLNRERQMGSGRYSPVADQLSALTSDGSRSPISVSPFLATAATKPLRILVGVCGRDFAPLRGSGKSLLVSHFLLLEHPYR
Pt76_001168-T1	9	4	MLAGFPFVFVNRPLGILAAKVSNTPHAVQADGNSPFNATWPLKVTCEMNLPEWRAALLKAGLLPEFQDMLDGFEHGFPQGIPQHGCDGLAHFTPPNHASALLARDKIETSIQREVAAKRMFGPFTHKEVHEHFPFFRSNPLGAVINGDGSLRPINDLSFPRDNPAIPSVNSFVDADNFPTTWDDFNQVSRFFRGRSKPCLLALFNWEKAYRQIPTAKDQWPYLLVQDFEEKLYVDTRITFGGVAGCGSFGRPADAWKLLMMKEFDLVTVFRWVDDNLFIKELDSDVDMTAVVERSAQLGVKTNEEKFCNFAEEQKFIGFIWNGMTKTVHLPLGKLQDRITQIQEFQVPKRKFTYNQVKVLAGQLNHVSYLLPQLWCYLCGLYAWLKSWKTLKAKRPVTA…
Pt76_001169-T1	9	4	MTDRIAQLTNRFRNATSGSDPNPSGEPAPTGPQTGPSTGEVDPNSTDSTDGQRQADNPLGPQAQAPAKGQPGKKGVQTRSAAKIGVVPNPTDAESSTASTASKGKGEAQKTTDNPIETVTLLGDRSVGSKGKSSGKSDRSSERSVILTEAMAATKAGEKDKATMLWDVYVALSGVASAEPAKTIPAKHAREESVEVLDQLTGQANAQAENHEVVVVQEGELDFAVNKINLHKDVGFTPYFDKNLKELRAPIPLTIFNKKWQD
Pt76_001173-T1	1	2	MIRFLQYLLSPWSSWLSLPECLFRSNTFGDTTGAGKIRRKGMISSIATIYLIFCMFTFSHNISLKLGLLSPTNLAYRDAKGETIPAGARGVTWGSLFSIFSPFEINPQTGSTDLGDEWNPQVALKRRLNHLGSPKSFPNSSASLAAGIETSLSSMTHTARFSKLHSKSGDRFSEEITPLLFQRTYSFPADSITACFYSNRFWLHTLSSFVQNWDGPVSLVVECFSTDRPELIARIQELRKTDSLIRQRVDFHIVPTPDGSPTQKLKNAERMIGEPIATNAQLNVARFFSRSELVWLVGDARVLPPVGLYDVLSQKTNLRTRVLDYGDAIVIPNFGFIRERQVYPSNFLWANEEADLNQMAQQYINESLSSIALPSDEWPKTREDLLRLTTRPNSLKPDK…	-;
Pt76_001173-T2	1	2	MIRFLQYLLSPWSSWLSLPECLFRSNTFGDTTGAGKIRRKGMISSIATIYLIFCMFTFSHNISLKLGLLSPTNLAYRDAKGETIPAGARGVTWGSLFSIFSPFEINPQTGSTDLGDEWNPQVALKRRLNHLGSPKSFPNSSASLAAGIETSLSSMTHTARFSKLHSKSGDRFSEEITPLLFQRTYSFPADSITACFYSNRFWLHTLSSFVQNWDGPVSLVVECFSTDRPELIARIQELRKTDSLIRQRVDFHIVPTPDGSPTQKLKNAERMIGEPIATNAQLNVARFFSRSELVWLVGDARVLPPVGLYDVLSQKTNLRTRVLDYGDAIVIPNFGFIRERQVYPSNFLWANEEADLNQMAQQYINESLSSIALPSDEWPKTREDLLRLTTRPNSLKPDK…	-;
Pt76_001176-T1	3	2	MSPTPSELRVPRFTAPEPAYSPCQQLIYVPSAPHQRTDCISKMVKKMLEEPVRITSASQCHHEFDLLKEALSIEETEDTWQNIDASLKRFTAAIRGGACEHPDDFLKRWKETEIVRGLVSAMSTERTRLSGSALDLVAATSRLGSYWDSAVPFYVPTVVKLLGRASKIYVTRATITLTSLIKGTKSLGFIPYLLDGISEKSVTIRIGCADALLCCLSEAVDDPNGSESRKPRSTIKDDLNKRLNDIENAIKIGGRDRDPKVRAIFKRIWELYEQQWPSRAASLAQPLTPTIKRYLGIGNGSTLNSSHTSQASSNGLTNREINTSRDKPPLSGHHRTGEKHVAEIPTAKTANAHTSKSIKSHNSHSALPKSGDLATLQKAIKIPLPPDDPEHREPSVTRG…	CLASP N-terminal domain;
Pt76_001177-T1	4	2	MPIGYVTDSDHESDQLEGEGSEADVDQNIIPGALQSANCRVWSTRVRSSSVLGSLVFCRFFFFFFRTVILIHLFFISNRNCTAEISRPLSTFDAVIVDLQRTLVTFCQGHRRRTPLPACRMDQAVSLAGWFFETISANPCFVWTVPNRHLSIRYKSQFWLLYQFQIKTEHAVNARFSIRSKWVPTLLFSERPATVDRFGRKRKARWVCMDGKQRLTSIKLELYLFLWFLCFGHLPHPCFSFSSPAVPRWGNPLVHKPKQPLFFKQSDPPQPSRKLLTEEQQEIFLARGLTAAMYNQLTELQERDIFRLVQEGKPLTAGEKMHASSGPWGCYVGELTEQYMVRNDENPNGWCGRIANLKRGTDFKTMAEIVLTIRDRTYNSPDPPRYFGTVKIQKELDSL…
Pt76_001177-T2	4	2	MQLTRVFQFVVSGSQLCSSANDQLLSIVSGENAKPDGFAWTASNASQVSNCSSMGSLGTPKQPLFFKQSDPPQPSRKLLTEEQQEIFLARGLTAAMYNQLTELQERDIFRLVQEGKPLTAGEKMHASSGPWGCYVGELTEQYMVRNDENPNGWCGRIANLKRGTDFKTMAEIVLTIRDRTYNSPDPPRYFGTVKIQKELDSLSTSPVPADLKKEVKEILDYFMDLSTLAPPMTPYTVALATPDALFHPIQRGKRTMIAPVEMVWIPYLISVHAKNLTKGKVLEMVELYKIDVRKKYPNEVKSNTTITTWSANWIHNFDLTRLKGKYQGWFVPHPTPQPALAEDPKPEGSGLRDMARRNLSVQTAAKRDAPTPDPTLASSPSTSTASLPKRPRRSAPVPL…
Pt76_001177-T3	4	2	MDGKQRLTSIKLFLDGVIPWYIKPKQPLFFKQSDPPQPSRKLLTEEQQEIFLARGLTAAMYNQLTELQERDIFRLVQEGKPLTAGEKMHASSGPWGCYVGELTEQYMVRNDENPNGWCGRIANLKRGTDFKTMAEIVLTIRDRTYNSPDPPRYFGTVKIQKELDSLSTSPVPADLKKEVKEILDYFMDLSTLAPPMTPYTVALATPDALFHPIQRGKRTMIAPVEMVWIPYLISVHAKNLTKGKVLEMVELYKIDVRKKYPNEVKSNTTITTWSANWIHNFDLTRLKGKYQGWFVPHPTPQPALAEDPKPEGSGLRDMARRNLSVQTAAKRDAPTPDPTLASSPSTSTASLPKRPRRSAPVPLSQGASKSPTTPFQPQPTSMANENPSSTRPVAQTRSS…
Pt76_001179-T1	1	1	MRTVIIFLLSLSHVLSASCLENDTPSMANHSSPDGYQEPSSPVQTFASIANTAGPSGILIQPKGGAVFKNHVGNVGNVEVIYKGVSDGTNDVGARTCTIDLHLVPASNRIQTKSINLSSPSVIHLSYGLRPHDSGSSQPIWANFVPPPGACGDFHLVVYERQLYKDTVIHFQSAAPIIHFECANMVAPKVYPPSSMSEL
Pt76_001184-T1	12	6	MLRKFTSTIRRQPTSNDQTSTLAIIPPHSKNDPTICITPPTSISTTIPPCRQQVLTRAPNKLQKQIKLCLLLANQKQTGTAADNESDQVEDGIDREQDSDEDNLKVKKLRGKRNGLFDDITDYFETPFHANEGDTGEKMMYKCKWCSTVYKKGVGTKSNLMKHCDGNQDRIPCSAQMDAISAGANLPPTAKDVENEMQEGQHGMIKAYAKHTIFDPRVFNQLLVMWLVRFLLPWSRIKDFLLGVAFDYAQRGIILFSRTWAATEAHRLYLNLQNNVISGLQKLNSKFTLIHDVWTTKAQTTDSGSNNFTMASEVDRLIFTKTGVDPDLSGNHIRCFCHKIALILNAGLRAIELPTKGLVTSKNGPLGITPTLDPIAEESEEVDEADLYVTEDTILGSSN…	HAT, C-terminal dimerisation domain;
Pt76_001186-T1	1	0	CVLSSVVEQLSMKVVGSNPTTH
Pt76_001187-T1	3	0	MAYEVSPSGSNSQTIYVRRTDRPHTKTAADGGKRGEDAGRMKDTIKNVKYSYTSWMKDDSGFFYSRFPDQQPKATAPGAKSQGEVKVDAGRDSEAELNHMDPANPSYLWAAQLSDDGKYLIVINQRATVIEDANRVWVADLTTQTLSSEMKWQKVVNDFGSRYAYVANDDSRVYFMTNKDAPKYKVVTYDLSKPEEGFKDLVPEDPTALLRGVYPINNNLVILDYLRDAKDEMYLHEIKSGKRIKRIGEEFIGSFDGFSARRKDGEFFLYITSFTSPTTVYRYRFEPQEDQTLVQFSNPLVPSLNPEDFVSKQVFYESKDGTKVPMFIVHKKDFKQDGTAPAIQPGYGAFSDTSTPSYSATYLSFVAHYGGVLAVPNIRGGGEYGEEWHLAGCLEKKQN…	Peptidase S9A, N-terminal domain;Peptidase S9, prolyl oligopeptidase, catalytic domain;
Pt76_001188-T1	2	0	STTTTHQIPTQEIPGRKTLAECIEGTTAEDKTVQAQPTQNHQVDPSNNKETNTPRST
Pt76_001191-T1	3	1	MPAGDSVDHRNWSETAVFRLAKYSRSIPRSDLSCQGQPSTSPASRTTTPAEWSHFSQTGLSLVVETVHVDSQENNRIGTRHQQIILKIIWDNNPSSHKGNLDAAGSTDRPGVFLLEKVNLTQVQETFGHARQVEESPLKANCKDCVVGLRYATGFLDNSFNFNRLQIKLQTPADSLRFIALIEAICPCKISSGIQNSQSSRNSGSQLPVSSNSPGFGHFSSSQPSLLEINTNNIGSQDFCNQTQLSESSQISKKNVHQLPISTNPPALGHSSQQSIEAAPNTTNLQGLGSQAELLESTARAESHPAPSQALHPDNQTTSSPAIPALESHHPLIPEELNNLSDETLMEYIREIVMDPGFNNFVHQVKRLISHEH
Pt76_001192-T1	3	1	MALSGLIAWLWCLQVALSSVILASSSSRDFSPSLSARVLWLNTSSSTNGIAADRLASAIVVIHFSSASGLGLDCERGLPFFAAGSGSNLASFLGGCCGSGSEFGSGPDPEFLHPSAPTNSSRSPAMIGQEWMGRMESVS
Pt76_001193-T1	5	0	MAIYRLNVPGANRMQATRRRVHSNHNAATLARLRHVENLDQHHARNPANPNPPIQNLMDNNTFTYASFHDDEEHGEQNTEDGLGGDHDENLPGWAGLSEEEPDEIDLLIAADKEKHRQQARDFNWDVLLNHLVAEYLRLRILTKNWASTNSYNNFSQCPSSQRREQVNFCECTLDGVCLLQRGYLAGSPVKPQTAFSVPLLIFYNSLWNHCHTGAQPFTLALNEWLEPRSQRLCVRKGKHADRCAESHKAADDKQNKSTWKGCDDTGLMGCCCRHNAAVYLANIYKSGEQRHYPMTIIKKVLSEIEPGRQVGVLYNIGCTMDKDNSYLSIEASYVLAPQSFMPTHITGFVSWSSILVLTKDGVSRTGKGLNGYGLVSPLRYATRNCRFGSLSHKTKHHN…	CxC1-like cysteine cluster associated with KDZ transposases;Kyakuja-Dileera-Zisupton transposase;
Pt76_001194-T1	4	0	MDLFENQRVGPRDNPNPGAPPNYSTPGSGSEFLACRSAPPSSLSTEILPQGPNFTPTLSGQSGGGFFRRVLDRSPSNSLANNNDLSPPALPPPLQLDVNPPNTPAPNTKPARKKRAPRARNTTIPVSPSTSQVSHPPPRDPTPKPDLSQFQGRNKRSKLSAETMEKIRHQPLDTLRCIVVKDPEYKRLTIADKLELDQAYLDYQSAVHLIAIKNKLEIKPVLHYLGNKVRIRGGNCYNDFCKYDPEAVAIKHNETITSNERAIKCGALWRGLTQEAREQWKDQDYIDSLARVNSVTSIPAKTDHLPEDETSLQNLSTAHQVEGYVVLALRDPVRPVLLTSGSHMAEEFLDILEPEKNQCNSFFKFVSGKQAIKDVSGRLPPLINPRKRRRAIESDDPDC…
Pt76_001195-T1	4	0	MRIGTTRRILTVFAKGWVKITGPPAPNPGPIGLCPNAENSDDNLAPPPKKAIYPKVGVIRKPRRVRFKRRANLCFGNSSEEEVTKKKRSATRRRVTIEHSSSDSDTSQSTRRSSSNSLESGRFCSKSTCRASLSSSTSRLSSPEPDVAALI
Pt76_001197-T1	4	2	MLSQTPPVPAAEDSAGPEDEIRAAEAEFTSKQTGHPSDRMVEDPPAGEQSSSRPPESADQQPRKKLKLTEADKKRSVRMFGALMGTLSKFQDETSKTKQTDAAKRRAAVESRLQAKLKLEAEALHLLRACEVEEINLKQQVLRKADELGYLSGLHTIKFANKLAFSHYLRTSTSKKTDADQNEPHLTTYGRPRHSDQPIFWLPHKLLPEQKELIEKQRMETQEEVEEEQHQWEEERLAKEVRHEYSLANPSSFSTEI	Pinin/SDK/MemA protein;
Pt76_001199-T1	5	3	MNEAERRQTTKGIWMCKGKDMDVLVMDVEGADGRERGEDQDFERKAALFSMASSEVIIVNMWEHQVGLYQGANMGLLRTVFEVDLALFQANKAKQRSSTAGYDKTHLLFVIRDHVGSTPLSNLENTITTDLNRIWDTLVKPEGTESSKITDYFDLTFTALSHKVLQPENFDREVESFRKRFVDKTHPDYVFKPIYHKRIPADGLAQYMSGIWDAVVSNKDLDLPTQQELLAQFRCDEIAATSFEQFTTLIQPLKIKMESGKLVEELGTKMLEARKTCLASFDLAASRYHTGVYQRKRTEFMAKMNSNLSPLFLAQLKILSKSIIKKFQAELIHELKTGSGVRDFKEVVGSQMQAAQKEFEDGVKLVLLDDTDWTYTEELTQLVEDLTNISNQCKVDEMK…	RHD3/Sey1;
Pt76_001200-T1	2	0	MSSSKTYNIKQFLTKMRNPDADFRFMALTDLIKELTARAHAGEKPFHMDEAIEKETVDLVLEMVKDKNTEVKNQAVKTLGVLVKSVSDPRMTRIVDKLISYSANEDEQLRDLAGLALKTVVTEIPTNSKLAPTLCNKLTPKLITQLQDMPASSDTLVTHLDVLSDLLTRFDIYFRSNSSIQNQALKALLPNLTNPRTAVSKRVVTALGSLAGCCKDDIFSALISKTVMPGLRTTETLKLKNSVFLAGVLARASPERLATVLTELVPLVVKVSEVDEEELRDTSLQTLESLLLKCPTEMSSFIPLIINAATKAIQYDPNYAGVDESDEMDIDENENEEDDEDAEFGDEYSDDDDMSWKIRRAATKLLSTLIATRFELLQELYQSVSPVLISRFEDREESV…	TATA-binding protein interacting (TIP20);
Pt76_001201-T1	11	23	MTNSEIPAKARNFDKTFEEEKAATKCLVDMKTIQLTAEDLYNREKVDLEQVELEDVWVLLQTSENGLDAAEVERRRAIFGPNRLEEKSVNPFLQFLSFMWNPLSWVMEGAAVVSIALSNGENRPPDWQDFVGIMALLLINSGIGYYEERSAGNAVKALMDSLAPKAKARRNGSWSEIDSADLVPGDIVAFKIGDVVPGDCRLYDAINVSIDQAALTGESLPISKSVGDQCFSGSICKQGEAEGIVSATGANTFFGRAATLVGAENDSTGHMQAVLAKIGGFCLVSIGIAIALELIVLYGAFRYSYRRGLDNILVLLIGGIPIAMPTVLSVTLAVGAQQLAKYKAIVTRITAIEELAGVTILCSDKTGTLTTNKLTIDKSTIKTYSDVGPEDVCVLASYA…	-;Cation-transporting P-type ATPase, N-terminal;
Pt76_001203-T1	10	15	MSSSEFQLVLRKIAEFSQHYHQSQGLHNPSVNGDASSAGSKHDFPVLADLKTTIRVLADENVSVPIQFAGLLTALSVSGLDRNERVIQTFVQEILSQWNLGAGLVDQRPAEHDPAANPICDIVGTGGDGFNTFNVSTTAAIVAAGAGVKVCKHGNRAASSASGSADLLMALGIPLDRLDPPQVAQLIQDPELDFAFLFSAKFYPIFARLSPIRKTLGFPTIFNLLGPLLNPVRPDRLIIGVTKPELGPIFCRVLHLCGSAKSWVVCSEEGLDEISTAGETSLWRLESDGSITHERLSPTQTFGLPCHSLDLLTGESAQENLHMLHDLLDGNFKTEKHKAILDFVLMNASALIVLSGKTDDFKEGVKLARDSLVSGKAKATINSFKEKALSIVPHSSQA	Glycosyl transferase, family 3;
Pt76_001204-T1	2	2	MGMVRPGLKVSCCYAFLKAAACLNDQHSRRSQTNHPTQASRHHALASLLRLQWAHPAPNHARTSDGVVSLLFSSLSSNIRARFLRPTQQGVTVS
Pt76_001207-T1	2	4	MPVNWTSGKAKLAKSKFKKRPKKTWKDDDNDIRKKPLPFRRYLPRAKKLTKRSEPVIRHERASTSGASGSRTEGTKRTEIDDNSETISAGLQLDHHSSSGLQTTTSNHQKIDIARKRRALLALTDWAGLHTPAVPDDFGPHTPAPYSARLRRKALAKITPPEQEIVPNLTDELQSTSQERGLQRDSNIHSNLRDNHPFSLSPSSHDSIASPTPANPRAKNPATKLVPISSSKHVEGSNVLKADNEHKRTARSNITGVESKSRSFTYKDESSRKAPSNQPLFAPSSSKKTDSTVGFRPEVPPWICRMSRSLGFSPPTGISEFEKQRAIEIESQHSLPSNAIEHHITPDLELLIKREISPGPDKHSKRNALYEGVDIGEHLSISQQGKGEKYVDEDSKDSR…
Pt76_001208-T1	2	2	MDYYSIVGVSASADSNQITSAYRKASLKVHPDRNPDDPLASEKFQALKTAFEILLDPIKRAEFDAKRAAQAARTARFAGLDNKRKALARDLEAREEAYQKQQDQSIQKAAKIRKLEEIKAAGAKLRQAKMSELASVGQTSSTQPVKPYPVPSTCPPPTAETCDTLECTLRFKWTRKKLPELNTVEDLSTRICSCDLIRPSDIESVVISTKSLLDSADNPGPPSKKGSAVVCFKTIALCNRFFEFAQADPGWINCTVTRLSPSS	DnaJ domain;
Pt76_001214-T1	3	0	MELFSLLSGCPGISGGVLDGDADAPPPAAAAAGTAPSDIPVNPATIPLDPSLFTPTPTKPPPPPPPPRPPTPTPPPEQPDSLEHSLTPFRVGKNWACRICGRQFTRRFNCSTHERTHLDLKERAQFQCRLCERAFTRRHDLERHVHSVHPGHTVQRHSDRHDPLILAHPSDTDEPNNSNSLDRAQLSIAHPNDSRNEVRILMLEQPPPELAKPAPTDQLMLALSTPTSTPSTTALAPTGTVTATAILASGSIRGVSQAIERVPLQQISAYNPAREPIFKVGKKWACGTCGRVFVRRNNCKAHEATHRDIREHQCPTCARSFSRKHDLERHMSAVHPGVELVSDGGSSPADSGRRKRRKHEGPDEWTAIDPFILGLAGAAASAAGSVDSPSPRVGAWEPP…	Zinc finger C2H2-type;
Pt76_001217-T1	1	1	MWLPYFLAVFVLISQLISNPYATIDDSMALLWLPGQIEGNFLADVEKFRDENPISSFAGYIQLQARYRNLHEAAICYFEGRLHTLRDRQLENRDRQLRILVNQVIDHILRHESMSRNDLKEWCQVLTKTMQNHRGYITVPVAILYAFHTLRLKNYEDEELTREIEQITKRMMKFLRKEKCAIPIWVRGMISQIYSVFFCITFTNSFINAKTHFQSSSTPIGASITIFIWGMEELLFSEPRLKDLAMAMHNNDNDYIVRNLDDIFNNIFSPPPPKNLSAQTRVASIAALFHLLRGNYRMQATRLMESLSSDHQHFFLFDHELQLVNKVLLDHHMEHSSIVQM
Pt76_001217-T2	1	1	MWLPYFLAVFVLISQLISNPYATIDDSMALLWLPGQIEGNFLADVEKFRDENPISSFAGYIQLQARYRNLHEAAICYFEGRLHTLRDRQLENRDRQLRILVNQVIDHILRHESMSRNDLKEWCQVLTKTMQNHRGYITVPVAILYAFHTLRLKNYEDEELTREIEQITKRMMKFLRKEKCAIPIWVRELLHANWGLDYDFPYGEWKSCCSLNQG
Pt76_001218-T1	2	0	MNILRQLILRTIRPTITSYPARPSKTIRPLGFTRTQQPQQQRTFSASPSTQWKSIGSPKKNRKTRAKLRTHQGASKRFFVTGRGQFKRVQAGTQHLMTGLSQSRKRKLKPMVIVKRSQTSLLRKLLPYAGKRAGFRKLDQSETVWWRSGKLQKSGLALQQAIQRSHALKRSLLPNPPSSSSSSSSPPSSSSPAP	Ribosomal protein L35;
Pt76_001219-T1	4	1	MENTANQGESQALKNSLINLSHQAIERFDQIFQNILAQNHPSLHLHPLSIPVDNLEQPKRELIQSLELIKQSLRHFDQSIPKASTAAAAATAEATTTETNTEAATATVPPTTTATTNQSIVKLFALLRQSSLHLNSLIQSQSFIKQLNQSSHHPISLSSSLSSLDQQYSLLPRSTYLDPSLLIENLPPDQRSRTSVPLIEALARDIGLECIRDSDDSNLLTIAGKLFVIDIEIDPNHDQTHGQVNRSKFSYTFAEEEAKRDLSIDHELTHQLSNIHHLFQAQPPHSFCKLTQLQLVQNSLQSFARSLRQIKELDELMINQSSSIDYFMVFRKLISDYHQHHQSELEQENGPKDDPTPTIRLPPSGIPLTSVHQLQLDLVYHYNSTDLLNDAIKQKSSQG…	Mediator complex, subunit Med1;
Pt76_001220-T1	4	1	MIAGGPAGRTTPGAEQGDDSDQAWDEHSDTADQPATHPLTLHTTTPPPPATPPTQQQQPTSTPPDSSTIFTLIHDPAAILTRLQAEQDQQQQPSPPSPKRARPSLPWEAVIPPELIKTSRSPDHPAAPSRSPSPECEPSPSSPGAPRGPPPPPAAPYTRLPETPSQPGPPSEARRREQKFLACLAAPTVDVAGLRKLAWAGIPPRLRALVWMILLGYLPPPRSRRLETLARKRREYLDALRLAFAAGTHNLDQTIWHQIQIDVARTHPGVPLWQFHATQRTREEN
Pt76_001223-T1	1	0	MYCSSQQLASHPVPIIYASPPLVRPKPIRPTIDTNVRHASFNRPHPQPKQLRRPSMIRASTLDGRSLAEVINAARIASLNEQPKRATKSPASINETHSSNPLSRRMSFDAPPTSSGHSDPQRPRLTSAGSRADYFSDPYTYDGLVDLK
Pt76_001226-T1	4	6	MAGSADGVAKAADNGRATNAPDRSDQDEQVRAATVLQTRFRKYQRQREDGGLNLTASTRWHEAIKEQNFKTARRHSTQGGRSDSHSRWKRAGVFTSGLVDSGPTSPHREADPLLKSPSTRPKKTMDTTYWLEMVDHKHRYGSNLKAYHIYWNTQYEGDQNFFYWLDHGEGRELDLQDSPRERLDSERITYLTAEQRRNYLIKIVDGKLVWAKDSRPVDTARGRHKDLGNGHGIVDATPEEFEAAKARGEIASSDSDSSMSSSASSILSRDAHHYAQATPQKSGVVAKLKSHVDPKAIMDNLLRKTLNANTWIFVADQSGNMYVGIKQTGKFQHSSFLAGSHVIAAGLLKVDQGQLTSLSPLSGHYRAGSDQFKTFVKILEHEWGCDMSRVSISKALFMI…
Pt76_001226-T2	4	6	MAGSADGVAKAADNGRATNAPDRSDQDEQVRAATVLQTRFRKYQRQREDGGLNLTASTRWHEAIKEQNFKTARRHSTQGGRSDSHSRWKRAGVFTSGLVDSGPTSPHREADPLLKSPSTRPKKTMDTTYWLEMVDHKHRYGSNLKAYHIYWNTQYEGDQNFFYWLDHGEGRELDLQDSPRERLDSERITYLTAEQRRNYLIKIVDGKLVWAKDSRPVDTARGRHKDLGNGHGIVDATPEEFEAAKARGEIASSDSDSSMSSSASSILSRDAHHYAQATPQKSGVVAKLKSHVDPKAIMDNLLRKTLNANTWIFVADQSGNMYVGIKQTGKFQHSSFLAGSHVIAAGLLKVDQGQLTSLSPLSGHYRAGSDQFKTFVKILEHEWGCDMSRVSISKALFMI…
Pt76_001226-T3	4	6	MDTTYWLEMVDHKHRYGSNLKAYHIYWNTQYEGDQNFFYWLDHGEGRELDLQDSPRERLDSERITYLTAEQRRNYLIKIVDGKLVWAKDSRPVDTARGRHKDLGNGHGIVDATPEEFEAAKARGEIASSDSDSSMSSSASSILSRDAHHYAQATPQKSGVVAKLKSHVDPKAIMDNLLRKTLNANTWIFVADQSGNMYVGIKQTGKFQHSSFLAGSHVIAAGLLKVDQGQLTSLSPLSGHYRAGSDQFKTFVKILEHEWGCDMSRVSISKALFMIGALEKYAHFSKKKAEMKAMMKKLWKKHNDQDPEALAAEKEKNEDRPAQVAAEHASHQENWQETVRVNRLARVAGEEERERIKKQQGALKDGRLRNSVVLPSLPHEGKKKEDMTDDERVERGAAL…
Pt76_001227-T1	4	6	MFAPFAHARLLANLEATTGAPPTALLSHAGQLFVATAAGSLFVFTASAAAAELAKSFGSLRGTTQPIDGLCLLTEPRALAVLAAGNVSLHDPAQLTLLSSCQKWTRAQASALSPHAAVLRPAGSQLVPQPPGPPQHAAPPVLLSILAVPCRRRLVLFLWRDGQWLEPKEIALPHQVRSLVFPAPLSLVLGYSTGDYAALSLAVPADSRQPISHTLADPFPSPVAGLVPRTDAPSPLPIPSPKAAGLASLAFKTPGLAVLGLAGTTKLARNAVLATGPPSDELIGIREHIATFFTLHGKLARPHAIVHAGTTPVPSSILYPAPPAESLVRPPYLLSLLQSSQTSTSLLIHALPTLSHLQTLPLPAPTHPLPPESASPSAPNTASPGKKQTLEPPFNPRTL…	Vacuolar sorting protein 39/Transforming growth factor beta receptor-associated domain 1;Vacuolar sorting protein 39/Transforming growth factor beta receptor-associated domain 2;
Pt76_001228-T1	28	9	MESTHESLYDSMRKIITSQGITPAEELWIGRDTSEIKKQLEPLLSFLWSLLAMKLAKSDPDGRLEKAMSGMVRLYKSSNFDAFRPLIEFFLKNPAKSDQETFDFIKQEFNSPPSHRSFTPSSVRTGTTADRVHSSSNPSHQLSSSNLVRTDTTAGRVDSSSKLPDFLPALHRELNELMYMDVTDLTVDRFIRLHHPESASLLKEYRELTSLLQPCENLINQKYEEQLKDTSEVHVLNWITPILEHISTMLQPLVSALPNSRTWRSLCDKPIQGVDGKRKPDGAIMSQYIKDEYHIEDLLVPVELKKNQSDVQEAARCLAKYVHPVFAAQPTRSYVIGLTLCGTSMQLWQFDRSGAIGSESFDIKATKENFIKFLTLMTLFLTTNKQVLGFDPTFVEGAG…	Fungal-type protein kinase;
Pt76_001229-T1	28	9	MLPGPGALGHPTPKFQPELAKVGRAMSITTRYDGAGDAMMWTNWTGLSSSSTATTSLNVSPTILRPSSEKR
Pt76_001232-T1	28	8	MISALQGGGRTKPDPLPSTLSTVRLLNKRSHHQIGSPTTCASCTPAHQTTPHCQYFDRRRLRPVYHGTSGVSPDPVPPARLPALARPTNLPHPQGTRRPQTNPFFVHCSRDWNLPGLSSKQPHPQGTAHSLGPIDSSP
Pt76_001233-T1	2	1	MLPGPGALGHPTPKFQPELAKVGRAMSITTRYDGAGDAMMWTNWTGLSSSSTATTSLNVSPTILRPSSEKR
Pt76_001234-T1	2	1	MPQFEDRKNLFEHPKLAPDGLPTAEVRRIYGQNGLPISEVRGSFGQIVDGFSFLHKCNIIHQDLKDKNPTSPSASTSPR
Pt76_001236-T1	2	1	MQKRFYDGTALRRSDRAICASSRLILANAKDLAENGKSWKDALSEVNYVASFVDFFAKETLRTDGIIVPSSTPAVRHLVIKQTISIIAALSLELPRGYDHL
Pt76_001237-T1	3	4	MLLFTQLSLPGAPQTAGRPRIRIGWILARRPALVMGAGYNLLASSTTQTHTQRERGDKDKDETPEPEVQEG
Pt76_001238-T1	3	4	MAPRTGSLPYSSPRTTPPSRSLITVLPPASLPHNPPHARSATRCSGYGSPAAFSRGILIPLYPTLAAQMAAIAREYALPSTGGMMLYMVDASPHAGDLARHMIGGPKISEAAWQILWAAIFDEEEGAEAFERELLERDQLYAEPILSPHHQEELLDEETLNSSLEDLARHFPAPPLSLRPSPTREDPPRRTSNTQKDFKLADHLLHHSRSHSSFKTSAPPTRPSHPADPPSRPSSAHSATRPGFRASRRIAIPPARPPAPGSDRASCCSAASSSFRRPPPCIGAGMIVGKIEFDIDCSRSTGRWYEQWLNPSSRPIRSYDHPLNHQNHNNNSNNNHSNNLNNSNNNLNNSHNSNNPPHTAPLSTELSRPLLLPNLITQRSQSAASSDKQPSPTQHHFAR…
Pt76_001238-T2	3	4	MAAIAREYALPSTGGMMLYMVDASPHAGDLARHMIGGPKISEAAWQILWAAIFDEEEGAEAFERELLERDQLYAEPILSPHHQEELLDEETLNSSLEDLARHFPAPPLSLRPSPTREDPPRRTSNTQKDFKLADHLLHHSRSHSSFKTSAPPTRPSHPADPPSRPSSAHSATRPGFRASRRIAIPPARPPAPGSDRASCCSAASSSFRRPPPCIGAGMIVGKIEFDIDCSRSTGRWYEQWLNPSSRPIRSYDHPLNHQNHNNNSNNNHSNNLNNSNNNLNNSHNSNNPPHTAPLSTELSRPLLLPNLITQRSQSAASSDKQPSPTQHHFARQSPPPAERAAPKSIYDNTHSFLAFDDPALPTDGSPRPTPSRQKLPPPTALLPPGDPPGRAFYGRAEDK…
Pt76_001239-T1	2	6	MLSSRLLGASLFRAAAAPRKPILRSLSTLLFIEHRQGKINPATLSALHAAQQLDKSQITGLITGSSKAPGFDQAVELSKKLPIKKLLVKDDESLTRYVAEPLAPLIASVVREKGMSHLVGGSSSVTKSVFPRVAGQLDVAQVSEVMKVVDERTFVRPIYAGNAMVTVCSEAPVQVLTIRTASFEALKLDEESASVEVEMLEGPIETTTTTQWEGEVLAKSARPELGSAKRIVSGGRGVKNKENFEQVLTPLADKLGSAIGASRAAVDSGFADNSLQVGQTGKVVSPELYIAVGISGAIQHLAGMKDSKTIVAINKDPEAPIFQVADVGLVADLFEAVPELTKKI	Electron transfer flavoprotein, alpha/beta-subunit, N-terminal;Electron transfer flavoprotein, alpha subunit, C-terminal;
Pt76_001241-T1	4	7	MSQTLFLEAPPTQTLSGFKTTDSRMQPGMPTALELHRLELLRAASHHLPSIPPRNHWDCLAFRQISHRLIGWDRLYSERTGEEFIFQNYFEESPFGPELLYAIYPRLVLNWNHSQVLSDTIIFSNLGRHPDQRVEEQQDEDYQSNETSTSCDATDSSIIHSDDSHGDEGQELVLPNPFFLPLAPLSIQPMVQIPAAFQFERHSQPGPVAHHPITTSSSSIPRCRKSHRIESACEPMIDFKRRKIQPA
Pt76_001244-T1	1	1	MAQSNQTRLEIKDDLFLCDKFLRLAAPEKIPAEWPQDPLAFMLVAKESCSLVWFKAKVLLHLDLLRDDFKLGGILNNEDALHRLEWVGQIIKPSGITMYSFPSGYAAFRRILFNMRGATRAGCGSGGPARIWIN
Pt76_001249-T1	3	1	MPQAHPPGPATRVKQTRRPSSQAITRMTQVRTGGTPNITPSRIITNTPNITPSRIITDTGGQSGESGGPMPPPTIGPTPTRAPVITPSRIINSTGPHTGHSQTPSVTTRRLANNPPPPPPNPIIHHGPPIPQPELMSEDESLVDKVRASTSDDEAYSNYGSMDGFIRPPPPRGPPHITVPTVHQPLQTPASRADHRPAAAVPAPPRRAPPVGNHPLVDSMLASAQLLDTDLQLVQQLFNAPEETRWQLQVVMWLTQRRLTAALPAAADPAHMFIPRFSVPECVKGSKRSSCEAHLNSTAGHNWHMGKSLCTRHCP
Pt76_001250-T1	4	4	MFHQFGNVALQNNQDYMKKFNIPSLDTENYMDDNSSPFNFSSNLSFTSNGFFNHAHKDEGDDFNVTMFMVRGRPPPEGGADPSESSSYDGRSQTYAAVVQAASGTEVCGSGATRYASRPYLALYNPKAATASVPDQEFRAACGSLDPWQPPSISSQSFSGTYQADPAKKKHEAPKPFKAPIVPPAAVRRPMRKAPAPKSGSDTDEMDAESKLFERVPAAPPMEDTPKDSPAAPATSKTIPPTPKVRFERGISKDHPNAADVILKKMFDVNVPNVTVSELLALAPSVAEGMKKWVSRRSVEVGAEEMRVSSGTLAEDSEGEGRIDGMRLYSCPLGYMPCLVGDEESNALPLIDSGSQLNLISDAMANKFNISPCVNFSSAVYGIGNQACELVGVAEDVPI
Pt76_001251-T1	4	4	MQPDHRRWRARSSHATFGRAITGWSRTITHVGNWLFIGSISIARRSGTSTGIGRRNAIELFQGRRRRFVEQEIPEILARIPLLAVPAISAAVLAIVRARDASQSPGFGGRSRILWGCGVMGDKGET
Pt76_001254-T1	1	1	GFVAWSRHLELAQPGFESWWS
Pt76_001256-T1	3	1	MPNSCLLITFIICTFQIFGFQAVEPLKDLVIDRTDHATESSISDSTINTRGNINEVLHIGGGKKDDFIASNTQPSSLEVIHTAATSAKKSRKPSVTSDRELEKGTKECYTRTLKNFHIWKSSVSKLHLHKAELHVIKRDMKEINKALENLFQNRIDEFRGKPCQSKEKKIEVNRNPAASIKEKMETNWLNLVADINNLWEFLEPIDEEESISFVRKGSDFMIDFFIDLQKHQIITKKSLSNFLNNEGGSKIISTYAYNRFLQPRLDVCKLYMNFNVKLSLLEGPATEKVADLLKVLNKDAWIQIEFDYLKSQIIAYSQEAQKEEPDDIQYLCDWFLGLAAPKSMDKISEKIVIDFMKESIVYLKGWINVHNAVWWQIEARSLISTKLVYDMISFILRYN…
Pt76_001258-T1	7	2	MEQIDVGFINDRTGATENNPTVEQDSVPESQPRLPGALVLRDHPNRPNLLTSACPTRPAAPPPLLVRFTDRWSHHPLVYSYPTRQKISSSSFPLQPPFPRTRSGSTIYFPLIDPPTIFSFGGWFDGVLQSDLYCFSFDPAASKPNLTAKVVATRGPAPTPRSDPLLAAADGHLFLWAGITETLDGAEQDTRLYSLSLLTSSWSRYTVSGPCPAAMFGSTTTIFEGFFYVYAGTDINGMVHDSLWRIDLDHCKIFALWAYT
Pt76_001259-T1	4	2	VVQCICTGGFVLAIRTGGLHAICQYKCITRRLSNTSYWRTCNPPVGNSSNFTQSASTNAYIQLSGSMHSYWRIARNLPVRMHNKKALKHFVLADYTQSASTNACN
Pt76_001262-T1	1	0	MDPCQPSTSKKRYNISPLSSAPRPSTQHCQHSSTPFRHTDRKPRLFRKNKTPGLRTNDQDFTDSENHLQLHHILTSSALMINQKLRRLRPSLTNPSSNRNPLAASYASASSSSSSSTSFEFPSSRSPSPFEIFHLPRSASTSQIKERYYELVKVYHPDVATSKSNNPPSSALREDEITRRFKLIRDAYELLSSPSRRQRYIRFQEGWNDSRAQTPNRSWRNNSTSTTWTNQAAYADPHFNLSSVWRQFINRHQSARAGFYSSVHDDGSNHHWFNNQQGQSHTFKQQWERDGLFTKNGIFISAVGCVSLCLYLVQLWRVLPLVGSDDRAELPSEKEKTKFRKFIEPTGDDRLDQEAWSKLRAIQFTTVGTNGRVDLGASPAPLRVSSLIIPSHDPSPHQL…	DnaJ domain;
Pt76_001263-T1	3	0	MSLLTLIAGLNGQWYIPEGGQERLRRLAFNARYLCLGLCKLRFIVYGDRDSQIIPLLIFHRRMMVELYAIVVVVVAYLTTPSQSRTRRSIGGVQHGKHSLALDNFPTSLPADAPPQLSGDAVTVGLDRGKLHGATFLLFGSVALKPWPLVSLALCRPSFPLISPVILCLPPHPPPTRQPLLPPQRAHPYCRLHLP
Pt76_001264-T1	10	0	MIHYSTTWVWNQGRSSRKVDDIIEGSFEEWRELSSGNLVPSHFLGFKSPYQLTPSLPDGTAKELEGSHNPNSSSSLVSEILSEYQEKFGKIDSIFQKSISGYVYPALENYSEIRLGNQYAHDFVELEHPGTESNMGVLPLPEAGSYGNLPSSPCQDKSLREFLEYNNENDKFDTKLLCNQNQQNKSWSEARALKNTLPAHTLPAASNLVSKCSQLYDLNMKKLPSEIDLPGSFRGKVEKIGNFEIPNLINFPETMKPKKFNGKSSINVDDNPITKLMLDHLNRYEQEKRIHCKDIPIKIEGLPVKICMKKPHSIQKYGEIRNPSHAQYKIEIMSDPKTHSKVFLSKENISRPLKFLLANLKICHQTIINCQGILGVEKLENAENLFNEWLEKTIFKPED…
Pt76_001265-T1	9	0	MLYSPGKPNQFTKIHEFYTPQHPDHVGFPPTYMYVVFPSLFGTLHFETSLLTSNVVFSSDALFGPEATLSLRSAKTVAPGTPQFLIPTEQLNMFMSRGVAALKRRLKEVGNANTSLFGYKKVNIQQLLTRRDVKNALNSVFSVAGYHGLLGHSFWAGGASFRHAMGMSKECDLRRTVVPEKQVPKVVISNDTEVAPAPTKLKKSQAIVSPPSGAAQATIGAPSGAAKATVGARSGAEKPTDLKQKVLGELKIQLKVGKTSNQQQIIEGEKTLGKVKKTKQNIIKPKCSATDLAPAKLPKVEYQRQGLRYAVLH
Pt76_001268-T1	4	2	MWEQTLSGLIKALRSSKDDEKRVIQQALSEIAQEVKSTDLDLKAAAILKLCYLDMLGYPQLTSYSFNVVECMSSNKFYIKQIGYLAASQSFGPNTEVSMLTTNLVKKLSRTWSRIQTSQCLSSIRATSIRPPPSCASPYHPYLTCSTRKTQPTYPLTSQCITPSPRLGNVLLPLYIHWPAIWREKSGATVMSSTLPLPIQRAKAWTYGWKDFVKNCWMTTLALSAQQSTFVNHPRNPGPGSSWRQNFTTCSSKRTIGSKSSKFTVLTPIEPRLTKKLLPALSDVISTTNAMSLLYECIHTILASGMLTHATSVEESYKLAKICIDKLAQFLDHVDQNLRYMALVGLNKLVPSHPELLEDYLETILELIHEVDPMLAIRALDLLEGIQYHSQSLRNTVDY…	Clathrin/coatomer adaptor, adaptin-like, N-terminal;
Pt76_001268-T2	4	2	MSFLNLTSNFNSTAPVLCLALSSLPHLLNSQNSADLSSDLISMLNHSKPTIRKRAVTAIHTLASVDMARMIEERGDLSHEQYTASADPTLSKSMDIWVERFREKLLDDDIGVVSSTVNVICELASKEPWPWLELAAELYDLLKLKKNNWMMIKIVKIFTVLTPIEPRLTKKLLPALSDVISTTNAMSLLYECIHTILASGMLTHATSVEESYKLAKICIDKLAQFLDHVDQNLRYMALVGLNKLVPSHPELLEDYLETILELIHEVDPMLAIRALDLLEGIQYHSQSLRNTVDYLVNDLEGRKPRTTSEGTGHSDAVKALMSIQMSSKPSHHSPTLAPNHKLRIINVVITICSKSAYSHISDFNWFLEVLVRLIRLLVASQIQEMYNESNSSNTDGSHS…	Clathrin/coatomer adaptor, adaptin-like, N-terminal;
Pt76_001269-T1	4	1	MSQGRKKFSPFGGLFLSMYLAPTHTITNKYSRTEDFLTMVRRGRGTKGSLPPSTDYSCPEGTTIIRGTSTRPLISYQANEPAVVLADVPELVSDPGPTEQASNLNEDEKSESDRQSEMEDDRLYCVCRTLYDGRTMIACDRCDNWYHNDCVGIEEDSVELVDIFICPSCQTDADKQTTWKKRCARPGCHLAARVLSKYCSDWCGTERAATRLNTATTDYHRFWDSVRAATKPEGVVIIESGNPNHSSSCQANQNMLDDILLNQRTKRLEELLAKKLAVESQVQLATSRSKYLGYAISRWENMCLATARALQIEDNPSPDQSTTATTTTSKPKKGGGSGRGRGKARGGPKKSETSFLNSAISSIEAPCGFDVRLIWDDKDWAQWTSSESFSALFRSQESE…	Zinc finger, PHD-finger;
Pt76_001272-T1	1	0	MPHQANDEARRHAPIPLILLILNEHKFLSISGAAASTPFANFSKIGDPSGRLNFGGKAVVHSHGVDFSVMAVKVSVNNLSFFLFGARGAARCGLHPQNPNAHSRSQYHKVVFASDGLGTPSLTP
Pt76_001273-T1	3	4	MTGRRTPYRVKLKTDLNAAFEAISLTGKFAGWEALPRAPPAWLYVDGVGDISMPLGEEQIMKIIGKAQQTPYGSTTPEEPDVGGPVGNNIWELNPDQLEFLDPEWPNYLLMLRDLVESKLDVDGPIRLNFHRMMIFGKGAMSTPQTDIQRTRGMFGTLMICLPSAHEGGEVRVEHNGESMVLGGSDASQSFSCWYSDVTHEILPVKSGYRCVLTYNLATRPDLTPPTASALDLKKLPLRNTLESWIKDLASKKTSKVPSHLYQVLDHEYFEPPTCMKEFNDKDLARVHLLEGFQPELPFEILLASLEKNEQGPITREYQRKRLESDNSGSDRSDSEQYDSDWDSMAEYHELDEVEDVEYCVKSLRTLDGTIIASSCDLNLNFCLAADPFENLNEPSEEC…
Pt76_001276-T1	3	4	MEDIVVVTVGSTRFDQLINTLLAPSHAELAGLLGRTPTLTRVLVQIGSQQELTLEGQAIPIASHLSLPPSQHIQLTIFRYSDAIDSLLSRARLIITHAGAGSILSAIRPITPAPELQAKLQVTPDLSLDISPTSIKNDKPIVIIVPNPGLMDNHQLDLAHQISSLGLAYTCSTDQLLATIKEALNPHHQSSSNSSELDLDPVPGPTKFRNLLDQQMGFNNE	Glycosyl transferase, family 28, C-terminal;
Pt76_001278-T1	4	2	MDIDLEPIDFVSQLRNEAPEDLRPMLENFSDLYQRKLWYQLTIAIQEFLNLPSSFPFQIRLYNDFITDFENKINSLKLVEIAVVISQRFTDANDALEFLSKLADKLKPVEKKDEEPAGAIKVTGASAKATLQTNAEAYVLARMSAAHFCLLLGKTKETESAMDECRAIIDKLDSVDTSVRAGFYRVSADYFKWEAAYASYYKTSLLYLACLPNVNADLDVESRIQRAHDLGLAALLGDTIYNFGELLQHQILESLTGTPFEWIRSLLFAFNEGNLGIFESLTPRFPEEPILQNSYPFLRQKICLMALIDAVFRRSVTDRIMPFGVIASETKLPVNEVEHLVMKALSLGLIKGSLDQISGTASITWVQPRVLNKQQIEALKKKLDDWTNRVMKVGQFAHS…	Proteasome component (PCI) domain;
Pt76_001279-T1	4	2	MESVCAQVRTCQAQGAQHIHLWHLAAQECSSHLRPSAPGAKLARIRALSSTPQPHRVGLTGDQLDPELGLELVGYKSSPHYTAGVLPAPPVCGTDERRVIRGTDEDWLGNPSVSSSVSRNAFFPRGTDGLHTFSPKTTSGWS
Pt76_001282-T1	7	2	MASQSSPRGPFTVRFRPRPTPSVGTAGATGAMRPASAIISPARLAAAPYVAKSPIQYHSPAIHPELDAKARLAVLAPINPDLEPALIIPDAEPVPIIPDAEPVPIIPDAEPAPIIPDLRSDDAASHADNNHADQDLGAPETKLTTTSQEPDHADTMTLMRLAEELALPADQMDRFRKVAQLPEPNCLMGVFMYMVWIQHRLETLPSNHPLEPTPAPVANPPP
Pt76_001285-T1	9	4	MAAHGGSQTCRALKSPGLPPSQHLPSENGQRTGPVRRPQFPHHSSSARYLENYDSDESAIDTPTNNSPDAPIQATYTEKAVKPPIQAPSTKDLVKTGLIFEGSSVNELASRPGDSTSKTTEDDRSPPPPAQGIANSAHQTPLIAPSIVLLDGPPSSWDSNSAHLTASIAPSIVLLDGPPSSWESSAPAEGQARQPVFPDVVLLDGPPSSWDSNSALRKRAQTPNYPPPPTPRPRRSK
Pt76_001287-T1	2	0	MRYPYESAAKVVVIIRSSAWLDAASTARTPKTAIQIHHLLYLASRLRGSSPFNSALLDLAVVAFWGMARLAELTYTLFSYSNGSSRLNLTRPAMVQAFQALLQAGGFHGLSGHSFRVGGASLRHALGVPVPQICRLGRWTSSGYEFHLLRVMGLPNVSGSQKPRFGAYIRPSSKKPSAKRSSCLAEDWPLAA
Pt76_001290-T1	1	0	MSGRKQKKPNTSLELSVASSPNPQSTPKDTKPDESKSATAEPPSGTTLTNWEELEKAQKIAANTISASYKSYSTPELSNQVDKHGRQMIAYPCKISTAPPATLLAAT
Pt76_001291-T1	3	2	MWTRPSSPILFFLFYYAVAIINASPLRPSQYAPAASAHPHQYILSPHFDINAKPKTRKYTFHVTETTAALDGFLRPVLAINGQIPGPLIQVCGRVFVESTRKLVVDYKAVLTVINFGFWPNPRQMKVIDWRSPIRCQLDPYIGMVSIRRVFKLALFMRFCLAVASFKPDLLIQALFMAFIHPNLSFLRESRIRIISIVCITSLASVNANRMEQSVILYLFCVETPRREPRCLFFLSWEDGVTGKYMQTWQNRKKRLIPLAWFKIALLFPRRNPMPYPSRWGKFHLRVLAWTVEFRCFVVPRTKMPMVLILKNVFTIFLVIVRNVLASIACIHLLPVEQSNQKKTWDPQNLLFLIMHRILLCRRTGYHSHHQNLMADGINGPLIIHSPRDPLKRHIDFDQ…	Multicopper oxidase, C-terminal;Multicopper oxidase, type 1;
Pt76_001292-T1	3	4	MASSTGGKPKKRAHIVRSGNAGNSSKSAAPAPPTEPDKDRPPPLFPPGSKTPVQLLHERCRHNNWEKPSIDIRRYSEGFTAVVSLVKKDKKDASVRHTVRMEPRPPLNRATAEEAKHWAATYALFRFCNNMPLHRVLPPGPKDYWVNLEQEKKTAPTHRDWEFDTDPFQAAVEVKKRQQVREQKHEQSTITQEGGNPGEGKKPLPKCWSLAPEVKMDHTLRDRIEQIIRGLLTRIHMSEAEPTSQNAQLHIQNIPQPSALESKQLSDELIKIGFRPGHVATALDHLSKIRNASESASNNKTSQLARTLLKSFQGSSDRDALLQYLTVVVPEDDLPIRFRPTEKSASFVTAMSSGARGGSNGQDLEIRWMVERLHRLHGFPLEAISTALNGPVGARESIA…	DEAD/DEAH box helicase domain;Helicase-associated domain;Helicase, C-terminal;
Pt76_001296-T1	1	1	MNLIQVLPANSCQEGHRQREISATDVFAELCPDLGRLTPTEQQEAWDISQSFASQLGTGIMEDEQPGPKRPRYAQQQTDQNFATAPLVRSDDAIAAHRPNPQPAYHGTNQYDYYENPTHMSTYLENLWIPNQIFPGDRYGLASPKRPTSADPSSSNWANIQLLTPPDEHSSTVRTGTNSYLSQADSLTSPTEFLPIITRPDVTDPSLNVYSSTFGQMLMKSVDGIHIDSNCERSHQGSSKSLRPCVTIQTVVKMDGLSLSSDFNTSPNT
Pt76_001299-T1	4	5	MSLPLAALDSQHPSLSPATTPPADDLDTFEIFDPRGLFSPPSNSTNLLWLKTTAATNPSTPRMISPVESPISPCSSLPFCRSPPTSMSMNQSASLVRGRSPPPRFLSEPHSTPSPSSSATSSPSPPHHPAPSIPHTRHNYPLSHHRPAPIVTSGFRDSSLPSRLSYLRSDDRLDSVSSLAYSDMDASPAVNFLSAFADATIPSIRAEMSPIPTVPSELVEEGDQVAGYMVGQIIGRGGFSVVREARHPATEQRVAVKIVRRAPPRSHQHSRFPPQPVSLHASISSRDRSSSVAMTVNGHLVNSAHLPLPTSATEDLANALLKQEIRVWSSLSPHPNLVPLLSLHETPTQTLLFMPMCEGGNLLQLLNQVKLNPHEQDKLYALFAWPSFTSSSSPPLGQS…	Protein kinase domain;Serine-threonine/tyrosine-protein kinase, catalytic domain;
Pt76_001301-T1	9	10	MECHDEPTVTRSSSESDCTSYPQLSEITLASDPTSSSFQSLDLMTNNFYTATTGLITDFSSGPLSPVPGGSHGDHSTEPHNPRSSPYHPSSTRTPAQTPSSSPKKATPPASNPSSDLSIHRHPTPQRLSVLRQGGTANVLDLASLVRSARDRAQQSKEFICSPPTYNYYTSTSSLDSPPVRPSLSESIDGKPSTLGPSLEPRSALVSQSSQHIAGPAWPYCLSENKLRSYTPAELDSSPSSSVRLPSVDAQSLAELTSTRSQQPRLSSSLLDDADQEEEIESMELRASDPTSELEAIAMASCLPISMDTMRSSAGPRKRKPQRSKSQGGGLYAFWAGGPPETVPGSSVDSCAATHSSLPPVTRARPRACSGPSPSDPQLVSSSAVPVSLSPLPTASVSV…	Pleckstrin homology domain 9;Sec7 domain;
Pt76_001301-T2	9	10	MRKKSGFFRRKLSTSLSQADLKCEQLPTANSHQPLQLAFSSTFAEPLVPRHPLTNDISQQHQQDKALNSTPPVPNIPSSYHRSSSSQPNNNISHSPMPLKSRLSSAGSTRQSLARPASAGHSQDSEDSRQDQSTPTNSKTLANSHQEAFRKSMSASQLTRHGSPSESLFSPSASSRSHSPARSSTKQHPPLPSPSSQPKSSWLHSTSRALVSYTEQRADPLSPRAAQSRPPSSTNLPPSSLSKTRTIPAPFDLRSGKTRPVLTPTTFLGSSSSTLGGADSGQLGSSAGPASQHASASISSSLLSSDSPSQTHRLSNLSSTGLSEEDKLRLSLERWNLDQDGVLRGGLSSISPQTPKACQSSPALHPSEPIEHMQQVVHSTGFDLQSAPDIDTLSSSGSM…	Pleckstrin homology domain 9;Sec7 domain;
Pt76_001302-T1	4	10	MNARTAELVRHLNTTAIAHSAESYPGMHKLRSLRAAATLRDPFINEDTGFPLELRHRMGIRGLLPPAIETLDQQMARVLDQMRTKRTSIGQYIYLSNLRQSNVNLFYHVLLTNTSEVVPLVYTPVVGEACTKWSHIYQRPEGLYVSWNDRGCIRDVLKNWPLPEEARICVVTDGSRILGLGDLGIGGMGISVGKLSLYVAAAGIRPWATVPICIDLGTDNEKNLADPLYLGLRMKRRSKEEALEFMDEFMAAVHAEFPELVIQHEDFATERAFDYLKRYQHSYPMFNDDIQGTGAVILGGFINAARLSTAASGKDLRDQRIVFMGAGSAGVGVAKQLLSFFINLGFSEEEAKERVWLVDTKGLVTSDRGDKLAAHKTFFARQPGGPQIKTLIEVIKHVK…	Malic enzyme, NAD-binding;Malic enzyme, N-terminal domain;
Pt76_001303-T1	5	7	MKASQLFALLAPTLLGFVALHPGVSADKILVVIEDGVERSNYQMLWSSLTARNHQLSFRAAKDATPALVEFGEPAFDHLVLFSPTAKSFPADLSPQSLVGFLEYGGNIMLAGSTKISEYWRDFGREFDVDFDNAATSVIDNFHHLAQDPLTIYTTLELNPLVEDQIVIPPSVRSTNLPVLFRGIGHAVGKNPLLMSALRASPLAYSAEAKSKESDPNPFIIGDEIGLISAFQTKKQSRIVFVGSVDFFSDEFINTELTLPDGKKTSTGNRKVIDHLTKWVFQEAGVLRIVSATHSKVGGEQEPPRYRVNDEIEYRVDVQMLQNGRWGPCPLKDLQLEFTMLDPHLRVTMTPTKSAKGTHTTYSTVFRAPDRHGVFTFKLDYRRRTGYTHLEKGIQVSVT…	Dolichyl-diphosphooligosaccharide--protein glycosyltransferase 48kDa subunit;
Pt76_001304-T1	8	7	MDSLERIAGWRAIHSQLTTLLGHSQHFATTTAHTPIQLEHYHHYFHNHTQNTEHQHILSLIDSLYQITNHGKLISGCTGLIQLVADLCARSIDHLQASLPLLRANNLLLIPTHTQAPFLRLPDPAPHSQIIQHAAGLLTQIIKFSSPQLSTEHVKLIIHLFINRIGLRTSFEAHLTIVLDYIDTLVTFGYVPTRPLLSQELDGAALLIDLVRFVARIVGLQPLQATVNVLRALEPKQHSDLIDLSSSGQLLHLTIPLQLVVEATTPLDPAIIQQAKACMKDLIRSPANQAIKSLLSTLTADDPRIDECSKVGAIRCLRYAFEDYDQIYKQARPAAASSAEEEASGVATSLTLLGLGLLLVKEPLEHILSSPSRTSLAIDHEILMLIYDRLYFRLQPNKT…	Rap/Ran-GAP domain;Tuberin, N-terminal;Tuberin-type domain;
Pt76_001304-T2	8	7	MKDLIRSPANQAIKSLLSTLTADDPRIDECSKVGAIRCLSPTRLRSSPTRKTTSTAVSSCYSSPKNVSRIGSMILNGLWTSIDSILPSPQDQLKDTQGTNQSPLVPFGKIFTLLFIRRAEETRCAAADGAQDKLLELMSWNLITIDKYYSLSIILSRYLSTPLKLSLIDQIQSDQVCSPENPSWLSNLVLLLDGFFEFDVDRTTLTNNNNNNNNNNNINKSTVKSSAPSGSSSPADSQVRLLRLIHEIFMEIRDLEEWREELLQEVVIPTLSRFLLLPDLRSCDNPVLIDLVMDLIREVTHNELVNELLSNQDQTVGEQESHQDPTGNKSLDTYDRLRKLLMTTAKMGQLIDIEDITQLTQSTRSTQQSDLDSIPPAQNEAIPNLSLPSTPFSTPSSLP…	Rap/Ran-GAP domain;Tuberin-type domain;
Pt76_001304-T3	8	7	MLKGRRHPLSQVCLRRLRPDLQAGQASSSQLGRRRSKRGSHQPHPARPRPPARQGASRAHPLIPQPNQSGHRSRDPHAHLRSSLLSSTAQQDFDHRQPDEGRRPRLLSRAHATLLQRTSPALDQFMVFGLRSSDSILPSPQDQLKDTQGTNQSPLVPFGKIFTLLFIRRAEETRCAAADGAQDKLLELMSWNLITIDKYYSLSIILSRYLSTPLKLSLIDQIQSDQVCSPENPSWLSNLVLLLDGFFEFDVDRTTLTNNNNNNNNNNNINKSTVKSSAPSGSSSPADSQVRLLRLIHEIFMEIRDLEEWREELLQEVVIPTLSRFLLLPDLRSCDNPVLIDLVMDLIREVTHNELVNELLSNQDQTVGEQESHQDPTGNKSLDTYDRLRKLLMTTAKMG…	Rap/Ran-GAP domain;Tuberin-type domain;
Pt76_001306-T1	3	1	MLAGNMQRAILMAIFLFASLSLAAPADEARAEGTRIGLDAESGSGAPQRVFDFKITPDMKTEDLDNTNSALRKLIAYIVKGASKASRYVKILQPDNSAPEIKLRILDNSILVPGSGPPQFGFRRTDVNPVIDRTTTLSGTTTWYQTIRLASDAPLVLEHGYLLASIEGPVSDHVFDIFCGSDFDAKNYQHKPSSNSKTIRVRDWTTKTLLELPLVYDQSYNFAVTVDWDKNTLTVYSSIGTDPLKMASGPTANDPKAMSPDIRQKGEYHIQLIKFPLADKKTPADKTWDTPHYGFQPHINKEHVFFSNVFATSGKEIEQPKFTVPATKKI	Glycoside hydrolase 131, catalytic N-terminal;
Pt76_001307-T1	7	5	MREIRKKEGEKADAFLGGRPDGQGEPEEVAKPAASDSSGVRFDYPLQDDSFRGSTEPSLVFCPSRLPFYLLYAAPMAKPDGLYKSRPSGTSQHNPHLCFTPSSRKKLHRLFACVSKPLPRPSLGDINPALPLSDFPASVIIAGLRETKGIPRLDRIKLFQLVEELHRLAQLCRMTDARPYRETEPVYSIDELNAREALLIQLEMSLLPSLRQQLLNLLGSLDLRALPTAPEPNFKDALEITSNLHPSIMQIKKNIESLAPWRYLLAPARNDSTHGPLKQARCDCLIENFLELVNVKIRHLIQAYLHFDSRGMFSAEDRDQVIEATDSCVQAVDAMIRFSKKNDLDIIQEHWQKSLQSLDELLTDVTFRINFSNSLGQGRSQIDPAEYTPARPGWVPRSQ…
Pt76_001308-T1	7	10	MFVAKWSLPFLHILLFNAVFQSRAGEPHSQLSTRAPPTTAPKLVFAHFIAGLTINYTRDDWKNQITLAASHGIDAFALNVGTPDSWQVDQVTTAYDVATQVTGTNGQPFQLFLSLDMSVIQTANQVSSWVTKFAPMKSQLLIGGKAFVSTFAGENNSFGATNTSMGWNAALKAPLAALSPPMQAAFVPVWSSLNPSTAVSTNPVVDGIMTWKAWPTGNDTISTSVDLQFQADAKKNGKLYMASVSPCFYTHYSDKNFMFKSDDNLYVNRWKELIAMPTQPDFIQIVSWNDYGESHYIGPIAGSPPAGTNWISGFDHQAWLDMTDYFIKWYKTGSPPTITQDKVYYNYRPHSATAVADTDPLGPPPNATVSKDAVHAAVFLTPDSPAQQLKITIGTASQV…	Glycoside hydrolase family 71;
Pt76_001310-T1	11	12	MAIEPSKTNKFDDLKPPLTSWVSDTIKSLGFHQMTPVQAHTIPLFLQNKDVVVQAVTGSGKTLAFLIPIIERLVQLEPRPKSHVAAIIISPTRELASQTFQVLNQFLDNRPSTSDQPDSSSTPTAPFLKAMLLIGGTGGRSIKHDMSEFQENGANILVATPGRLEEFLFGYSSLTKRKTNDLSEIKQKVPLKTLVNLKSLEVLVLDEADRLLDLGFAPVLSNILGKLPKQRRTGLFSATLLNDGLTELIRAGLRNPVKVVVKVQTSNQNLRENEAGPATLRNEYIAVPKVAWKMPQLVRLLNHLAYPEPKQKAPGARKLIVYFATCACVEYFYKILSVLDELKSFSVHSLHGQQSPTRRSMTFTAFKSSNPLSPAVLLCTDLAARGLDLPDVDVVIQFD…	DEAD/DEAH box helicase domain;Domain of unknown function DUF4217;Helicase, C-terminal;
Pt76_001310-T2	11	12	GIGKSDVPSLKSISRPSLHLRSTRLAVNPYCAISQSNVTDRGHWGPLDQTRYVIPREWRQYPRGYTWKIRRILVRLSHQAQNQSLRNQTEGAIEDPCQPEKFGSFSTSLLDLGFAPVLSNILGKLPKQRRTGLFSATLLNDGLTELIRAGLRNPVKVVVKVQTSNQNLRENEAGPATLRNEYIAVPKVAWKMPQLVRLLNHLAYPEPKQKAPGARKLIVYFATCACVEYFYKILSVLDELKSFSVHSLHGQQSPTRRSMTFTAFKSSNPLSPAVLLCTDLAARGLDLPDVDVVIQFDPPKDVRNFFHRIGRTARAGKSGRAIVFLQSNRELDYVDYLKLKNLQLTSLPYIRSASRSSRAESEGSEITTDSTADKLISKIKNIIKTDRALHDRVSCRCPS…	Domain of unknown function DUF4217;Helicase, C-terminal;
Pt76_001310-T3	11	12	MAIEPSKTNKFDDLKPPLTSWVSDTIKSLGFHQMTPVQAHTIPLFLQNKDVVVQAVTGSGKTLAFLIPIIERLVQLEPRPKSHVAAIIISPTRIQHVTSSIWLHPDVGQIQNLMSYATSLYTHRELASQTFQVLNQFLDNRPSTSDQPDSSSTPTAPFLKAMLLIGGTGGRSIKHDMSEFQENGANILVATPGRLEEFLFGYSSLTKRKTNDLSEIKQKVPLKTLVNLKSLEVLVLDEADRLLDLGFAPVLSNILGKLPKQRRTGLFSATLLNDGLTELIRAGLRNPVKVVVKVQTSNQNLRENEAGPATLRNEYIAVPKVAWKMPQLVRLLNHLAYPEPKQKAPGARKLIVYFATCACVEYFYKILSVLDELKSFSVHSLHGQQSPTRRSMTFTAFKS…	DEAD/DEAH box helicase domain;Helicase, C-terminal;
Pt76_001311-T1	12	13	MLSGRAVGRPVGPTGYLLPKLPSAQHFRKQRAKDRTMAEVNAATEAEPKLSIQEQLLLAQAVHQAQPREGTEQTVDWEQVAELLHGFQQARKTEDWHWLHGTSFNPEVCSNVYANICKTYLEDKLDQKASLDAHQTLTVARQLYEVHLKSIAEALLEEEKRSQSLQTEIEAIKRGEWDDKLRLIADCDKPTSPEAPQVQSPKPPDSHPASPSNPEIPEQVEENDVDKQSEPGSSLAAPVSLGRSAAKKSPISRTKRAAKKEIQDPSNSTEVPPKNNDASLGNADVPKSRKRKAAPTSVSQRKLDKTPRPEPEKPSVTTASDSSESPKGAESPASDDDETVIQQLIGSRDRPTPSGPVTRKTRKVELEANEPVETKPSSHKPPQNKKIKSEHEDPPDPKT…	Bromodomain;
Pt76_001313-T1	6	2	MRLGLLSTLRQVVKTLVLLDLLLLSHPTSSARLESSNAPKLVFAHFITGLTVNYTRSDWSSQCNLAASHGIDAFALNVGLPDGWQLQQVKDAYEVADAIKTTTGKAFKLFLSLDMSVIQSAEDVTTWVTSFVPLPAQLLINGRPLVSTFSGEANKLGGEDLSSGWQAALKAPLARGNPSLDALFIPAWSSLDPSTAVSDHPVVDGIMTWNSWPTGSENTNTLDDYQFQTNAKASQKLYMAGVSPCFFTHYKDKNWIYRSDDNLYISRWMKLMSMPTPPDFIQIISWNDYGESHYIGPRLGTPPADTTWLDGFDHQAWLKMSDYFIKWYKTGVRPTIEEDTVHFNYRPHSVNAIATSDTLPPPTNSSVSVDAIYVSAYLSASSPATQLRIRVGDMQQSFS…	Glycoside hydrolase family 71;
Pt76_001314-T1	3	2	MRERYSLYISAGEGRDLDSDLHAADTCDCQLQLWLNILTSYNGHQPTLPPFHPHLLLRPPTRAASLWDAKLYLHQTTPPPFGTLSYTYFDLGSTPYLQLQPPSLYHSANNNQPQDPVMPQNQPTAFSNTVSTGTF
Pt76_001317-T1	3	1	MNKSKPELRTFEQTLELDHWFGPPITESQNTLANSASHHNIPSGHGRYPPEDRKPQTSATVPVTAGNVNHARPLQSSTAGPVRNRAVPPSPFSPYERNPSSRLAHQASSAHQTDSPGMGMSWLFGTDLGEPNLSADSVSRDRRLREIQRGLGISDEVYAQAERLFDIPQADRWPTLMLLLHNSHQPTEPIEPASVSPEPAWVPPHLQRRDQYPPALRKFIRGHLGQILLRPDLEAYGRTGGRWNGHRHIEK
Pt76_001318-T1	3	1	MIMREIIDAQSQAFLATLPGDTWVPDLMKLVRELLQSEKTMFADVILKGTHPISPGQFRPMPTLDQLVIYVFRRMDYTMEHQSDEYIKSLPEVNHQFEVRIAYLRFQLNDHRRQRRNTRFWEEIDRDLEFRRKQTPAYKAAFSHLVLQKDRQLWNGTNKINDVPADAQHLPSETEILSQLESIKQESGHTTELAPNSARNLNLKHRHKIHRFPAKAV
Pt76_001319-T1	6	2	MAEPDTSFYSAHCHDDSLSRFLLKRKPSSDSLRARLQTIAAPSNTPKRGRQNPPSSPDKPRLVRISRRILTRKPHALKEEEDEIKKITRERLFWHKQQEEADARTQDGPMAPARPKHFGGIQQLNALKHQIQTIKHHRYPELPSPKPDDWFCEEQEEVSSLSETNSSTKRRRQASNIPHKSRVLVERGVGSIQRKIKSIKLKPSHSSPLHLNRPPNQPQEPVPEQASQTISTPPSLTNFSSSLGTPDTDTSQARFSSHQVSPNSTNQYPGKAQKIFRALPHTRKTTKPSSLTLPDPITENHPQETHAPAVDRPGTRPTPLSIVTQGLPEPGPSNNQSQPGHVSPRNWPDTSSELPQWQNSAMEFLADDRTGQIDRWVFSSSLLAQPCSDPTGGRRAHRL…
Pt76_001321-T1	2	0	MIYPRILLSFITTACCMNHMIKPGIENDDMQRLCEGGLNSPQWHPEFPENGGNVDSEQNPTKLFEKDAQFSQINVNQERNRFVFLKMVKESHILHSLPDHQRVALLKNWEKNNEQVEKLVSLEKDFQEISNIGLEIQKQNDCPNSYSFDIMGKKKELFCQDLLNKARNKLYFLKHVKLIEFGQFDFNSNQMMLELLCSEANKLEDQTLSKHFEQIPQDILQIIWQKYSHALIDDLKKLIINQNNQLGCDENSYTSSQHKLIMARNYIFKIIALLLNNGLITQENMIKRVFHDQEFISQSTFHASRCIADEHLSMLWEAGFSTIHNHWYWKLMVGEPVINSLRKQDKLIIDLCYLSRKLLFFANSLPVYYSPSTRIGTFFNSFSIQEYINKLKFSEGSNF…
Pt76_001325-T1	1	1	MYTVYRNGRECLHWFLFIRLHLGGKLRSRRSSRLHQLGKLSTATKPPRLARGRRRTGFRMQESLRAPIQPEIHLTLTTDRREALPVASRTTGSSGLIGSLPVAMTPRTNAWPGSNFVKKCAHVEPYVPQTEELLNSF
Pt76_001326-T1	2	2	MNYVQMEKVPLPCSNARVKKPKNLGTPHSFIHVLHGASSLQQLGEGTYATVHKGRSRITNEIVALKEIHLDAEEGTPSTAIREISLMKELKHPNIVRLYDVIHTETKLMLVFEFMDLDLKKYMDTHGERGALEAPVVRSFMYQLLKGTAFCHENRVLHRDLKPQNLLINKRGELKLADFGLARAFGIPVNTFSNEVVTLWYRAPDVLLGSRTYSTSIDVWSAGCIMAEMISGVPLFRGRDNNDQLTQILRVLGTPDEVTLRRIQTESPEIQLRPFPRVARISFQSLYPKAHPLATDLLERLLKFDPSQRLSCEDALSHQYFQSAPVQNQAAAQPRQQPDQASIAAQTLQQQQQQQQLQLQQQQQQQQQQQQQHHQHHQHQQEQHYMHAIRAQQYAAEMA…	Protein kinase domain;
Pt76_001326-T3	2	2	MKELKHPNIVRLYDVIHTETKLMLVFEFMDLDLKKYMDTHGERGALEAPVVRSFMYQLLKGTAFCHENRVLHRDLKPQNLLINKRGELKLADFGLARAFGIPVNTFSNEVVTLWYRAPDVLLGSRTYSTSIDVWSAGCIMAEMISGVPLFRGRDNNDQLTQILRVLGTPDEVTLRRIQTESPEIQLRPFPRVARISFQSLYPKAHPLGKTNDDVINSATADPRLDVLATDLLERLLKFDPSQRLSCEDALSHQYFQSAPVQNQAAAQPRQQPDQASIAAQTLQQQQQQQQLQLQQQQQQQQQQQQQHHQHHQHQQEQHYMHAIRAQQYAAEMAVQQGNGASYSYQ	Protein kinase domain;
Pt76_001328-T1	3	1	MAPESFQYPSPYTGYQSGINPHRTRFTPNIDAATLSSHQSWANSSSVGGNASMEMNVDAPCENCNYQHRCTRPAGSSFCHRCASLNLTCRTALERQSSSRPLACHDWPLTSENRYGNPPITNTASAAPLLPRSSKPQGTLETSVKRGPGRGCIPTLDARLSRLENLLGEALPNASQVLNPGKYASGLANNSSTTDHRWASYPSQLSLAGARTRRVSQDSTLELPEDPLLDGAMEDALLAGQPIHQLYSCGNAAGLPKKGNLSTARLFLESSRK
Pt76_001329-T1	3	1	MRGAVRNDSRFPHPISQLGLSPRHMRPTPSRSPPAPHQPIPLKVRHLCIVEKQVRVKLISCYTVTADSSRPLAHKMSYVAKGGEKDYEAGGLPPPKSHRIRITLTSKNVKALEKVCFDLVSRAKDKDLRVKGPVRLPTKRLTITTRKTPCGEGSKTWDRFEMKIHKRLIDLQSPAETVKQITSMSIEPGVEVEVTIAA	Ribosomal protein S10 domain;
Pt76_001332-T1	1	1	MDSNQARSYDNRTNQTPSNESLMGPNPSSFRNQEPISGSSTPTAYDSYGYPSSGTTGPDPYSRLREAYPAWSSDSQIPLSKEEIEDVFIDLANKFGFQRDSMRNVYDHLMIQLDSRASRMSPSQALLTLHADYIGGEHANYRKWYFAAQLDLDDAIGQTSNTILGTTAASKLKSASAKSLESARNRWRQAMSNMSSYDRMRQLALYLLCWGEAAQVRFMPECLCFIFKCADDYYRSSECQNRIEPVPEGLYLRAVIRPLYRFFRDQGYELIDGVYLRRERDHHEIIGYDDINSLFWYPEGIAKITLNDRTRLIDIPLAQRYMKFDKIEWRQAFFKTYLEKRSFGHMIVNFNRIWVLHISVYWYFTAYNAPAIYTLPNQRAPAKAMQWSAVALGGAVSTL…	1,3-beta-glucan synthase subunit FKS1-like, domain-1;Glycosyl transferase, family 48;
Pt76_001332-T2	1	1	MSTSHSAPTAYDSYGYPSSGTTGPDPYSRLREAYPAWSSDSQIPLSKEEIEDVFIDLANKFGFQRDSMRNVYDHLMIQLDSRASRMSPSQALLTLHADYIGGEHANYRKWYFAAQLDLDDAIGQTSNTILGTTAASKLKSASAKSLESARNRWRQAMSNMSSYDRMRQLALYLLCWGEAAQVRFMPECLCFIFKCADDYYRSSECQNRIEPVPEGLYLRAVIRPLYRFFRDQGYELIDGVYLRRERDHHEIIGYDDINSLFWYPEGIAKITLNDRTRLIDIPLAQRYMKFDKIEWRQAFFKTYLEKRSFGHMIVNFNRIWVLHISVYWYFTAYNAPAIYTLPNQRAPAKAMQWSAVALGGAVSTLIMIIATIIEFSYVPTTWNNTSHLARRGTFLLLTL…	1,3-beta-glucan synthase subunit FKS1-like, domain-1;Glycosyl transferase, family 48;
Pt76_001337-T1	1	0	MLNHQGLSGLLNLRENATLCPAFAEVHHFTTSVAMSSVVAHDVPALQSVAAGLRNRPEIAFAWISLSYFEQSVRSFCKIGVFCVDKVH
Pt76_001346-T1	2	0	MIVVIYPAQLCCHVPDESDAPSFRPRAILIMPVNAASGASCTINLRQRASAKPRRYISVPWQEYNHETTVDPMTGAIQEIVTIESPPASRFEIVFDIKPSAYSLICRPDSTATTGSQSPFPEEEEEDHVCNIYLDGIAVGTHHRHKLSSDVPKRRDKIFSDETTRYRWLEFANVKLVDLNDCSLKVVDPADKICEDEDVIKSLGTIRIDIFRSTLVYARRPRPPKYPGPPLVTTNQMKFSERSIKNCLSTTAGLSQQSIINHTPSDLTIVIKEIDPNPFLQFIFKYKPRSVLEAEGTIERPTIEVEVDRKHEEKSNEQTENENKPDQVEDDQFVREMLELSIYKTDLIASITDLALQTLIYIISLLTNLHTYPKYSPAPSLLWRIISFQVVLLHVQACF…
Pt76_001348-T1	2	1	MPANAASGSSCTINLLQPSPLGPPTKVPCHEYKHETSIDPTNGAIQETVTIESEQASRFEIVLDLKPTTYSSIRGPPNQPDLTTTNESQLQLPFDYIVNLILDGIHVGVYKQTKYAWNLPVYLDKLFSRDCSTVQSYQFANINLVDPDDYRDSTNPTDRICEDERVIKSLGTIQLDITRCVFDYRPIPPTNNGVLPSSTNQMKFSERSKKARLSTTAGLTESSSSGLPTPAGELYAKALDPAPFLRFLFQYKPRVILETEGTITRPAVEVDADPAKEVRPKVKNENNKRVKTEGGNEKAPKKKPKIIDLTSSGDESS
Pt76_001351-T1	1	0	MNLSPQTVVGLIGMGEMGRMYADRLAAAGHCQLLVCDRPEKLDQLLVDYKDRPNVAVVADGHLVSRASDFIIYSVDSEHIDSIVAQYGPSTKLGAIVAAQTSVKAPEQAAFEKYLPSDTRVCSIHSLHGPSIPPDGQALVLIPFRCSVAEKQWVKDILAPLRSRYVELSYEEHDVVMANTQACTHAAFLSMGTAWHATSRFPWDSGRYIGGIEVAKINITLRIYSSKWHVYAGLAIMNPIARIQIDQFARSVTELFVLMVSNDEEGLRKRVHAGRDHVFGPPGSPRSSPPPMFLSDDVFSSFAIGEPAAGPSPPNSHLTILAIVDCWHQLGLNPFLHLEIAATPVFRLWFGLIHHLFRSPERLEKAIHAAVHNLDYRADDCEFVLAARGWSQCISYGDF…	Prephenate dehydrogenase;
Pt76_001357-T1	4	6	MRPLISHQHQQPTPESDSDATGSSEGVDYYLQMYFGQSYDGLSAPHQPGHRAPTGIAEEGSLLPQNGATRNSLETELASILFGPEEPSSADSSDLSPAYDDRLAREAPPAPAQCSSTGRWSDDSSCKEQQLTQDHDQPTLRNIHPARLSQSQADEPDVRGSTRTTATGTGSSEDGKQEKITQTQTQTQPGLSGDSSKENSSYPSLSYFSSFDQDDFHPFLSFPSPSSPSSATKNNSSSTSRNNNNNLENCFSVEYNTTSPSGGGGTTIQDFKPSSSTNLLNHPISSAISISADARYQSTPHHPHPIHSLDTTIDCYPLDPIRPSFDLLHQMSTSSYSQPPPKTQPLDLSQFWSDFTPSSTRTASAKATDPVASESEDNQQPVELEFSHLVAEEQCAPST…	IPT domain;
Pt76_001359-T1	3	8	MSTPTQLVVLPGTRPTALGPLPSFVKPVSDPPGPDLQRTIKAVLNAKRVAVVVGAGISTAANIPDFRSSTGLFASLKARFPNAKLTSGRDLFDVNAWKDPDTLSLHFGMLAELHKMCGAAQPTAFHQFLKRLDDDGKLSRVYTQNIDGLEEKAGLTYGIPGQDEIPNHSSSNTNRSRPEPPLTPGKRNLKRKRDENPEAQLPPTPRSTPPPFQRSESEPSQSQSEPDDPCSSQLSAASTITSSDRKPSCPETPKSKPKTRSASAAEAAQAPAPSRPTRSKPIDPFPRVIPLHGTLKNLSCLTCRHSVLMSDYIVKLAEGEPIHCPQCQTFDTARAISGFRTRGVGLLKSGVVLYGEEHNAGDQVGAVTSRDLMRGRRPDLLIVAGTSLKVPGTKRLVKE…	Sirtuin family;
Pt76_001361-T1	2	2	MASTALPASSDHDGLVSRPGKVIHLSSSPSSSTRSSSPESDGIATFELPEFTIKELLGAIPAHCFERSLFKSSLYVVRDLSFTLALIYLGRQIDPNFNSVDGQLVSGRPGAILNFLGWAFYGYWMGLVWTGIWVLAHECGHQSFSPSKSINNAVGWVLHSALLVPFHSWRITHAQHHAATCHMKRDQAFVPYTRSQLGLPPLAEGCSKKEVDGSHPPSFYDRVDDLLEDAPLWALYKLIIHQSIGFASYLLINASGQKHYPRWWTNHFNPYAIMFDDRHRSQVVWSDIGIAITLSCVTYLGQQTDFLTVFKYYIVPYLVVHHWIVLITFLQHTDPLLPHYREGAFNFQRGAMSTMDRNIHGFFTHGLAETHVAHHLCSKIPHYNAWEATDALKAKLGEH…	Fatty acid desaturase domain;
Pt76_001362-T1	2	2	MASSAPPTASDHDGLVSRPEKVIHLTSSPSSPTMSSSPKSLTNDEDDIPTFELSEFTIKELLGAIPAHCFERSLFKSSLYVLRDSSFTIALVFLGRQIDPNFNRIDGQLVNGREGAILNFLAWAFYGYWMGLVWMGFWVLGHECGHHAFSPYNSINLAVGWVLHSALLVPFHSWRITHAQHHAGTCHMKREQAFVPCTRSQLGLPPLADGCSKKEVDGSHPPSFYDKVDDLLVDAPLWALFKLIIHQSIGFTTYLLTNASGQKHYPRWWTNHLNPYAIMFGPRHRSQVLWSDLGIAITISCLTYLGKHTDFLTVFKYYIVPYLIVHHWMVLITFLQHTDPSLPHYREGAFTFQRGAIATMDRKIHGFFTHGLAETHVAHHLFSRIPHYNAWDATDALKV…	Fatty acid desaturase domain;
Pt76_001364-T1	5	9	MANSPKLKPSSGSSSTAQPPPIVIPHLLLDRSRLKPVPKPQPAPAKLQTPQAFTHQLLPLRAQLRNTANPSPHSAICQKTRNSPLGLLKHTPPAQQPAQQHTEPEQPEQPPQPEQPEQPEQPHQPERSEQPEQSQPPGPPEQPQPPGPEDTESEQQHPEPAQPHTEPAQPHTEPPQPHTEPAQPHTEAATEAATEAATEAATEAATEAATEAATEAATEAAQDTEAADTEAPPTDARQAAMADNQIQAWQQHPAASTLDRANSAAARLDSLARLTGTTEPGTDPPADASSLPPFLMAKHIEETSRKAGLVPLPLPASLGFGVGPNGRGVPRLSALQRKALEKMAQQQQHPATTSLARSHTTTGTESPKRAALPPDGADERQQARSNLIRKLSSRGAAGS…	Sec7 domain;
Pt76_001365-T1	4	9	MVVLGRQLSLVLGLLMMMMMMIAGQDPFDQRSPSGSSVYSYPTTSTDNSSTNVNPHPRTTSDPTTSTGMASGSSTPGNFTGSPATPVSSAPRTNSSAVPRPSPDRPTDTSNPQQQPPSGGQQAGPSGTSTSPSSSSGPSGTSPPAPAPSSSSSSSTAVQSLYGGMKPEIVMAIVLGACFGGVLLVLGCLFVYTRCVRPRLIERAKLRKAAAAKDSGGDGPAAAAAAAADGPESGTDKEGAQADPAPDGSTSV
Pt76_001368-T1	1	7	MSRLPPSSTRSYGGIRPSNQGSNGGSGFQIVECPNMQLAFSNCLIVSPQDLGRNQYVRVKDHFIFTTKPDKAIQPGTVGCMKAQRAWAKLSTMGDVVNITPFDPQRELGSNCYLAELDLELGWWHQGSATPGSVFDAEELSQLITRSFDSLIFSVGQPLVFEMNGEKLRAIVTAARTVDIQALADVSDEPQDATMGILMANTIINVTKSPEASLKIKASSKRAAPNAIIKPNFKFQDMGIGGLDSEFGAIFRRAFASRIFPPGMVEKLGIQHVKGLLLFGPPGTGKTLMARQIGKMLNAREPKIVNGPEILNKFVGESEKNIRELFAEAEVEYKAKGDESGLHIIIFDELDAICKQRGSTGGGTGVGDSVVNQLLSKMDGVDQLNNILIIGMTNRLDMI…	AAA ATPase, AAA+ lid domain;ATPase, AAA-type, core;CDC48, domain 2;
Pt76_001371-T1	1	7	MRNNFFLLSIWLAFLVAKNKSSELEAVVSGRRTEVPEYDFSSFFNLGDHSTQVAEHAAGTSHYAATAGQPSNLPPVVWKQREYGELTRLKPDVLTTTKILGDHSTQVAEHAAGTSHNGAIAGQPSGPPPVVWKTPEYGELKRLEPTVMITTKIHAKGGVTANNQEKHISLRLEKEGDWKNFERSRSIKMLNLSKTHSVIYCIYDPHARQLSHKRTIGPDLGERISINIDKRGTTIELRAWEGCQQALPDGGADGAKEKEKKRKKPAATQLWLLNRQF
Pt76_001372-T1	4	2	MEDPPARMVRIQPQDQDLGFDGTDVEKFLELYEAAAEFNGASEDDMAWQLCLFIHSEEAFDMIETFDGFKNHRWPNLKASMLAYWGQDDFYATVGTRQPLPFQSASETLQSNLARKQPKPMNASEVLSVLWPQGLPPVKNSPAPVIDSEREEQNTGRELVNRSIVIIHTETSLPDSVASPVPAESSPSSPAREQSHDTDSFGHKFLPHPGLVKDYQMIVCCREDDDMYFEQDLSQQSMEESSPVEASVAQTISLSRQIASLALVEDFQSDPSQRQSAHHKFSDAPSVSFPSVLIPLKEPMRAVPDSEAEYKNNDLEPSDRVDDVRLKSGNETLLLNGEGYDGVASSALLLSVNKTHQAQLGKFY
Pt76_001375-T1	12	5	MTGIQVGAKIKNSSDDKLKNMIKSEALERYNQEAKPLQVDTVANLLRGRNTFLLAATGFGKFCISEMYLNMLPKDR
Pt76_001376-T1	12	5	MVGRCGRDGRPGLAILFVESNRPKGKNSVADFTPGQMQSDEDLMDALAITPVCLRVAFAMDNLIGYIPRDFDDPLYKAEVSREQQNGFAPCMCSNCMKDSAAALIQNLNKLNRENFTRYVLNQVALNVDLTLPAKRNYNTNRTGPRTNKHDCLRLQPLKSILHKDFQKFFREKISNPQSIVPTDFFGNNEVNAIITYFGQIQSESDLRRIIKGEALAGQLARLMETIETFRSGPMWSGTDSGVEIPEHKQTENLLDDASRRNNTRQLESSTPAKRTRNNTTANHETKETQSEPPIHTPNEKRPRKNAVSPEVLRQQQESAAERQRMKEEKSEKQRVEKENKARRLAAQAQIMSDVKKEYGWI
Pt76_001377-T1	12	5	MKTDRWNTIIEEFYTQHCTGDAQNKAAQLKSPKLHNILIRLQEFSTVIEANRAMKAGDIGRLLIIWKTWSVMSQSLKGLRNYSTYLPQLVLMMTQLLPPSPAKLLRHLLLFSPSGRDNHFVAKDFYLEIQNYLLKFLFNQTGTGTQIDRLKNLYSLNVHLLRDMMHSIRRDTGAAVFTQSHKNIMTAKSLNVFMQMANNYDIFDDDKCINEKDGLITGYDGNDGESATEKSNETDEEDGKDVTKGGEPCNTLKRVGNSYLLGFKKLQIEITKDPRLDRFKRNMPLNGHLRDKDDDEVLDPAEDFPRYEI
Pt76_001378-T1	12	5	MPFLHKLLSSVLHNNIPDSTPADDIQLLSVEEDPIEVRALDVEEIAYGKPSNPNVYKNKRLANIAQMVCSVIAFARNRRCNGFQLRNGIQFLACGVSERVNQYLNYYGLGCCRLTAVEALQTLSTEAQSNLGKSFRSTLAQQISPIICIDNLDIEQHVHTQSVGHRTRMFHGTWGYAHFPPANLLKTLDPSELTVNSFNEAMKKVSSFQIELHMFLPTRDSENTYKDVWTSQIARVMNWYIAAPDVASQAIRLDPPPVEKISATPPDIKMLKLMDAPENSAEGIGQVLDAILIQTGLKAEEFFGRLQLMDGDLATCRNFNCLRSLRTPSGYAQHSLENISFQLGASHTLWNIANSIFKTHFGNNQNSLDTGAWRCLEALGVPPSKALPKKDFSLMIKHM…
Pt76_001379-T1	12	4	MLPANLSKPVTVPEHVRLMSICQVIQENGLTPKKFLLAFLKNRHPALADRRRLWPVTGLDSTIELVRTIADQLKNKPEAQGAWEAFILKEAIHIVGSKSPPRGHHPQGCYQSSSTVTANFFSENAKKHNND
Pt76_001380-T1	3	1	IKSFRFLYPFLAVHVSMAALPVDEEWDQLVNDYLQGSVEFGLAPPENVGRSYVGEEVNPSKRGLDLENPKANVIFTPSPESESRCTEGVCSNPANALQASEGRVPKRARNGKSIMTREEERRDDLRPDVSRLHHDTKFHNLAQVNNKSPPCISEQGRLWRLGQADHSGIPTSHYPMTSSIKSRAHRMSRKPMPEKQQQDPRNKQHIANQNSGQGKYDQLKVPQIDLGGESWKQSELNSIGIPVNGLMETASISSQVVLDERELDQYQTPYKAAIKNIYQELHGSTDTKVNRVGNWPVEIIVFPCVNLKGKDPTSVVLPLDLQGNIYEPSILHRAFRNLNLRLIHNHRIWKHLDKNIPPDFNLVLDRQRLSNWLFGEVFEPKNGIPVLGRTKINIFDGVE…
Pt76_001380-T2	3	1	IKSFRFLYPFLAVHVSMAALPVDEEWDQLVNDYLQGSVEFGLAPPENVGRSYVGEEVNPSKRGLDLENPKANVIFTPSPESESRCTEGVCSNPANALQASEGRVPKRARNGKSIMTREEERRDDLRPDVSRLHHDTKFHNLAQVNNKSPPCISEQGRLWRLGQADHSGIPTSHYPMTSSIKSRAHRMSRKPMPEKQQQDPRNKQHIANQNSGQGKYDQLKVPQIDLGGESWKQSELNSIGIPVNGLMETASISSQVVLDERELDQYQTPYKAAIKNIYQELHGSTDTKVNRVGNWPVEIIVFPCVNLKGKDPTSVSL
Pt76_001381-T1	3	1	MAVTTKKNFSRNRAIGPHVNRLSKSQLYTKKALYKRPHKAIPSTKAPEVDYAAAKTVKVGGAKNGGERLVPVHKAPRFYPTEVQSKPKKPRKAHRAPGLRSTLTPGTVIIILAGRFRGKRAVFLKQLESGLLMISGPFKLNGVPLRRVNQAYVIATQTKVDISSMKLDAKFNDVYFAKEKKTRCQRAEAKEFFAENGEREKKKCPDSRIADQKTVDKSLIAAIVQTPVLAKYLATPFGLSNGDFPHRMKF	60S ribosomal protein L6E;Ribosomal protein L6, N-terminal;
Pt76_001391-T1	1	0	MQAPFARLAQQLAPLWSAPCFPRWASAGSVGPDDDPQPGAARAQHSTSHHEPHHPTPATTTTEDQPTSQNPMSASRFLLSKPSQALRTQATRRIAVPSTSVRSLATIAPSSTFPQTRISTLPNGLTVATEPHPHSQTATVGIWIDSGSRADKHGGTAHFLEHLAFKGTQKRTQHSLELEIENLGAHLNAYTSREQTCYFARSFSHDVPKVVEIISDILQNSKLDEGAIERERSVILREQEEVDKAHEEVVFDHLHAVAFQGEDLGKTILGPKQAIMSIQRPDLVEYIKSNYTADRMVLVGAGGLEHEALVELASKNLGSLPTSSSPIPLGGRGQIKPTGFTGSEVRIRDDTMDTINLAIAVEGVGWNSPDLFPMLVMQSIFGNWDRSLGSSPLMSSRLS…	Peptidase M16, C-terminal;Peptidase M16, N-terminal;
Pt76_001396-T1	1	0	MDEDIQPIEQQAMNSEKIDAIADRLMILANRLLESKLSRASSSSTTNITGAEGPTEESLLNDLESDQSLMLLATPLFARLKSINRTSSSMVSTFKSQTQVVRNQVDQIHLDLQNLIYERRHLEKEIKKCQEFESEYQNISIHSLEEYLERNPEDKRDGSDEIDPHELMIKRLKFELAERKRFEAEKKELLQKKLKLSKENDEKKSKLDELEKQLDRFVVTAKEIQSKMANQV	THO complex, subunit 5;
Pt76_001400-T1	11	4	MPCSRNQLRTQSNRTSSPADNPPEEQGSQDSRAADSTPARALTNEEELGSLGFSSSYQSYHPPELSTQKDRHGRLMITYPCKL
Pt76_001401-T1	11	4	MANPEESIKEVPQTPPNIIDDPTNVPQSTRREPGFVATQSNSRRALINVPAPKPARKKTAATKIVSVEEEEEIDDLLDASIGIIHAGNTCKLGLKQHSKRTGKNVDVNLSQDSDDDNKQVTNKKRKDKTKDRDGFDHPLLYFYGPGEPPNKLRPLSRLSLSQTPLLSDACPPTVLCLAPVSRSLATAFTPVPPALAVMAHPLTRRCYQSTCVVPPQSSPVFSSPIQIPNPKSAIRAFQSACDFPGFVHSPPVLSPRGHSTALAYINHHTDLASTEAKEKEPSAGNLIAYTLKGRYNNDTLNKLIAIWLVWHSLPWLRVEDFLLRVCFDYTVHNSQLHSCVWVAMQAHVLYLEQQKQVLKLIKASESKISLVSDVWTTKGSHKAFVGMAC
Pt76_001402-T1	10	3	MLSPIVLALSEIKLDASPAHWHVDIESSTLIGVSSCSWYPQIVAPEANPIRMQSLIDLSYWLKGYYNLRVV
Pt76_001404-T1	21	17	MLASPSFKLLLLLTTTTTIATLTNNNNNNHTTIATNPITINIHAELHNPPQQPKQQPEDDQHSEHHIPQDETTNQLPIQNGNPSTTKLTSTQPDNSQPTVYQIPPTEPVPVHHTPSAANSSTLSPPTTTTPEQNSAAHPSKPPVSSDDDQLDSFLSKDNPTTPLKLNSTTPAPTTTPTTPEPPKDKKNEPAPVRSTDTPASAALPNSTDAGLAQPNTPDGLAPPLAKDNITSLPVKANNTPPAEVGLPQPDTTRQKPDDNSASFLSKDNVTSLPFKFNNTGGATQPDKKASTDDNLAPFLASDNVTSSSLPFKFNNTGANQPDKKTSTDDNLAPFLASDNVTSSSLPFKYNNTSAATQPDKKTSTDDNLASFLSKDNVTSLPFKFNSTSAATQPDKKTS…
Pt76_001405-T1	21	17	MHTINNQQIFRICLNRQNLGLTNLCLQQTKAVIHLRLESVFIYHPISILHLSSFDRIIIHNNSMASMELYDPSLPPYFSPMINLAANGSPSPVPQNPPMFTSKGFRVLGLGPPVLFECAVNFTIYCSEKTKRNATNWVAVRPKSELSVTFNTRDNVSLSGFQKMIADKCNEQYNCLGQIIHEGTIGSPSTITWNVYILSNKKFPKKNSHHLFDELSFNQWITEINTSKQTKGGVVILMDNPRNAAVHACKEDLVAKTIKRMEARQLGPVGPSRRSQRALGDSDVGESSDVEFEDLDIYTDQIYAKYGMNVEYDRFHPAYPDPTNADRYIPLTSGNIDIWAKAMCSRVAGVSLTSPPSLLKYETRKGKAKSKLSKETSAGASNNSFVEFANWFANHQARN…
Pt76_001412-T1	2	3	MGVSRVLELLNVLYPSPDTPVYALPNQIQQAEAQKALYDFMAEPSAWSLASEMLDSLGKHEWAENTNARFIAAHTLAVKVSRDWTSFPTDQSLNLKERLLHWLQQSVIRTASSVPGEKIVLRKLSVAISVLSFKLVPEPSKCWDNWLLEVISRLACGPTVTSSLLDVLTVIAEEAERADMLGARRVQYDKSIQDGSGLVIRTLSEALVSESRSIRLAALSCSQAWLCSSHLNIDGPITLWPILLDLLFNSQYLMVYLNPNTSIHIADEEEDIVQRSADCIEELVSGSRGGASIGAGFVTKARAEVLLDWFGGDFVGSIIERSVASGEVPDAILSIYKLFTSLSEHSIAGIAANLSSPRSLKMMRHLLRLSTFPGYGGIDENISILILPIWTLLQEELND…	Importin 13 repeat;
Pt76_001416-T1	1	0	DLVALVKAALLVCLSFNLRSLVQILPKS
Pt76_001426-T1	2	1	MKDLRGTLPEGSEPLKNIVHQHTRLLLGVTGTDLKTLPLQPNAEERDLAVQRGKNLGFDQPRPTAPASTSNHTQAYKSWLQTQLRDLGLTRFTFDWESSWKHPFNQLMDVVFYRTLSMALHSGEYNNHPWSPDHATHAIASALLEQYFNHLQTQWKLIQKGGETALDAQKARNRSIKTRSRVCERRQQWCDENGYPELAAQFKDPAVCSDTEEILVDRVTKHRKLKLSWRSDGFSALVKTIDHEIQVGSRIGKSRRKKKFIAREEPENTEENPRIPERLSRQVYKEEWLKNLTPGTIENLKIKEVRIMTDDFMPYAAHAS
Pt76_001427-T1	3	1	MITIIFSFLSITSTTSTTTTASSTSAASSTSTVSTSSSSSATTAASSSSAATAASSSSAATAASSSSAATAASSSSAAATAVTIIATASSSSSSNSLTTTALFITVPAPISSRTASLLCTERQAGGFGFCGICEVEPEVYF
Pt76_001428-T1	2	0	MLSLYKIKGDLNTVIPNADQVHFWGYIKTNEMSVFCKIDGIVMSRCFVSGKWSNGQNMCSLALVPTRKIQNALLEDMLYTIDGNVTSEPTGGLFNFNFGPNDARIARGDPKETCKTRVMIWSDGTILSVKLNEEEFSFEVIVGHKVNNHGELLKARYILDNDHIRIPPGTILKEGDRVNFYGSLEGVDEFLGLIIVQVNEGMYYSTTKE
Pt76_001430-T1	5	4	MIPDDTSEPAPGASEQSACLEASSKRARRCIVHHAAGPEAANSFQPLAVHEQSGPSKPRNFKAKLYQQMEDIFEKVYSRKITCTCSAGNTNAKKHVLWCTQSTLDHHAKTYQWSVRNFRLQSSHEEASGLSWRNYQLSRAMDGQEQPFPQGQSQAPFPCRCSPVLKITELEERSHSIGPSSPSKVVTPSEVDHLIPGRAVHSDSGGKWIDFTFISQPVKFRSLPLGRRSLVSQTFPESTISLVVPRLNFAADYPTQSVKVKSATLIPKPQAIILAFSLSILLSLIIVVYCYVRGKRFERRKDSSRHRDIPNQPRLFSSSTREASHRVTIEAVPPSPPKLSRNTASNPRAVRSLPAHRDFGILHPIETSIVSERMSDVTPPLDMPQGENEMDQHQDVAIH…
Pt76_001432-T1	3	4	MQMCGKSDVIQGSSLLQLDHFHSKFRARHFKMDGLLSSSQEEPNRTTTQTEPSQPDPTNEAQSESRLHPLASLTTPSEASSLADVDISIEQISSMTEAASLAERNTSPPDSERTTDDKLASQAEASLITAEPSMEDELGEQSMEDELGEPSMEDELGEPSMEDELESESGQEQPPNDTTLQNRFELKNQAESLHGSELMAGPAALLTVEDELLAETAPSNLEAPSIEPFSEADLLAEPEVSIEDQLLIETEPLYEIEAMDELEAPVDRLSITPVDPPLAYSHELNEDKPSSGFDSTGTDNLGNKSIKTPIEHQPILPHNNQLTSKKPLSQNSIRPPTNSSKISRIASTGQPSKGKSVSSTLSSSNIPSLRPNPLSIRSNLPHGNSSNVIPPRTKIPNSI…
Pt76_001435-T1	2	0	MPLANTVWLVRFANPTTYGRISSLTAPRSNHLQSLKPSSNNNNNSLLLSHHQALTLFPLHLGSSETNLRHMSLSYMAWTGRSSSRQYYDD
Pt76_001437-T1	2	1	MLLTKILVASQLLSYYNISAHPLIIQKPLVKRCAEDVGAFKRGKNLADQSLLGRGGSETRDLDGFKNAALAKDDTKAHRDLRKGKGIMIEERKSDSRPTEPDEIRAHFDDSYEMSIEKAKQDQFFNGLYQHLTQLYKGTPSRDEQGILRGGRIVSHEDWAIFRAREALDTKIHEYQDAVHDKTHSNKELDAQLDEISKSLSLIDKKIISQAEKSEKETPHRPVGSFNPGDDLSQEAASINFMKLMHKDCIEEVIKSERSFINNLGYFTGYHLQWIEAAVRAKLAMASEGMGLLDYQSLKRLIRHIHRQECFRALINIINSHRLP
Pt76_001443-T1	2	0	MLSRFRECKEARLEHLSIDSKLEELPVKHADRIRRLMELTRSLKSSMGHQCDIELPKIVVLGGPLTKQNSLLECITGVELPREFEHDQRAPIEFRLINTIETDWGCRVKIRYDYTRQNYKQIPEHVEEITFGEMISDPKKVEGALREAHSYLLDSDRCVTASRGSHPETASGGTEKSIQSGCPFSKNVICLEIRGRSVVDLTLVTLPNFTRIHSNRALQDFVVSDYLETNCCIVLLINGSDRPQVHPDFGLAQQVDPMGSRIIGLFSCPDVAEVAHSSSTANLTRAIQSGFRALRSGSVTKGPSYSPSKPDASLARQISNRSIRGTTTAWKAMRWQDPFFSEVKFASTFDGSELVIFFGEIFSELLQQSIPRLLGITSQIYTLQSPMNIAPAKPGDDIR…
Pt76_001447-T1	2	2	EEWSSPVVKPLFPLLLSKQINHVNICLKSRLPTPVQQGSSPWTDSIKRAKNFVAELTIEEKVNLTTGSGIQGRCVGQTGTVPRLGFHQPICLHDGPVGVRSTDFNSVFPAGINIAATFDKTLMFKRAQALGQEFRNKGVNVALAPMTNLMRTPEAGRSWEGSGADPYMAGVATAQAVLGIQSTRASACVKHYIGNEQEHYRGGSGGIAASSNIDDRTLRELYDWPFAEAIHVGVDYIMCSYNRINQTYACENSKMINGVAKGEHGFQGVLVTDWAAAASGVRTSLAGADMNMPGFMEYGQPSESDPSTAQSSYWGVRMIEAVKNGSVPIQRIDDMVTRVISTYYKQGQDKPDYPRLNMEQRTLNKHVNVQADHYKLIREIGAASTILLKNTNHALPLKS…	Fibronectin type III-like domain;Glycoside hydrolase family 3 C-terminal domain;Glycoside hydrolase, family 3, N-terminal;
Pt76_001447-T2	2	2	MFKRAQALGQEFRNKGVNVALGHGVYFGFVQTTHNHLENSQAKRTNISSLISQLTFCSAPMTNLMRTPEAGRSWEGSGADPYMAGVATAQAVLGIQSTRASACVKHYIGNEQEHYRGGSGGIAASSNIDDRTLRELYDWPFAEAIHVGVDYIMCSYNRINQTYACENSKMINGVAKGEHGFQGVLVTDWAAAASGVRTSLAGADMNMPGFMEYGQPSESDPSTAQSSYWGVRMIEAVKNGSVPIQRIDDMVTRVISTYYKQGQDKPDYPRLNMEQRTLNKHVNVQADHYKLIREIGAASTILLKNTNHALPLKSPKKLKKVVVIGSDAGNNPKGINSCVARSCDHGTLAAAWGSGTANFPYLIAPATAIRKYVTEANPSIIYQAIFDNYAYKEVAEASA…	Fibronectin type III-like domain;Glycoside hydrolase family 3 C-terminal domain;Glycoside hydrolase, family 3, N-terminal;
Pt76_001447-T3	2	2	MTNLMRTPEAGRSWEGSGADPYMAGVATAQAVLGIQSTRASACVKHYIGNEQEHYRGGSGGIAASSNIDDRTLRELYDWPFAEAIHVGVDYIMCSYNRINQTYACENSKMINGVAKGEHGFQGVLVTDWAAAASGVRTSLAGADMNMPGFMEYGQPSESDPSTAQSSYWGVRMIEAVKNGSVPIQRIDDMVTRVISTYYKQGQDKPDYPRLNMEQRTLNKHVNVQADHYKLIREIGAASTILLKNTNHALPLKSPKKLKKVVVIGSDAGNNPKGINSCVARSCDHGTLAAAWGSGTANFPYLIAPATAIRKYVTEANPSIIYQAIFDNYAYKEVAEASAQADVAIVHVSSDSGEGYLTVEGNAGDRNNISLWYNGDDLILKTAEVCDNVVVVIHSVGAV…	Fibronectin type III-like domain;Glycoside hydrolase family 3 C-terminal domain;Glycoside hydrolase, family 3, N-terminal;
Pt76_001448-T1	2	2	MVSSCRSPPGLARLSIFLILGAANVNILRASEPALNQQPHSSDISHLPINPTNPAPPLAPSQVINGTTGTSNFDFQVTPAPPGFESWISPVVLPSPAQQGPSAWTSSIQRAKQFVAQLTIEEKVNLTTGAGVQGRCVGETGTVPRLGFTQPICLQDGPVGIRFTDFNSVFPAGINAAATFDKNLMFKRAKAMAEEFRDKGANVVLAPMTNLMRTPESGRAWEGPGADPYMAGVATVQAVLAIQSTRASACVKHYIANEQEHYRGGSGGTASSSNIDDRTLRELYDWPFAEAIRVGVDYVMCSYNRINQTHACENSKLINGIVKGEYQFQGVLVTDWAAAVSGVRTALAGADMNMPGFMAYGQPSEPNPATANSSYWGLKMIEAVNNGSVPIQRLDDMVT…	Fibronectin type III-like domain;Glycoside hydrolase family 3 C-terminal domain;Glycoside hydrolase, family 3, N-terminal;
Pt76_001448-T2	2	2	MVSSCRSPPGLARLSIFLILGAANVNILRASEPALNQQPHSSDISHLPINPTNPAPPLAPSQVINGTTGTSNFDFQVTPAPPGFESWISPVVLPSPAQQGPSAWTSSIQRAKQFVAQLTIEEKVNLTTGAGVQGRCVGETGTVPRLGFTQPICLQDGPVGIRFTDFNSVFPAGINAAATFDKNLMFKRAKAMAEEFRDKGANVVLAPMTNLMRTPESGRAWEGPGADPYMAGVATVQAVLAIQSTRASACVKHYIANEQEHYRGGSGGTASSSNIDDRTLRELYDWPFAEAIRVGVDYVMCSYNRINQTHACENSKLINGIVKGEYQFQGVLVTDWAAAVSGVRTALAGADMNMPGFMAYGQPSEPNPATANSSYWGLKMIEAVNNGSVPIQRLDDMVT…	Glycoside hydrolase family 3 C-terminal domain;Glycoside hydrolase, family 3, N-terminal;
Pt76_001451-T1	5	7	MIQQAVKVFPKRLPSSLDQGAISSCFSCIPSKERAREAFDEPFSSEEGSIRDQTPRSSTFTFNESGVSKKHSNLSDSDRGKQTLGYLFSQGQPSEFPFMHGVSRRDSNVSDADGYMTPGSLLSPYSEPSKFHPGLLSRAPSDLYPGRLSREPSELYSERIARDPSNLSLERLDAESSYSYLVGKELKASTREINIKKHKDEAVLLYEDEDIMSILFNNHQKPPERRNERHSEHASFLKYIQETLPILRNLKLLEIGKIDEPSFDWKILNSLLPKNIAVLLIQKWQQSSNQEDISLISKETSSELGHLLLYQIMKRIVNYTYKLDPLTDYSDHLICLKSKFMAYSFKTIDYLWKNGFIEQACLQKVFQEDRVAQWASVCTRNYYSETLGLGSWIPQRFLN…
Pt76_001451-T2	6	7	MILQFLLVGLTLFTSTQAFEGDSIRSTQKSSGWQMIQQAVKVFPKRLPSSLDQGAISSCFSCIPSKERAREAFDEPFSSEEGSIRDQTPRSSTFTFNESGVSKKHSNLSDSDRGKQTLGYLFSQGQPSEFPFMHGVSRRDSNVSDADGYMTPGSLLSPYSEPSKFHPGLLSRAPSDLYPGRLSREPSELYSERIARDPSNLSLERLDAESSYSYLVGKELKASTREINIKKHKDEAVLLYEDEDIMSILFNNHQKPPERRNERHSEHASFLKYIQETLPILRNLKLLEIGKIDEPSFDWKILNSLLPKNIAVLLIQKWQQSSNQEDISLISKETSSELGHLLLYQIMKRIVNYTYKLDPLTDYSDHLICLKSKFMAYSFKTIDYLWKNGFIEQACLQKV…
Pt76_001453-T1	5	4	MPPGGARPIGKPDAGVDPTPCAGVRVGPTAFPPIAGPPAESGGIGRCQADELHPQGRPNVKSMIGAGRITRDLAAQAIKMTSTWSKEDQEQKERLEQVIQIIDGYRQNLVDRPSGKTNSAENEEFFPFELITQQNPFSTHRNSANGKLAGGENFFKVWIIDCDHSKFISTLFQFIRANIYLNRNESDREAIKHLKSIKPITRNHLDESDDEGGRRSENRISILLAKESSITFQELTEKLYKHPVLRVLLEHSTPYRIRVPSKRTLCEHHWSQAHGDGLKDSEGERMINPAGWPVVELDETAQMNMMSATMKANQRILQRRWSVAEISWLLTQARLVAELALKSKLEAGEVGVGAAVSSYSLDPPEELAHLVISIPQSKHQHGTVENPILLTATDARSST…
Pt76_001454-T1	4	4	MDISAYEPIPSSSRINPRPPPPSSAPSNKLISSIATIPHTQLDTETCSLLGPFSILIQAIMALIILASLLYKRHREKPKRKYRIWTADVSKQVLGQAFVHMLNIFISDSMASLPSKGNPCALYFMNIFIDTTIGVFVLFLALNTITKLVCKTLRRTPSSLGLSSGTYPHPFLMSWVKQISIYFLGLVILKLFVIGLFWLGGEALVKFGNGVIEGISHDPKIQILMVVMVGPTILNVLQFLLIDSFIKHKPSLNPEELEPEDGRRFLSGESDLDSDDQDDEEDDDNENGRKPRGLPNNGDQDRVVPKKKDFQNDRSTSHHHTGLSNPSNLRGSLSSVAADVQNPHSYPPRTSHPETRERSSLSTERLDLTMTVETRGHQSILLATVQPSSPSQVSDGTES…	Store-operated calcium entry regulator STIMATE/YPL162C;
Pt76_001455-T1	4	2	MAVSPPKPWERGTTNNTNSSSLPSQTTTGSSSSNGATEQPDAPSLPPRPSNLFDSNSTSLQPSSSSFNPAGYSSSFSGGSPYSSRYGGGYGVSSGYGGYGGYSRMGGLGSYGGMSSYGGGYGGYGGGMGYGGLGGYGGMGGYGGLNNQMGQMGINGPVDPSMIQPTLSQTLANSTQSTFQLLESLVMAFSGFSQLLESTFMMTHSSFFTFIQLIEQFNLFKFSIGKILSLFDLLKWAKGVITGTNHSSDQNPWSDTFKNFDPRNLSGSPEGNKGTQTPRPSRKPIVIFFLTVFGIPYLMNKLVRSIINKQKQRQAAFPPNPLNPSISPEQQVTLSVDPSKLTFVKAIHPYHPITRDDDINQLNPAEKELKFEKNEVIAVLLPMTIEERRSIGWWKGRTR…	Peroxin 13, N-terminal;SH3 domain;
Pt76_001459-T1	10	3	MVLSHLDELVFPHPFRFVCQAFTLRYPNPFAPHVITADTLERSWDAESGILRSIRLVLKRGTLPSWAPRGIVEKSETWVLEESTINILDGTMTLSNRNLDHRRVMEVVEQITLRALGEVTEATSSVKVTSSWGFYAIRRRIEQYGISRFQRQSRNSRHGLELIIKLLRPSSPLREPLLNAEKINYPPSLAPASPLKSRLRELRLRAKEKQRLISEMLRPGKKESTASEHDSEEDEDHEDDSLTAAEEAELKQLEDEFSADPSSVKPASHLSNPPPQKRRWFWWWRWHLSSDSPPEGHSPNTCCKQSDSPPRE	PRELI/MSF1 domain;
Pt76_001461-T1	12	5	MLLTKILVCFQLFTDHVSAQPLSLSQNLVKRSFKSFPVAHSIHPYPHKIVGACHKQKRSFIPGFIKDVVGSHTGEASRTAKESKQDPFQQEIELFKELNKK
Pt76_001462-T1	11	5	MTPYQSPDQAEKSLDMALHAPEFKPREDVTSSVASAKKLLIWLTDEFYSGEEHRNNPRKNLILEQIDRLVKISDQPSNPDEEKIYPHGESTVYQDDEYWNTIRRLNEMPSMKVFLEDPTWNIQRNDWTAMAINITEVYKWFRSKNFSKIVDAYRSAIRQTNNISQNTFDCIDKDALQMMSPLIQGFVPYKRLSEAITASYQVAISNYHFSLCFKNFQPFPTVSKPQVTRAVFLQRMSYNSELSRQQEKGNGKMKSIFEGIGEGIAQVKGKGKE
Pt76_001463-T1	13	5	MMVVRKEGVKPWKPKSEDEGASSKEERPHYDPAQDQRGDEGIPSEKEIDKFMKLQDAIESSSVLRMVPEVELKGETAEDSLSKTMKALNDKRIKSYEKGSPEHKLLIWLMDEFYSDSEQPRYRLSDQTAFHNNVLDQLGPTSSSTWAQQYAELGIQGASQELLDRLCPTSSTAWAQQNYISSRKDLSENSSENLVCSDHSRRELEKGGQWKSILAVIDHLLVIGAMKLEENGVPLYTQGILRKEDEYKVVLEYLKFIQEKWKLDHIENPQEIAHTIIGVFEGLKNKYFKTFSDEYKKLLNIEDFGLTTEIADIIAMDAQEIIRSNLHGFIPYKKLAGIIKYGYQAANSNYHLLVRSRSAKTPGQGVAESSKSTIHWHPLMYFFSKTEMS
Pt76_001464-T1	9	4	MAMILTKILVALEIFTNYHSVLANPLSPSQNLEKRSLNSFPVLHISHPNQEEIVGACQKQKGSFIAGFIRKMGGNDLGESSRTVLESEAKLEEDPYKQGLEILEELKNKMEKVSSTMKPYGSSEQSAKLLHVALHDPLFKPREKFTKSVAKENRLLIWLADEFYSEEEHRNKPRKNLILEQIDRLIKISDWQFNPDKEIMYTPHKAVEDKAYCLIIEKLNGMDSLKIFLEDPNWNIGQQDWLAMAHHITAVYKWFRSKNFTKIVNAYRSAIKKTNNLPQEAFDAIDRDALQMISPVIQGFVPYKRLSEVIETNYQLAISNHYFSTCFNNFQTFPDVSKAEVARAFLLERMAYTSDTSSRKKKGKRIINIIVGGIGEEIDKCRRKVKSKAKENIEGNQSN…
Pt76_001465-T1	8	1	MLTTIYPRTIRLATRAGRNTLVWKNSFSSSSAISGSSDTLKKTPIHPLHVNPGNGAKMVPFAGFDMPLSYTKSGGQIAEHMAVRNECGLFDVSHMVQSRYQGKSAGEFLSKLLPSSISSMKAYSSTLSVIMNEKGGILDDCLITRWGEQDWYLVTNAGRRESDLAWINQIRQGFPSDSLKIDVLDGWGLLALQGPRASPILQSLLDDQSLSLDKSLFFGQSIHTTIAGTRVHIARSGYTGEDGFEISVPPGNALSFAEMPANQPGVTLTGLAARDSLRLEAGMCLYGADLDESVGVAEAGLGWVVGKERSGFVGEERTRTEKGELIKRRRVGLIVEKGPPARSGALITDPSGQEIGIVTSGIPSPSLSGQNIAMAYLKSGFHKPGSNVNVLVRGKPRLA…	Aminomethyltransferase, folate-binding domain;Glycine cleavage T-protein, C-terminal barrel domain;
Pt76_001466-T1	8	1	MSLRSFISTRLVGLNPSCKSVGWCARRSEPSSQRAIQSSSQPRATVASEEQEGELPSLAQKALSQHAGLFSIRPGQLYRSRLAEHYQNQMASDLLYMTYELPAGYALDGSTPHRADGRALTQHPDPISKLPQWDPEDPYTRNRPPRPPKGGSGALPRRPPSDSSPENLVRLKKISIDIHVPEAIHTKKELLGAIYLLQLISGQPDRAALSTDQLSKLFSSEGIQISRTKDKSTTFKVRTGMVCGAHLEIRGPKMFDFLDILSTFVLPRLKDFNGFALPPADAHRRHTAMVSGVVQIGLPDHAMGLWPGVEESLENWPRKYGMNIHFLTSATGPGATDKARALISGFRVPFVRPEDAKLER	Ribosomal protein L5, C-terminal;
Pt76_001467-T1	8	2	MMQKQWLLIGLFTTSWCMDALVNPEGEKIDSMKIQGMVPIAASDYEGATSKMESKAPKIETILNPPQEKTVISDDMGQVTIKSSNITKSINHQAFNCACTQRSRCKSVFERLIRDSDSLNKLNPEQESLLLKGWKKNHDQVLLIDENVRELMGIELRNIYSSYALDDYQTKHQIKHSRIKITQTKYAFDKSKLNISVLKDVRLLELGGFYDITIRENTIASLISSNKESEEIPEWLKGFPEDMIKKILRSTWDTFSCSILDEIKNVLVKYKSEINYLEFYDQDPYIFGVGEKYFFRSMEFFHREGFLKQDSLLNYFHDKEIVKMAIVYAKEFHIKGITTYGSLNSIFDNLESVTQHWYLKLMHGIFKVLGKKEETTLTLHTLSSKILIFGKENIESWNT…
Pt76_001468-T1	3	1	MANSPTSDSIETEELIQLEMTISNDDDEAAASKEAEKPAKRRPPTFEAAFSQARSLPNHARVNYEQALISTNHSARADSLVLLPAPSSAENTAENNLHSLERLILNEQLHPLDLSLHDPASNFLTSLVDSEPSASSTELVFNPSISSPPPHHPPPQQQHSLSGSPPPQPPSPPPQPLLSPPASPTPFPEDPNSSPPGLYGSSPPAEPESPSPSPPAPKPISPPKKSAPPPRPPPLKLCLPSRPRRPAIETSQTPYNSPAGSNPSTPTLSTSNLRPITDQPANVLKRTIQASSSSATNHPPAAKKQKINPLFLSSNSSHSSPGPKIVSETDKLKVWKRIHLLRAQRDLHTQRTLSSSSKSSEELDRLEKLANTTPLSSAIELKNQAQEYVDMIQKIQDAL…
Pt76_001473-T1	3	1	MIEELYVRDGMQDGRRIRIDESSLFGVEIHRSGTAVDEDAIMSLSGSDVEDD
Pt76_001474-T1	3	1	MSASNQAPTPKQFVMVQSLTGIKHLLYCIVALFSFILFIVSCVVVPYERDTYGGYNPPAAELAFTAAVGAFFTPVFVWAQRVRPDFIFNSLAAELAYCTFMWFFLLGGVGGLSSQTYDLLACQNLFICRGFSTMMAFAWLNWIIFTLITGFLLVILAKLWSRQSPIKWTAPTKVVYLASRGELEQFSDPSIPEKQTTSASLEA
Pt76_001475-T1	4	4	MGSLERYRRWLGHLESPDGAQPLSLRSHAVRALHPHPHPRPDHSAPSARSSIMVAGALAGWTVCSIVTPIETMLSSHADIYTHPALRTHHSRSSPSPTIVRRANPRKAKLQIQTSDPRTRLYTGPIDCASQIVRAGGLQSLYRALPATLIFRTCFALMFSSYHALNHLFQTFATHHPSSLFALGPSVSQFIAGGLAAEVFWLVGYPLDTVKNRIMCDSLTNRRYPTWLSAARAIRLEGGIKAFYRGMTPCLLRAFPTNAAALAVWEGAMRGMRP	Mitochondrial substrate/solute carrier;
Pt76_001477-T1	6	6	MSSDQHHSLPRPPNLINPITTHPHPSGPRSLPQASKNERLLSPSADSPTSPQQHPPASQPRNRPLIFSYQDKDSQPASPVPFHLPSSSSSQSSRSSSNSKQQQQQQQPQQQQQPQQRPRIRTDSFFGIDTIEPFEQSPHPISASQQPTINHTLHSDPRIQQQPLDPNQFPQGQPANPNLRPSSFYGLQVDPTVERSQGHSSPNYRSSGTNSPSSSLPPDSAEHRYRQTNALSLGRSSQRRQSSRLSSIPHPQEGFLLDPNNPNSLSAGPLLDNSHLKPGNKAKLLNHAKTLELYRNNAKKTNDPEVMFEFGCFLMDLVKEMNGEDDEDCKSIDGQTDSLDGQRRRSTLDPSSKSSSPGCANTEREKEKASLTQEALFLLQKLSNRGHVQSQFLLADCYT…	Sel1-like repeat;
Pt76_001478-T1	4	5	MLFSIQQKAASTLGLAIAVSAAPLNERAKLPLSERGVGLGWLCHFDGPAAPTVDLSLNLPLMLGGLCAKVNYDYEGCSSFKPSGKAPAGHGDPVKAQSIDDGEDSNDQAKPKHHAKPKPDADGSVGAQSFNDAGGDGQDASSPDGGKAKSPSSHPKKPKHHGEDGDGLTGAQSFNDAGDNDKPKKNHSGSVGALGNGDNDSDRCSRNEHYSSQLHKCVNKSFFSKANKDSTCKNGKLDALLKLCLDVSILGLTKPLHAEATVLPFGPGRNGKNGCPVGQQLSSLLNVCIDQKFFSDPLAGHQCQSGWKLDLVLGICLDLAGCQNQGLTN
Pt76_001479-T1	4	5	MGPRAANAVPVPSGRERLHHHVPGTILKRGIPYCGVASCSPRKEPSRSTRTAQYEDYRPGTLTEGALAVNRALPEPDGEMDYLVGEWAEIRPSAGTLPSANTPTPFERHQQHDQDSAVPRV
Pt76_001480-T1	1	0	MYHTKRMQSTPDPLHNPDRKKPRAIAPSSDNSNVTAQNLVDLLSTSSSSTNPEVQTKTKDRSSQTFTKTSYTSLADRISSSIINKD
Pt76_001482-T1	7	4	MQTLDEVSAWLDESMASTGTAPAPSLQDDANSKDGDEDKGNDNKEVNLEYKLYVLKPKPTTCNTRNANRRKANTVKPEDKYSKLVAKPGQLFFHWKPSHTSLAAFKQAAIAVLCAKEPGVVVELAEEQEQEGELSWYAIIQHGGQFVEKNKTDLDNSEIFADFLEMADRKGGAKIYVVQNDPKLVAERNEALRLLSERNRGSNEASTKPQPTAGAKKNSEILNNMWTIRATHMPCERLTGSLELPVMIDPQNPNRFIALSPDRIALWARAMVSVKNFIRNVNVVESDALSSQAQNPEITKHKPPSSPAFTFQTKEEFKASSGVSDSASRGSDDRGRESSPVNRHQNHRHREASPPSSRGPRHQRTPPNISPLTAAYAGMGIGGYIPPPMVWPNLPWAWP…
Pt76_001483-T1	7	4	MPSKGSSDNSGNGQCAQGAGGGGGSKGGMTMEAAARIQSSEARANGGNVSAGGFAARASAAAAHNAQS	Late embryogenesis abundant protein, SMP subgroup domain;
Pt76_001483-T2	7	4	MPSKGSSDNSGNGQCAQGAGGGGGSKGGMTMEAAARIQSSEARANGGNVSAGGFAARASAAAAHNAQS	Late embryogenesis abundant protein, SMP subgroup domain;
Pt76_001485-T1	2	1	MPDRIFGEQHAEKVVESLDNISSIQDLSNVLGGESLDGLLDLLYGIIIEFRKSSEFQAYLTNETQYNKDIENNMDRLNREIAARATEQKKLETEASERADQKKKQTELLKGDEIARKKKKFEDNQRCLEIFKRAAHNPSEENERAR
Pt76_001486-T1	2	1	MYHHLFAPSTRKATILVLNPLDSLGENQVAEKEKDGMTAISLTKMTFTRKVADKIIKGDYSFVYLSPVHTTHMRIYISRPPPPNILFWSKSEML
Pt76_001489-T1	3	6	MPAVSVAQWSVCLVRARPAGAIPGLRTIKRQTPKNPTIKSVLGPQLSTNDFFKRRLGCIPSSDSHGEGPSFLKTNKMSDPNENPFLLRNAKGKGCDTSEDVPEETTFQPRLTAFEHFHNQHFFTPDEDTPFDPYYEAIAQGIIHSSVHSDLLYDLVDFDNSAAVYEHLVLKFRIINRAKQLHTWEVLKKISLCDFNSSAEAIAAVDQCARSFREQGVELSWDTIISFIFQGNLNDHLGPVVDQKVDLFMETHDFESAVGRYVTLRYSSEIG
Pt76_001492-T1	6	3	MLKLALIQFQVTMLIGSVLSVSSLPGISRIQSHSVNSVLSERSAPDAPQVHTNIDYDFEKTAELVYEVLNRVANHSWEWGAQAEVILERNYPEYSVYSNTRQLPLSTQDGLLQPPSELIEFIEPILAKRDPKTFPIVDGDGASGDPASLGVAVLVSAATSDKERSTYFQKLADDQLDWLLNHVPINENGAISQRNKELQYWSDYVYMAPPFLAYYGAATSNATILEIAYNQAKQYRTILQDGKIKVWEHIVDGSFEDRKFWSTGNGWAAAGMMRLYSTFLNLRDPKLRELTEPWKEDLANWVTEIVKGAYVYQCKDTQLLPNYLANTNVSHNYPECSGTALIAAAGYRLASLRPKCAKHLPLDAINAARVAIFTRYTNRETGAVAPVVDPLDWNAVKAF…	Glycosyl hydrolase, family 88;
Pt76_001493-T1	6	3	MPVEGGEGSSLFQLWGRQPHLLGSGCEKPHPPMAKRKVLNGHRNAVSGPGNRPGGQSTATWAGAIFARDLLVTKPCD
Pt76_001498-T1	2	0	MTAGWKLRGVATLQESNVASTSSQSASRQTGKKQTQLSLLFGMTRGSKFNWLGNEPPP
Pt76_001500-T1	6	0	MGCGPSKPAEDRDASNRSAAIDAQLRKDRSNARKEIKILLLGAGESGKSTLVKQMKCLWDQPYTQAERESYREVIFANTITSIQVVLDALPALQHITIPAEQGDAERIDLLLTLPPDSHDRPCLDPKVADAICQLWSRPGLKQAVALSHLYQLNDSASYYFDNIVRIAQPGYIPTEQDIVRSRVKSTGISESKFHVGQLIWKVFDVGGQRSERKKWIHCFENVNVLIFFVAINEYDQVLYEDECVNRMSEAATLFDSICNSQWFRQTQMILFFNKIDLFKAKLLTSPLSVRFPDYDGDNSYESAAKFIHRNILQLCRDPNKDIITHFTCATDSQQISVVLAGVQESILRKNLAAAGYV	Guanine nucleotide binding protein (G-protein), alpha subunit;
Pt76_001501-T1	6	1	MSELAGKMDSTSARPSRHQDEATAGQDEDNVYGFQFDDRGDHPSSPEPSGADESQDLPIYDDPDGSMFSGPVAEVTPSSVTTMHLDSRFDSRSCRSTRSRRQGTSIRDSRPPSRRKPSIGSRSVRSRAPSKSNRSHRAQDDRKSEAGVSVASSRRRADLSKTRTQDHIPTTPTEEPESGFFNNLSAFLKGKGRSRSRDSRASSNRENYHYHTVNNKQRRQSQSRSIRSIKSSTWRSLKSNRSKARSAAANTSHESDDGWPDETDSLDRSSSASSNSTSTSNSDPSSSESSLLNRRTDGLNDHRIEVIPLTHPLPGIKSHSWHPSDIEMTKAQRLSTQSVYIIEDDLQVQFLGWRSVGWRVALWWLGSVMSAGVIWLVGRWKVAWRLKMGILEPFNQASH…	-;P-type ATPase, subfamily V;
Pt76_001502-T1	5	1	MAQANGGQCSSDVKTEESLTSKDYYSDSYAHFGIHEEMLKDEVRTLSYRNSMMWNQHLFKDKVVLDVGCGTGILCMFAAKAGAKKVIGIDMSGIIDQAKKIVKANGFEDTIVLIKGKLEDVELPVDKVDIIISEWMGYFLLYESMLDTVLLARDRYLKPDGLMFPDSATLFMAGLEDQDYKEEKINFWDDVYGFDYSCIKEIALREPLVDTVELRAVTTNPCAVRTFDLLTVTKEDLAFQAPFSLEATRQDYVHALLGWFDVSFRACHKPVSFSTGPHAKYTHWKQTVFYLKETLTVVKGDMIEGTLSVRPNAKNHRDLDIDISYKYVVTAKYEP	Methyltransferase domain 25;
Pt76_001503-T1	4	2	MAKKTNQPDASPRTLVIGTNDSSILSKRSAERLGYFPHPQFLRAFAHRPQRRTALINIGYTLRTLLVDLIVSRFTDAQPAPLVIVSLGCGYDPGFFKLATTTATTTTETIQYIDADYPELIAKKHQLISQSEELQSILPGFSSSTVGDWIRLPNASTSYALLGCDLCDSHRFIHKLIDLLQGRRDARILFVSEVSTVYMPFDKSDQLLHNLSQSFPNMIWSCLEQVLPASPTAFSDTMLKHFHKLRTPIRGTLAYPTISDQLNRLGRYWKTVEMSTLHDLWKAFDLNQISRTEKERLINLEEFDEWEELDLFLSHYLVGIAYSEPGLIHTHPRPPTGRITLPPLRHRSPAATHPIASPRPDSPGLSWSYSSVDSSIHRRGHTSTPLPNGQLFVFGGFGL…	-;Cupin-like domain 8;Methyltransferase Ppm1/Ppm2/Tcmp;
Pt76_001503-T2	4	2	MAKKTNQPDASPRTLVIGTNDSSILSKRSAERLGYFPHPQFLRAFAHRPQRRTALINIGYTLRTLLVDLIVSRFTDAQPAPLVIVSLGCGYDPGFFKLATTTATTTTETIQYIDADYPELIAKKHQLISQSEELQSILPGFSSSTVGDWIRLPNASTSYALLGCDLCDSHRFIHKLIDLLQGRRDARILFVSEVSTVYMPFDKSDQLLHNLSQSFPNMIWSCLEQVLPASPTAFSDTMLKHFHKLRTPIRGTLAYPTISDQLNRLGRYWKTVEMSTLHDLWKAFDLNQISRTEKERLINLEEFDEWEELDLFLSHYLVGIAYSEPGLIHTHPRPPTGRITLPPLRHRSPAATHPIASPRPDSPGLSWSYSSVDSSIHRRGHTSTPLPNGQLFVFGGFGL…	-;Cupin-like domain 8;Methyltransferase Ppm1/Ppm2/Tcmp;
Pt76_001504-T1	5	2	PFGLIHQHFQSRGASENSDMTLPLPGTFCLNASGWTLESAGETEELSPWIRSATRATQLRKVKHGRAMWDQTHGRAPMSSTRQGSDKSRAVSYLLQVSPSCPGPADRVLIKWSHLYLPSIRPLSVTCIVLLFSVLGTGRLDLFAILGQLLLLVPEVLPYAVLIFQSTFQFLSRPLLSFGVFYQTSSPSNPMYYFHFSFWLLQLNWHLAVACEGDCAANLTKAYAEGYARLANPVFAGLTRTIQTSLPNVTAGQVNAFIEPIRQKTYNAVHEEVKKGLQLISAQNANKSGTMNLTSDKLALSVLQVVNLVLNETLSAVSQTIATLGALDKKQPGVASSAPPVKVPAEVPPSPIKPMETPGRPFAVSTIPINAPGAPKLPKRQAHENTESREFSRSANSRE…
Pt76_001504-T2	5	2	MYYFHFSFWLLQLNWHLAVACEGDCAANLTKAYAEGYVRLANPVFAGLTRTIQTSLPNVTAGQVNAFIEPIRQKTYNAVHEEVKKGLQLISAQNANKSGTMNLTSDKLALSVLQVVNLVLNETLSAVSQTIATLGALDKKQPGVASSAPPVKVPQAEVPPSPIKPMETPGRPFAVSTIPINAPGAPKLPKRQAHENTESREFSRSANSRENGKPQALSAHPASADFHPVPDAPVQDPCAIRLIENIICLRNLPIVSGILKRRSFASSKSPMPALLSSQHGQTFSSISKRSLGDEATLRGVPRIYILTDIQADELTSQGSPENLPDLSDEIEPKNVQSFHNPIQIPFHELDPGQEDREGRRRVESILQDAWRVFEARFKINQELLWETFRKEHLAPLN
Pt76_001504-T3	5	2	DCAANLTKAYAEGYVRLANPVFAGLTRTIQTSLPNVTAGQVNAFIEPIRQKTYNAVHEEVKKGLQLISAQNANKSGTMNLTSDKLALSVLQVVNLVLNETLSAVSQTIATLGALDKKQPGVASSAPPVKVPQAEVPPSPIKPMETPGRPFAVSTIPINAPGAPKLPKRQAHENTESREFSRSANSRENGKPQALSAHPASADFHPVPDAPVQDPCAIRLIENIICLRNLPIVSGILKRRSFASSKSPMPALLSSQHGQTFSSISKRSLGDEATLRGVPRIYILTDIQADELTSQGSPENLPDLSDEIEPKNVQSFHNPIQIPFHELDPGQEDREGRRRVESILQDAWRVFEARFKINQELLWETFRKEHLAPLN
Pt76_001505-T1	3	0	MMVSPAVLVATWLGCVALRAAKLIPQAQICNTYSNANTNHATCGKSVCSYGCSWPFVTAENCVPAGSTRTGNTTSQTCHLGYWKESNEISSCITKFGSYKCDTKPTGFGACTGCRDP
Pt76_001512-T1	1	0	MPIKSKQPARQTKNKTKKAQVRQRSSSPVDERQEKSGDGQEIEDQSSDEEAPRLDMTNLLKALEDQSKQKLAKKQNKTFQEIEAVLQGALVERLNNLIQTQESELEGIVSDYFNFKAQTEDQKDELIKEIINQQQSFQTLLKMLEDNLDKYIKKVEGQSSSAIQQLSQLDRRRSLFYQIICLSKNNPDTVVHIQYAFEFSTLIPAPRKETASFTISSLNTVEDRAL
Pt76_001512-T2	1	0	MPIKSKQPARQTKNKTKKAQVRQRSSSPVDERQEKSGDGQEIEDQSSDEEAPRLDQPVLDIGDVCPRLIMICLQNQPMRAFANRLDMTNLLKALEDQSKQKLAKKQNKTFQEIEAVLQGALVERLNNLIQTQESELEGIVSDYFNFKAQTEDQKDELIKEIINQQQSFQTLLKMLEDNLDKYIKKVEGQSSSAIQQLSQLDR
Pt76_001513-T1	0	3	MRAPSSPVSVSLLKLASDFLPFPVISFPKTTNSADRFFSKHQPCTSQLIVSTHVSSQNHNSAARSSSLKAASDCLVLGSSADSSTSNSSPAQLCSPNKQPSTIPFFTLPIRLRVFPSLLLYLLSLISIIVR
Pt76_001514-T1	1	4	MDAKRTRRVSGSKSKFEDENSDPKETKSARKQAKLSDLLPKSSAVKVVVPLSRDSPKKKLPTSLKDSPPPQKKSAASRDSASKPKKPLPKRARHVVSDDESDDDHSTLSEPSSDDDTPAISAPKRSTAKSSNTLGNFIKKDLTKTPKPRPAKIGGPSKKEKETIDETKLAPLTEIPDMFLDMVKNRPEFKETLEHLGGRQLRVATMCSGTESPLLALGLIAKSTKQLWGKDFRVQHVFSCEIEPFKQAYIERNFQPPILFRDVCELGEDEATTAYGAKVPVPTDVDMLVAGTSCVDYSGLNNQKKTIDAGGESGRTFHGMLKWVENSRPPIIILENVCNAPWPKVKEKFESIGYDAEFSRFDTKHYYIPHTRTRVYLMATPKKLRIPKQPNIPGAWLTL…	C-5 cytosine methyltransferase;Helicase, C-terminal;SNF2, N-terminal;
Pt76_001515-T1	2	2	MAPKNRDFSGYQYAAMSSLVLTADRSKIPRRDNEPTGEPETLVGRIDPKSMGSRAFTESVHIKKDISKKKSKHISSTDDRPKKATETNGRRYADVIEAIQQIEGLNYKPRTNETRSIYELLLSSVQLMLGDQPNEIVRSATDMTIEAMKNDNDYPKDLDKKRTIEEFLGTISSEKFNELSNLSKKLTDYGNEDQAQQAGGEGEDGDNQKRANELDDDNNGVAVVFEDDENGEDSDEDEFEIRDNSDSDENSEADENDDPEDDQLNGQQTDPTDQILIGPDSTSSELKNKKGKQDLTIYDIDGFWLQRLIGSHFPDPIEAESKTKEAINLLSADNSSLRDLENSLVDLFDYDKFELVSVLTKHRDIIVWGTKWSRSDEDEKVNLAVVMREKGVGWIVKAL…	Brr2, N-terminal helicase PWI domain;DEAD/DEAH box helicase domain;Helicase, C-terminal;Sec63 domain;
Pt76_001520-T1	2	2	MFRKISLVCLALIASPAIGELPATYKYGTNLGGWLLSEPWMKPVEWAAIGGEYCPADSASCAASEWGLARKLGQKAANEAFLKHWQSWFNQDHVNQLKALKLDHVRIPLGFWIVEELVEAPAELYAQGGWMELKRGLRQLRDAGFHVTLDMHAMPGVSTSNQQFAGNVTSDVQFYKDHNYQRALTWGAVLASMSHLDPDFSSVVAIQCLNEPLTDANLTPGLEQYYSDFVTVTRVVEYAIGVECEADLRESIHRLSRSKNGMVALRAAIPLIVTYAGKAKVVVDPKILDSLKRSSASPSPVVTAPVPVETTIITATSRSSVSAAGIPTEGDSECRSPRINPTNSHQKCSRSRVSRACLATMAMPKRWQWKGNGNSMVNHTLGPAAYDDHLYFAYGGVAE…	Glycoside hydrolase, family 5;
Pt76_001520-T2	2	2	MFRKISLVCLALIASPAIGELPATYKYGTNLGGWLLSEPWMKPVEWAAIGGEYCPADSASCAASEWGLARKLGQKAANEAFLKHWQSWFNQDHVNQLKALKLDHVRIPLGFWIVEELVEAPAELYAQGGWMELKRGLRQLRDAGFHVTLDMHAMPGVSTSNQQFAGNVTSDVQFYKDHNYQRALTWGAVLASMSHLDPDFSSVVAIQCLNEPLTDANLTPGLEQYYSDFVTVTRVVEYAIGVECEADLRESIHRLSRSKNGMVALRAAIPLIVTYAGKAKVVVDPKILDSLKRSSASPSPVVTAPVPVETTIITATSRSSVSAAGIPTEGDSECRSPRINPTNSHQKCSRSRVSRACLATMAMPKRWQWKGNGNSMVNHTLGPAAYDDHLYFAYGELKM…	Glycoside hydrolase, family 5;
Pt76_001521-T1	2	1	MRRSYCHSAKGSRSNLQAAIKSPPSRSSSQTPTRIPLQAALKAIQSHQPHRPIELAFQIGEIFQVKGESVESDGSVWLDVMSPVSGLRGIVPLHKFRIISLPNQSAHDHQPSQPQLHQQLHPPTHPSSDDKFLHSRSLQRIRKRLSSHSTSNNQPLKSPPAAAGEKAPGSGTQPEAFPFPPVDLYQPPSEPPESPVGATRPRNRRSITVGSTKPPNPSGSSSNPRKRFLSQSAQANNVPPSAQKSPVEPNSPAQSKPAQLLYGVVKHAFQSESEYELNAQAGEPIIINAYSDLGWFVCKPISRLGGHGLLPVSHVQICDMSTGMELSPANLDQFARSSGLPRVNEWEEATAAYLCRRIPLGSFETPVVPSPPSSDALPTVTLSEPPKPLYAECPPTVPS…	Phox homology;
Pt76_001525-T1	1	2	MASFARSVITLLGLFAFFFSSISAHVFVKQWKTTSSLDWQPGQKEWKLENTAYRRASDSIGWVGSKFLTTNKAIVCGASHTPKGQVAPSGGKFFSDADESAGKTLKVRAGGKVSLVLQGDTGRGYPHHHGHLQAYLGKCGSSPTACQSFDASTASYFKIQENKDGVTQLHRQYSSQLGGDVWEVPIPKDIASGSYIFRFEIITWGESVESEGYQDQYYPSCGQLYVESDHQASPSNIPSIKLPEGYHNGNLGPLSVLPGPAMYSESRRRRSMHPPSRSHRRKSFHSPSKSRDGNI	Auxiliary Activity family 9;
Pt76_003008-T1	1	1	MPVSATIPPPTSTNSHFAEVHRNFLPHVTSAKRHFTEVNLNLLPQATSASRHFTEASRRRIGITHLRELTIHGGAM
Pt76_003009-T1	8	3	MTPYLNQPIAHHSRHHTGLDTFLNSEHLIGSPGSATTANGNSTLQSTLNKVPQPPEGPPLSTQNGKTSSYRGVPAQQQQPPPNPHNRTSLTNSAENPATNQSNSAGTSLPTNRSIPDATQNQPSQSNPKLTKPKPPPRSKTLAYLVKKARRMEINQLISLAAKHAQYVRLTAEDKVELNSVYKEYQRKLYTIAYKNKLAIGPCLRYVGKGANPRGLTCYNSFCRYDPFASKVFTDCEPIPPSLVWSDYMFA
Pt76_003011-T1	11	2	MEPTRKNGKNAAANFEEGAIQNDDDRMDALAVTNLCLRIVLNIDNTLGYIPLSADDPNFLAEKAREESQLFCKCDCSNCSPEDADALVNVIQQMTISNFDQLLNDPSSIPKDLSIVTMTRQRKKGAPKGTCRYPPHVAEDLEQHLLHSFQIFYIDFLGTPKPEFPPSTFFGIQHAKAIVGSIDQLCDGENHNTYLLEKLIGGRCFDGQIECLDLAITDGMDSEFYKLHLDTVAKLDGFIEAEGICVRAQMAAGLAQLQMNAAARRTAEKEAKVAAKDTEKAWVSAERVAERLRKAEDREAENERLKEEKAADKLRRDEEKQAKKIRKAQERAEIKAAKKADAAKEKVEKARLLQIGEDQAPV
Pt76_003012-T1	17	3	MFTPTAETTNHFEKTLKSQITHVILTYIATPVDARVKLEKSPPEVNPIAPVDPNISMLKLMLASDNSALGVGEVFTGVIQQSGLTAEEFHSRLQIIEGDLGSCNIFDSLRKQRRPAVGNHNSLDNILPIPGAAHTLWNLSQAIFLGHWGNEKCARDTGAWRTLHALGIPTEKPVTKKDFNLMLSHIEKIHEVALLYCVLLVANRAHVPLSADRLKLSSETIHDWVECTYERFCSGEAHQSKLAQTCPAHKNFLLRIQDFATIVEANRAMKDGDYGRLMFMWQRWAVMSQGIGGMPHYSKHLPKLIVLLNHILPESLSQLVFNTLLFSPTGRPGHFVATDFYLEVQNYWLKYFFNHSGIGTDIERLKEVFSSNISLLIKMESGSKVIHQSHKNVLTLDSI…
Pt76_003013-T1	10	3	MDIQTADAPEPSTEPSTRAPRVAMNEKLKQICALMESLNLTPKQFMVAFLTHESDYVIFRRRLWGADVGWDTTEDLLLKLKQHISAHMEGRAFWEQFILSQAIEIVRSQNLRSGITPNGSYHNSSTSSAKFFSKDEHAARNKELIEQMPFLYQLLCAKIQGNKPYPISKLPVDPTADPHVTREPGEKTVLRQ
Pt76_003015-T1	1	0	MSTNFLTRIVQHSSKFIIYQPPLRSLFATTTATINSDETKQAVPTQPQPIGTIEKIINQSFFRSLFGTITSHTPDPEAPTESKSIPTLKQVTKPIEQKLQKPNASKAKKKATATKTSEKKTKNSQRKADSKEDVTSPEEKAADTKTSKQKIEKLQREVDSKRTVSSPKEKGADAKTSKKKTEKPHREADSKEAVTSPKDGGDKAATQSQQKVEAKSPKAKASSTPTKTKKTASQAPKPTVAKSLEPLPLPKTKTTGSQVGKKTPTIDSSLVQFDKFVTIGSPPSQNPGLYTKKIAKFILDSRLRFPDAILLTCVGSFYEAYFDQAVEVAQLLNIKEAKYQFSGQAYPFSGFPIASLQKHLKTLVNEHNRIVAIAEQIPTDEDLERRIVRIITPGTITDE…	DNA mismatch repair protein MutS, connector domain;DNA mismatch repair protein MutS, core;DNA mismatch repair protein MutS-like, N-terminal;
Pt76_003018-T1	2	5	MWLKKQTTETSVALKYGWMLKYLESTPNHLAALDNEEQSVPWQTHLAQKVTNRDSQNAKSPPLVKREFFGNDVEQGVITLRSQHYNRPSAELNDPNIPPLVILPAESLTSPSGSAIKGQADFNFENGDVNLSTEKQTTGNPESVSDGSTSKISTPTTLGSQLLPPSIRNKGSSDSPSIKSPTPENQRSVATDLKEFDAQGSRSLPQDSGSTSKNQNDSTKIIPQPWLIGTSCVLLVAAIILCIALKKRLYQVSFKPFKIHKAPKSAGSGKSGKSGQKPKISQPSRPYSSPQIANSPTEERLISPCNQNRETFGSIVAELSPNPALGVKRNPQSSSNRGIIDRLRRLFRFQDAKGTKSTSSSTQASISRPDAEKLDNSQPPLPEIYLSHPDPVHQKSNTP…
Pt76_003022-T1	1	2	MEPVAALTNDNNDLSSDQPSVPDQQPSSENPNTPPDADKSSDVPKARSTAPNGPAKRGIAAAIAAFEKGTGEKTASPKASPAAIMRSTPAVSHSKEPSHPTNNDTTANQTSVVKPAPAIKKEPTTAVKKSEPVPANKAHPRTSTTTTTTTTTTTKPSARAAASTRPAPGRTATKPSATTAASPPVGAASRRTSIISTATRVPPKTTTTSAVAAAATARKLPLNNTASTGLRNAQSTLAPGRKLSTAPSATIGKTAAAKPAANASSQATAELESKLSQAELKLATQSEELATLQARLEEATRSSAAEQEKLTVEIQSLNAKLEEITTSSLTEAPSSAASLDTIKSELETAKARVVELEGVVELHQKERADLDNRHQESSAEVARLTESVNGLKQQLDEVI…
Pt76_003025-T1	1	3	MSDSLSKSSMSKVSTDKSTGALTPIEARPLASGAAISDPKSSKELTPPAGIENSQAEAISVEAALVPQDSAPVEPAAGPAKNTRAKTSALAKPKKSTKKVAKPSEKQSTSRTQQALPDDLANEGDPEILKLLGDINCRGDTEHVAGPMTTQNPPTFGDNREAICRQQHPSPLAETSINRQMIRPSLLSNLLNNSSPQNSTPSFNAPNNALATSIEAKQKGLSFRTGCSNQHGSIGFTPFFDKNLKELKAPIPLTIFNRKWQSDAMSHQALNRPKSDKNAAEKGLQYYGYPYPSEWTLTLGAWTVAHREFHVCVRDVYGFKIFADWLLTHKAHCNRIHSNFCFLAAFRYDIQMRANTFAHHITIGDETFVPNISVFRQDMADQVYADVRKKNEIDFNDNP…
Pt76_003030-T1	4	3	MSAPEVTAPAVTEPVVAPAATETTPAAETPASVATPAAATVNQPTAEAEAAAPAATESTSPDESQTPEAKSEEKKEKKQGRKPFADLLNKILKPHPQDKSMPEKKGEAEAPAAVEEAAPEAAVPVVEASPVETETAADAPEAAVATEAAVTADVPAEAAPAEDAAKEITTPRKERGNIFEKFTAFVLKPKSPKCKKSEAPKEDGEEAKAEAPAAEVNATAQPAEDAAPSPPEIAAFQITETPVVETAAATETPAEETKVEKKEKTPKDLAKLARRFSGRLFGAEKKKETAKKPEPTQEEAEAAVQAEGPADVRISEKDVSPTCLLLIALYFCRLS
Pt76_003032-T1	4	3	MFLNIKLKAPVLNYLPERAVKVSATEHFIGTTVDDASFFGVGLILSFKKETKDDNPRYGPCLMAIVSHSDWDPVSFKVKYRVPSTPRLIKTQNMFRENKEFFFNGILVGWEMEENMAILEVKCYATSLLIQSPDSVRRSSTFRL
Pt76_003033-T1	7	4	MASSTTTNPTEPNSTTSTTAYPGLSPQNHENSSNETSNSDKPSAANTAPTKPKKKLNRQLASCSGCRKRRTRCDRGRPCSECYKRNLTCDYSGASAPPSMPHTSVAEQVEREEYIKKLEARIQALEKNLPSNNNQPASKSSSVPLDFSADDLAAQLSVITIGQRVRCPTGLKQPPHPLRTQFESILASQSKIPPITFIQPEQQFSLDLVARYSIPPLKELCSECLPPRSQIDFLAEYFFSTLNLWSHYVNPVDWKTQLDSFWSSPHRLQFRPSPCPPDPPHLTKHYLAQFVSILYGIIGHGLARLADIHNLESVAENQRSGDSSASSPPRDYHLWNLNQAEKISLSNRWFRFSLGLLMSPEGNIYVKPTIFGIRAMAILSNVEHAPENMDHGMIFWSLT…	Zn(2)-C6 fungal-type DNA-binding domain;
Pt76_003034-T1	2	1	MSAPITLTTINGTPGASKAIGPYCEALSAQAVVTLNGLIYSSRSIPLDPSTMKVIHPTNVELQTVSVHPAPPPL
Pt76_003039-T1	3	4	MDDWIKHTNYRGYQPDEQVIKWFWQASAPGLPRKNPACSISPLLGTSRIPVNGFQDLQGSDGPRRFTIKKAGEITQLPKSHTCFSRFDLPRYPTSNKDSRSSDTATTVPVPDDGLPHGSPTRAPLASGSAAEQFAEPDSPGPSSVPPGTDLGASVPSPAPDTPLDVIKSVFKTCEIPSPLILATWQSLALTGKLIGMAFRWVCSTLIPKPSCEEDAIVFGW	HECT domain;
Pt76_003043-T1	1	0	ASVALVKAALYVSQHSGREFDSHQI
Pt76_003046-T1	0	1	MMVLNRNPDLDMTKQISSVPPLRNNHSTRWEQVAPRPYLVQDTITMKQHHSPVPLVSASLRPFCSATAPSARPRGFSLSPTFPFDALKMTHRLSS
Pt76_003049-T1	3	1	MAAMLHYESSSSAWSLDSAALPITPSLSVTSKDETLESTSRAPTLHEIPRSFSAAPFLNATTISLSKSETNIFNLTKPFGAISPTIRPSPSLSTLQQKSERAEHKEPTSFGPHGRRRSNSLSEQTSPGIDKANSTLAPLSERRRSETSRYLGTDDFKSAFATNLLKLKQREKVDGEPASQASDLTSKTVEMGGTLPPAVNSQMKAMPCELPLVRAVQSDLVDVHTSMVQVRETHGAPTRKAHNAGQISSTVGQLMTLPAEDLEAQLEKHFNRLKSDRMEDELEARNEVISILAHQMSNQLEVNDKLLHELAALRAAYASLQSSCTDYVDELDFLRMKLRAIEAENEVDRSRRESEDKLRGLGQMVHESKKAFCRLQAEVLHQDKRRSLQNYHLEPRRNS…
Pt76_003051-T1	5	2	MYGSPYPPYGHPPAGKPPYGPPASSFPTPPPFIPPSSSQSPQQPPAFPHNVSPPGNPAPQQPGRPAGFAPPPQQALPLPQSSPPSAQTQLPQAPKPGIPPPHMPFQHLPPPPGFPHLHPPPHLAPPIMPQPHPHQFPHHPPPGSYFPPPTRHAGLGSHAQPLNINAVLSPPLNLPSAPPNLSQPPPASSPAALPARPVPTEIYSLFVGSIAEGVDDAWLERLLGCAGHLVSLRRIRDPNGKPKPFGFAEYGDAESVLRCLKVVNGRKLPIDGGRAGEKALLVKPDDKTKARLEAYEANRIKTDQDADLDTQAIERLEGLISQMKDPDVVAATASDPNAASNSASANAKRNSAAHLQDLAPEDLPEESRGTITREIQFFRERAISKRGEAEKAAKERERG…	PWI domain;RNA recognition motif domain;
Pt76_003052-T1	3	3	MSPSGQPPDKPSIDSPTMAEYSHIIKNSRTSTQQQQQQQQQQQQQRRPNNLEITSSPYAQDRSILVGLAELATPRWTKQNEHANTTDQLTSPTTTTTTPLNHFQQRLRVQNEQQQQQQQQQQQQHPDSSSSSSSPASTHLNNDQASKPHNRKLSVMKSIESFKDFKSSMNIFKGSAAKKHHDRLPSESSSTSQPNHHHHHLNHHLNHPPQPDKHSRHNPTSPNKPTHHPLSSFSHHHSSPSTIAHSILRTASSGLVSKDLEEMDIQQVAAQNDHTAEALRKLDGLSSPRATRQSFKDQPNSRPTSTGPRRRSLTNRSNSRPSSPSAASVKDRSTKERSASKPSEETTTAKKTRTRSLASNKDSPLTTSTDDSYNLLLHSDHPLSPSIQRTAFKPTPQTT…	Protein kinase domain;
Pt76_003057-T1	3	0	MVAVFLSLLLLLIIRATSIISSSVISAARTIRKTEGFPFIEPSHALTKRAYPKHQLEVEPGLNWKVPSINLEVESYREGGPHGFRDKRLVKKIQKYKIRIPIRDEGLKVEQHQHLRLIHDTFAILESKERFAPSNIEILIRNLKELGTGPQLSDLVPEGVKGGASRFEIRLFDVLIRCFDEEKLQWWCQLYDSWHSLNTSFLDEVSIILQMKDLRKALHELRVKAQMANSISKNRPNSKSSPVESQTGTVDRDDRSYLYRKIDLISPGIWKFCLPMKNNKLDLTFLRSNPIARLSWFLDGLDPAEMIAYAQALQNPRLLSLPELMRRQLVLEQAYKAEPSRKFAEASWFVQRIGWDQFQRIILEFERLPQHNRKLKVGGPSSRGTRDIFSTGKNLPHCL…
Pt76_003061-T1	1	7	MPNSTSPEPSPSPDRPLFQPSKPSPGRPPYRFRRATDSALRRADPPSHPPRRHLSTAPAQPRRPSLLSLLWIPSPAALVRRPSLRADPRRRSGWEAVQARLGLSRPLLLLLLLLVLLGSLDLWRACERTLDSQDWGPARFRVGLRTAAETRRIRQSPFLTLALLSHPALLSHPAPQNDPLGLASRWQRPRQLSLRPSATRANILPDTAAVILNWNRPENVIVIVAHLCQYDFFESIIIWNNNINQHLSFKDFENTECPRHKLMIYNSPSNNYFFSRFLACLQSPSRYCYFQDDDCIVQPIRTMYTQFKALLPRPSAVVVQADPVYSVMYNWEWCFNDPPNRLHTCFAWLGHGSFVTKSAVSDFVAMLSEQSLPSDSIALADNFFTTSLNRKAHVIVAPA…
Pt76_003066-T1	2	3	MRDEYQCSLQPAGLPIAGPKQPPVPNPGLQTSPGPRQNDNLFASVSNTFLLFRSGKKIHRKSPPPAALLRLPLPIIPKTSKGVLTPLPPVDLAGRALGAKLAPTT
Pt76_003068-T1	2	2	VCLAQWYSSSHECRRSWVQIPHT
Pt76_003069-T1	3	0	MSNSPSTLTLPSQPLFQLTPPRNPTITQPIPIPGPPSQPPYRFRRTTNLALRQADLHTPPSHHLSTSPTHLTQPRQQSLLSLLWIPTPPSPAHHAC
Pt76_003070-T1	4	0	MVISALCPIASNSLSGSLAFSTTKALGSLSMPALVDASWLERMQRLIRRGRSFRDAGETRGKPRTALKRGVATW
Pt76_003072-T1	4	0	MSDQNKPDSSENDAFNSGKHCAKADCHTLDFLPLVCPHCHLAFCKEHAHVFHHDCSLPEVSLRSTPREQGSTSTGSNGDPVRALVNDHTPLPAPTVSEDRNSKAKEILAARFPLTSQRERQPTRPAKELSPALKLILLKRQAVSGNPQKKDSAVPLDCRWYGRLGCAVATGDSQHLSWDEQRTLASEPKAIWFDKKTVVGKVFDLVITTFKHDLLSHSHSCSTSDLQLFTIRSGNQLHTITDQCSASWGDVVEDGEEVWLTGRNIKLP	Zinc finger, AN1-type;
Pt76_003075-T1	15	1	MQGHHNFTLLQLQWLQEKQTLVDAKMRRIVDHPDPLVNEGTYLNMAFRFQGKLFADAHDMKIPRWAVPDVLATWNAIRNREGKVPVNSQIRAAESSNSAHGGLSQPSSVVDG
Pt76_003076-T1	32	11	MSSNTPTSAEQHGGTAEEQQGDNANGDSLPAHDEAWILALVDRLVPQFQAQRTATADESAMQTDRQGRCSYSVKKAENKPLTIHGDVADPASTAPVPQVPSDIEDTSRLAPKFVVANARKVREQADKSKNERRSSRKARGIAQKGPLAEHYDKFSRGIQNFVKFFLGQPDKPQDYPQAPTPKELEDQYWVEKRSEIILKQLDRVREALADQPAAEVDFHVGVAKKEIRRNTKSPPFTPASSKGAGKGCRPISPQMRSDVERALALAGISRLTFQWEMGHADGTSPWNSAVIEVMASKAVEWMRRTEPITDTQAGQAPAIIRRWLVTKSREMAEFQNMDVAAYESLKSAKSTREQYRRWRKKVFPKNTLLGHIVEQMECVSDIEDAPGTAAPVGRIPDWR…
Pt76_003077-T1	28	11	MDDRTPDVPETSGSSGEEPPQAPSSASSSTPSPTKHEVEQNLPLPPKPLAAPSFHEFALYAALRAGTNPLMPDQSILRTEIQEISPEEFTRSIEAATRSAQEILALKLPRSCKRKAEELVSSLFSRKDRSGKAVDLLAKTPNNLSDHPDPGNFKDLAPKLLTPTTSTGDSSASGVAEQLAMKACTQTSAPLPVPNISATPRTESTAGAIAIRAWSPLPSPRPNLSSWDTSSGIGRLTAPDQTAEPAPWPAHDNQPEQPKSPPLFNRKSREGSPLPPEQPVQSRTSTTEANNGQPPNATAGSGSGQITIIKSDTIRAQVIDIHQTLEGSKPSWAKYRTTWESLAPLLQHCARAMQVCCPPAPKFHLQRTGGSYASWLETITSLANQFLAPSPHEQWYCPD…
Pt76_003078-T1	16	7	MIEISGNIHLSNTNPTQIRCVGDELHIRTCILSHQVAPQSALSDYAEYDVVLKSSGGVVPAILYDFCTQLFFSGQLFVHSGSSHPVIRVERFNWQVHRGHFPLAQEFKQTHAFGTVYVVKVHKNPVVGCVGSVEVVDGDMSQSKLGRIILAATNIQAHDIFQTTQRGDYLRFGGWAPRESHSGSRLLALGVCSSVGSCQWF
Pt76_003080-T1	1	0	MSRPELQTGPNGSNRETNDMIAAPPGPTPLAPINLGPPEESHTILSPPPAASLTLPTIPQTSKESSPTMSPSVAPLLVTPTSPAVSVPPHLITPTPVIQMASASQATTSAAVSKPSPPPPSCSTGTSCSVTAAKSVGSMTPVPRQTQGPHQLPARLGSSPGVIFFSCVVGFAIFSVLCAILSCALRRWRNKRQQRSDDRDAWQFLENAKGFSDRADETADEIDVKSSHFGNDFHESNLSSLQPMLGFASHQQRNLARCHFADFQTQPPQHISSFIDEQGMPIFIDEQGVGWVVPAVGVSAQYNSLMLTPHGPNPEANETYSGGCAMPEPVFRKTTITGNRCNRSTLMHTPSQTTFARPASVAPPLSKSASKHQTKSESLTPGTSPEQPTAVERASQGIA…
Pt76_003080-T2	1	0	MPELPAACLFLLVQNAKGFSDRADETADEIDVKSSHFGNDFHESNLSSLQPMLGFASHQQRNLARCHFADFQTQPPQHISSFIDEQGMPIFIDEQGVGWVVPAVGVSAQYNSLMLTPHGPNPEANETYSGGCAMPEPVFRKTTITGNRCNRSTLMHTPSQTTFARPASVAPPLSKSASKHQTKSESLTPGTSPEQPTAVERASQGIAGQPADLRATLRGAIQRKNDSDEELLESLMILWHDKSSAAPTDTINLPTSGDLPVQDQLETTGDYSI
Pt76_003084-T1	7	3	MRTCFLGQVHFILQPVVWELLVANSPLYVKASERMVENLTQDSFVNRGIVGGNFLVQNSPDGIDLEHGQQSHTLGRENHRVPPIQQSANQVGKYLCRFENTIKSTFSSKNEHDLLVELQQHFYMMRSAFEETFKTDPSSTNIFGATIPRREFSGNQFITEWNKLWNKMESTPIPNPKTYLVFRTMEDIMGSFLAQSINQKICNLKSIQLFLRGTRGKLLVLNGMNNVHLKEEILGIYLLTIDFKSRILLSSSYGSLQALIKVMDDEYFWDMAELDYLLTICKMRDGLVSPYIKKIIETLKGKPIKMNCSDSGEIKFIPTAIEPRSKYDTLINNMVMDISHLELFSTKSMRKQHGLLNFKLFYELLKLLLNSELEYISIEMKGVIQKSKEYQYVLFLEEF…
Pt76_003084-T2	6	3	MGNRAIPWEEKITESLQFNSQQTKREFSGNQFITEWNKLWNKMESTPIPNPKTYLVFRTMEDIMGSFLAQSINQKICNLKSIQLFLRGTRGKLLVLNGMNNVHLKEEILGIYLLTIDFKSRILLSSSYGSLQALIKVMDDEYFWDMAELDYLLTICKMRDGLVSPYIKKIIETLKGKPIKMNCSDSGEIKFIPTAIEPRSKYDTLINNMVMDISHLELFSTKSMRKQHGLLNFKLFYELLKLLLNSELEYISIEMKGVIQKSKEYQHVLFLEEFIRHFASQESSSTQMNFLSQGPSEPWWEKEAKYWGEAFQTHPEKQEDARKGFGAESKTVLLAYQWWKETCNSYWEQKNKLKSIYLSESDKILSQTNIILQYVYRDFTSQLDRMSKRISDHKKQDER…
Pt76_003085-T1	7	3	MHLALELDCSFLDLSGDDPAYDSPTSSQEDEPVDGKVLPLPPRGTLRRNRPSRRNVYHNQPSSGGTSPAERRPRQRSGNPDDISLLSLSDIRLPLASSPEHPPGQTPPIAAPTALASSTTSSSYSSLLDNITHHCARYLESHPLPQPPPSELASPFHTRKPLINTPPLSGKASKPPRPQSPTHQRNGFIPQSAGHPTPEAGRKPQTTTATKRLDAGLSRSCSIKLLSFQPDLTPLHLASQLIHDSSSSSTTTTTSSSSSSSSSSTTSSSPDTITTSSPATNFEILIAASSSGPLSTIHPNQPSHPILKSKQIAIKDQPPSTKNNFELFNQTNIASALYLSHTIHQGKENMLDHPLHLTEDDPLEY
Pt76_003086-T1	7	2	MDIQNIIGPEQPNLTQNSGHRSTSASAGTTKSDDSTETGSYQLPPHISKVLDELEKEEELELQNRPTEETEPRESDDEPTTEEFITPEDIGQELDKALNLAERESYCSKQDDQDLKEWGKTGLDGLKNIFKRSSPSLSIPSTSQKVGQSSADLNPPACPTPPTSIMATSTRTDKLSSQDETGSSAKPPPKKSVTFAPETYLNPPKSPPTSSSPAPPNPPRPSPGIMLSDIVERPIAQPGIISPIKPTQPSKIEVNGKNAYLNPRLASLLPRALKSKPEDPGSQQEEEEEEEESAEEDDPDDSDDDEANDGSSVWSVDDEEAEGGSSWPPEDQHIETALDLRQAAIEYHTKRQGLGLSRGTGPLGGDRAPGSDEEAEWVPLDARAQAPGVPRRSNGQSRF…	Domain of unknown function DUF3835;
Pt76_003093-T1	3	2	MAAYTLQQIFSLTPSVCSCYLSCGIQILLEVLKSLRNARITWPSTLDTIQPFAEAIKKKFPLLKGCFGFVDGLNLPVLVSDNDDCILAFAPDGTIMYAIPNAPGSWHDSAITGPLYDELLRNTPTGFQILSDTAFPRKSERLQSRILAPAKRGDCLPSTPRSYARLKLLNKQVVSARQAADVPFAPALLLDG
Pt76_003095-T1	3	2	MRVSHPPHPTTQHNTTHTHTHTHRCSYRTLTNQTPTTRTCMTPTGKPSSPPAQPAHPTSLSSASTSEPPAAPAYRAQPPAARQPRNGLPNAPSRPSPSSSMDEKPDYDDYYEHSRPARHHPGNNQPPMEMRPVSRTQRAQPADTKGPREVTSTEEFFDSIANLQVDLKELSQMISEMSDLSKRSLDAASDPDREQLQDELAQLSDDIRRLSAQIKQAIQAFEADHSLLRQRADPDGNLAVRMDQLAALKKRFIETVQRYAEVEQAARRSMKSRIERQVRIVKPDATPEEVRAAVEDQVNGGGAVFQQALASSNRMGSARNALKEVQSRAEDIKRIEQTISELAQMFNDMATMVEEQDVKVQHIEKQAEAANQDVEAATTELKTAVVSAQGARKKRKCCC…	Syntaxin, N-terminal domain;Target SNARE coiled-coil homology domain;
Pt76_003096-T1	1	0	MPTLSSVLPIFALLISSSCFQCQPTSTASSPSGSSTILSNITTPSTYTSLLTNTSLPTNTSVATDTSTDFRDPCARLPLTPELWQSLNLDDYLLNFPGGKNLSLESFAEKVGATNFECGIGKMCNANQICLPVRGRDWYILVAVQNWNSLNNQMYQATAFALNIIEGLASSIVNDYAPHQPDVLMIGGTFMGDVAGLFGAIPGFVFPAVMAFIGGTLWPFIQGGTGFATGLYWTYHNVYAKLPSDEFSKTMDVNYLLSNAQADTQAKLSEATKKVLDNGISTDEGIYGALKGGVFLNNHFSDNERSEDDIRSAISDVARARLIAAIWKATKFFVVRGHKPCTQDGPNGAMPGDDVFSYCNADGMMMNIVQSAKGKLLEHFPSAKLLSSKYNLTTQYFVE…
Pt76_003109-T1	1	2	MALAFFSAPLLGFGKPAAAPDASKDRPESMSAEAIIKCSDCGGDVILAQLGEHVCLPAGQLPSIPEDEQAPPDTDNIPPKPPELEKPSTTDLIEQPSQDAPANPTPLSSQSPPSIGQSTSSTGSSTTSSSSASTASTSLSTPQTSNQSSTSTSLESLKEKLLNSIRPEPKPASSSSSNSEPMAPKSKATTSSSEYSFSNSDTSSSSNSSSGRVPFFERYAQLMPKTTTSEAKATVKEAENEKDELVFPPKKQMSPITSPEPSPLQTKYESSQRSQPTIPTSKSMPFSNFTALGIASQRREALTRNTKEDQKLPSSTSAASGLDKLIAREHEELSRSGRDNGLRNLRAIQPEPRGAGPTGKSSSTRARTNEPSVTGLEDLMGDLMAEMEKKAEQSSEEYQ…	Zinc finger, LIM-type;
Pt76_003109-T2	1	1	MAPKSKATTSSSEYSFSNSDTSSSSNSSSGRVPFFERYAQLMPKTTTSEAKATVKEAENEKDELVFPPKKQMSPITSPEPSPLQTKYESSQRSQPTIPTSKSMPFSNFTALGIASQRREALTRNTKEDQKLPSSTSAASGLDKLIAREHEELSRSGRDNGLRNLRAIQPEPRGAGPTGKSSSTRARTNEPSVTGLEDLMGDLMAEMEKKAEQSSEEYQKRTRQPAIRKIQVPETTPKHSSPDRFGQHHYEVDTPRKYPSAYPDDTPKFHTRQPSDPSTHSPTPSSPGIRPSDSISQLGYTRSPSPKLTKTARVPRGDAERMCQRCMEAPIRHVKNPKTDEARLCSACYAEVYLPKCRKCSKPIERGAVTDRVGKVLGKYHASCFNCFQCNAPFPNGEFY…	Zinc finger, LIM-type;
Pt76_003112-T1	4	0	MCAGIFGCLNLILQIVMWEAMVANNPLYVKASEGMVEKLTCDSFSARGLNGVNTGPFLLQESSNGRDLEHGRGLNKLQKENHEVLPIQESANQVRKCLRSVDHAIKSTFVSENELDSVVELQEHFTLMNSAFEETFKPDSSSTNIFGVTIPRHEVSSNQFITEWNTIWNKLESIQASNLKTYNVFRFMEDSMMSFLVQSIKHKVCNLMGIQLFLRGKRGKILVLNHMNNIFLRKRPVEKYLVTIDFRLCILLSSSYGNLQALLKVMDHEFWYMAELDNLLSILKIKYGSISPYIKNIIEKLKGKSIKMNCSDSGENKFFPPGIESKIRCQALIKEMFMNISHLEFVHEGTRNQNGYLNFKLFYDMMKLLINSGLEYISREMKQVLQTSKEYQSVIFLEE…
Pt76_003112-T2	4	0	MCAGIFGCLNLILQIVMWEAMVANNPLYVKASEGMVEKLTCDSFSARGLNGVNTGPFLLQESSNGRDLEHGRGLNKLQKENHEVLPIQESANQVRKCLRSVDHAIKSTFVSENELDSVVELQEHFTLMNSAFEETFKPDSSSTNIFGVTIPRHEVSSNQFITEWNTIWNKLESIQASNLKTYNVFRFMEDSMMSFLVQSIKHKVCNLMGIQLFLRGKRGKILVLNHMNNIFLRKRPVEKYLVTIDFRLCILLSSSYGNLQALLKVMDHEFWYMAELDNLLSILKIKYGSISPYIKNIIEKLKGKSIKMNCSDSGENKFFPPGIESKIRCQALIKEMFMNISHLEFVHEGTRNQNGYLNFKLFYDMMKLLINSGLEYISREMKQVLQTSKEYQSVIFLEE…
Pt76_003112-T3	4	0	MCAGIFGCLNLILQIVMWEAMVANNPLYVKASEGMVEKLTCDSFSARGLNGVNTGPFLLQESSNGRDLEHGRGLNKLQKENHEVLPIQESANQVRKCLRSVDHAIKSTFVSENELDSVVELQEHFTLMNSAFEETFKPDSSSTNIFGVTIPRHEVSSNQFITEWNTIWNKLESIQASNLKTYNVFRFMEDSMMSFLVQSIKHKVCNLMGIQLFLRGKRGKILVLNHMNNIFLRKRPVEKYLVTIDFRLCILLSSSYGNLQALLKVMDHEFWYMAELDNLLSILKIKYGSISPYIKNIIEKLKGKSIKMNCSDSGENKFFPPGIESKIRCQALIKEMFMNISHLEFVHEGTRNQNGYLNFKLFYDMMKLLINSGLEYISREMKQVLQTSKEYQSVIFLEE…
Pt76_003115-T1	3	2	MDRTDTQTAKAPPPNPTEEEESKEVDLEKEARGILLAKMVRAKKAGNEAKAEHYSKMCKAILADQKPKASKVAVDNEVQVSFTTPVIPQKRPMVLAETTQVRNVKFIVGRSNSHDNKSFTPYFHKLLLECKGPLPLTIFNREWQEQALSYHSKNRPKTDETAAEKGLPYHGYPVPDEFSQNFSEWTLNYRSFYLTMRDRYNYPVLADWILAHKEHCNWLHQTQGFMVALRYDIWIRNNTFTFRVEEDGEESFSDISKFKQEHADEAISTCRDFNEIRLPDNPFKGIKPLKTKQVNHIPQPFQPKPKASHKELLVKPLSQVQGHSSLPATPDQSQGPRGSGYKGNNFNPNHTGGSVRNRNREHHSL
Pt76_003118-T1	2	0	MFSSRHWTRIIDDPRWLLNHSSETPAGFIWYMIYLTSGLQSHIAVADEGNPEINGDQI
Pt76_003119-T1	2	0	MRTVYDTDARVCPVGAPSRDFSRHRKPPQKAASQRRPAPSSSRANRPQGMVFSVGDLPQELQKIGGSELPSAPDSLPAPIPARTARGMGVVFNVNELPQELKELRAQGSKANPA
Pt76_003121-T1	1	2	MDHIYNFALRLLILLASSTVVTAIIKGVNPANPPYQTMKGQYGYNQCGTGASADSRCQNVHIKSATDFCIFGPPRFAGVSETEREAVSYCTQPTHGTRLIPPGTFSSLHYVSTPSYVQITGRGNFTKINVPADDDGGEMDPNSWDARGNPIGGVVFGNGNQFVQWTEFLLPDEFCIRACYNGPDAWRYCNHIYDLMACRWNIPGDYGPGFDSCKGDDVPRPMGEYKLANGSIFTWHQDDGNPPPPGVPGKVKSCSKIAPPGSLYADGRGNLP
Pt76_003121-T2	1	2	MDHIYNFALRLLILLASSTVVTAIIKGVNPANPPYQTMKGQYGYNQCGTGASADSRCQNVHIKSATDFCIFGPPRFAGVSETEREAVSYCTQPTHGTRLIPPGTFSSLHYVYVGGRRLTYYSCEEIVLRSDNRPRKFHENKCSGR
Pt76_003125-T1	8	3	MSYDYNPDLQDPYMSSNLDAGTAPPSRCLPPSLCYPASQRSYNSGRNLNEHFEQPLAPYQPSSHAFESPSYTTAPHSRSVAAPNNTFDSFRWSPAPCRLFSQSLTVPNNTSESIIRRSYTQNWVRASLAPPTERSDQFSPVSQFSTGPSNMSDSYSQNQLRISPAPTKLPNAFRSDSVIHLSYSQNQLCVSPAPSELPSHFRSDSVIHPSYSQNQLCVSPAPSELPSHFRCTPAPSQAFTRSSTSFTDETDSIRVILAPERQISPVLLPLPDATKAIRLTCSSNLRGPALRNSSPTPRPAKRAHVQPVQCGSLEFHCAISFEIYCPDKKTKKKDPVWVCFRQPKTGCSVTFNPAKISWTTFKSIIKEEASLKYKHMGQKIDEGTESDPLTITWSAYILR…
Pt76_003126-T1	2	0	MSKAQNSPEGAHGNRAGGPAGGPNPAGFRPGSGRLFGEICEVGLTQQTHDQSEPARRAPPGGPGHTSLFEPVVPSARLASTA
Pt76_003127-T1	2	0	MEIFNDDADLLAVKEPATQNESEKSKWDVGDNQPKNAEKQHDSNRVNHSNPRGSSRGQSKGARGRGTNLPRGARGRRQRGSADDDRSFPADKTGTSTDGVKEQEVKEKSLHELSKENGESASSVSEGSEDDDEEDDEEVEDEDDEDYDDEDDEHEVQSNDEAGEDPTNDKAKGPDNLNENAVVNDIQSEDPSPIKPAELSPKGPPKKQPYVRQVDLPKEKLSPADLEAKMAAMALKNARLIEQKKAADQDAAEYREIELKSQRNFEAQRAQQQEIDAARKAAADRKLKKTQGREWDWEKTEDDWNRSRPYTDSMTNPNPGKHSWNNHRGSGFRGRPARGAHPRGRGAGRGGRGGARGAEGSESQKVDQPSVHDNQTGPAQAFWRFLGELSKQVANLKSN…
Pt76_003133-T1	6	8	MWLSPIKQTLLHGLRRAPRKRDGLPDKTVAPATTSESKDLGSIQEQQGRWSTSTTTMTTDQQLHRSSFNQLFRGALLDGLQLSSIIIPGGLVIHQLRQYKLSRPLSTSAHSTASSSPAPPTSSSILSLKSSSTSKISSLNYQLTHFLKWNGLLTFGFSLVYAALLTTSSSLIQNNIKPLSSPPKDKKSTSQILSNDYSVIGGTLGGLITATVFWNRRLLSLISIIPGGIGIGVGAGLSTAYLHSLQSRSPIHPNQPPTVDDS
Pt76_003134-T1	7	8	MSYIMHSTRSFPTERLGNYDSQYFQALEVENNGEGFIKVYDQNSSDEDDPEEDQDNNSSAIDDHSSLQGDSPEPSSEKPGGQPTVAPPPSHRSKPRKRDDERARPSNEPPDQQPHRHKPTIRIPELNPRIEPSEIDQLLSYYFQTISPHAPMINEYQFYYLTRKQSDPSQPHPRSILGSSSHSKLLIYTLCGLAAMNHRVSSDLRLRVRRTIESFYRQNEILARCDIKSILGLLAIGFSLEFEIPEAGRICWNAVGTAIRMAQSLGLHRKIESARHSVVHQELRRRVWSCCVITDRWASAVFGLPMAIDLLDSDNHLIWNDSEYLLHLQQDDQLYLSHFALQSLSILLGKILKGLYTPSGILHLKDELLVSLMEELNEWHTQLAIISDPKNLGYLRLAA…	Transcription factor domain, fungi;
Pt76_003137-T1	6	7	MIITGQDHGFGGENKKPNLKLTFDGFVEPSRKSLQALVKRQYVHSSYPGLVSSRTEQKPAPGKGPSAQTHAHLSEEYQDSRPSLHRGKGLASHKPIHLSQEQYLNRASNRPRTSSTQAPLSELEGPRFRVRRVKHRRESLPERAFSESRGRGDCVRATY
Pt76_003139-T1	5	6	MEKKHDVIVKMVPLNGAPSVPLRRTKMNSASNLQNIEILNSLYKELLLFGSLDEFSNASDAEFQLKSLRSLLRLGDYVAESVAVPAVFAKIEIFKPTTVVNLVELHTKLLFHKLGNNFFDSLDSVIPEIEFLESGAAMVHFHRSIKALPAADKQRAVQVVLKTILSHAPENFPMKGSPSPQYAQISEGFLQDEFLETEYITNLMKVFEIHEKLATSAGKRIEYQLVYYILDFINQYHQKVMQKHMGYGWKKDSSNFDRELDFMRRYLKKYRNRFLDRRYTDASQDLGDFIGIESARTDYGSNPFLFWIFTVLTGPFEHQNWDELFKDPGEMSYTLWMREIGRGKLLEFLRNVPDEQLSRYLPLSMAKGVPIRPGSSRRKTWISAKDLFAGGAN
Pt76_003140-T1	5	6	TRNLVLLVQLMRTRALIQQGLNGFAVKIDDGQPIAVDISNELLEIKGVLDPINLEVGMMAKATTQPSDMSLVYSILEFH
Pt76_003148-T1	2	3	MGFNRIEEYKWDEAGIETARKKSNDRLPPHGFHRPLLHEGNGQNLGRRRARKGKKSGPDLTTTRLDEVIQLKLAVAGKNKLLVFKQATQATLVPGGKRISCRVCQAANPPQDVPTKIPWEAIWEAMPFRLSPFSPQNIPI
Pt76_003149-T1	2	3	MWLPHHLLAVVFISQLIIDTDASFGRSSSTRLWLTDGDLVEDVRASTGSPNWSGFIKLRPLTPREALSYFKKKCHPPFLQTLENTQLVQKALNYLIHEDMPTEQLEDWCSFLTNKMESRRGFGVIAHSILYTYHTLLLKNIYNERIPWKISEMVKYLWERTRVPPHQPNLREELEREPDSPKLDRSSNFSKRVQDDLKKPSSDDKSLKLLWDAIKDGNTRYITYNLRQTILEIFSTHPAKSMSRVALIDMLFHLLHADRPHIRLQVYRLIELLKGENYLSDSEVKILATWLDYCRIDSATGQVQTLLPVLHAFDVSTLT
Pt76_003156-T1	6	3	MQPNPSVTVPNTGSNTPSNTGDSITVSPEVWAQMQSLLALLPIQQPQKQANPPSEAAAPSPNAIHSPDLAVCSPDLAVCSLELAVCSPDLAVASPDAPVPSGDPAVSLPEDPTIPLPHVQKEEFNNNDLGDDREDQVSSAQNKGLDSDAPVPKIINDIKEYDFSTGGPLDPPPRAWFTSMDDLVSFCQAWAKNHGYAIFKSNSHPGKNVYIKCD
Pt76_003157-T1	1	1	MDDPTHRTDRQTDLNLFRTRNSVFARTKSYTYGDSKILKHKKDPKLTLGGNRFGLENKSNPMTGAGKENAPARSKLIEEDDDDDDDENYAQASSPLYMTINAAAHAKGANLKTQGRSISMLAKVEQNQSTRGVAGRKPLGNKTQMNRLALD
Pt76_003159-T1	5	3	MTTRVPFCMYSHQHHPLPVLPYPPPFSSTRSLPLSGSPCSLSAPCFLILHDVIPSPRALLFMYVDPAYIYIWMHTYPQHATSCCWVARNPPAAISRDALFPLISFCTCRNRSKPVPPSFLFSGYDYTDFLNSFCSASLDRLLLLLDTGSTPSVRLTAARQLGQIAAQTIQHSSTSFVSSTSLTPNVGPSITQADWRGVDGEWQEIVNLLSRILPYLRSKSWETRQAASEAVDAICKAVGIWDPTPTEVLSDSASNSDEKLSSSTTQNLEGQNARRENLLTYQSFKLDAVLSEGIILLASAGKEFDHQSNHLRSGESLIAAQRDVANKLGLGGLGPIDFESMGVDDPMQEHQQEVQTQESSQLSTPNPHRPQGLTPISIDPRQPPRASSDSYTCATPTAE…	Helicase, C-terminal;Mot1, central domain;SNF2, N-terminal;
Pt76_003159-T2	5	3	LRSPATLARYWINTIGPSHCCPSARPNRCADHPTFVDIVRFIHKSYARGPIDHPGRLARRRWRMARNRQPAQSDSALSSIEKLGDASGCQSCRRNLQGRRNLGSYPHRSPQLRLKLKALIKHHSESRRPECSTRKSSHLPKFQAGCRLERGYHSSRIGWQGISPIQPSSFGEPNSSAARRGQARARRIGSDRLINGCPHARTSAGSSNSRVFATFNPQSSSTSGPHSNFNRPPPASSCFLLYMCHTNRRGSRTIHTGPIPVSPFQCLQSARSLILSASRRPLSQINSYHEISPTPCHRTCLSTIIPKRGGIVGPTCTQAAQGYQRERRADINISIQLCQRWDTPESITFADPQISNYTTFLFPSWARGRALISIRVSTRLTSRSQQRSICKFRCSTNYK…	Helicase, C-terminal;Mot1, central domain;SNF2, N-terminal;
Pt76_003160-T1	2	1	MGRHGGLSLERQTQDLERGSENDPSNSTKCFIRLEDADTGELFANCPYTLDGKSVEPVLDSSRYYVVRVEDASTDQRAFLGMGFPERSDSFDFNVALQDWTKRQRSTSKREEVDQGPSPHIPSGPKRDFSLKEGQTISISFGGGRSASSTTKKSSGSAAADALVPPLLPPPPPPPRK	NECAP, PHear domain;
Pt76_003161-T1	3	1	MAVQLRNVFTEKAARDLPVFVTFITAGYPNPEATVPLMLAMEAGGADIIELGVPFTDPLADGPAIQESNNVALSHNVDYRRCLKFVSEARSQGLKAPVILMGYYNPLMAHGEQASIADAKQAGANGFIVVDLPPEEAVKFRTLCTGAGLSYVPLIAPTTTDSRIGFLSSIADSFMYVVSKLGTTGTSEKVATSLPDLISRIRKFSHAGTDNSIPLAVGFGISTADHFDHVGGLADGVVVGSKIIEVLKLNQGEGAVKAVQQFCEGLCGGKAGRPRKAPVKNAINGLVSQLSTLMTNGHAHPTTNGTSKQPTPDNSLPYRFGEFGGQYVPEALVDCLLELETCHREAMADPKFQAEFKSYYGYMNRPSGLYFAERLTEHVGGAKIWFKREDLNHTGSHKI…	Pyridoxal-phosphate dependent enzyme;Tryptophan synthase, alpha chain;
Pt76_003162-T1	3	1	MYFLFKSSFDEMFCLAATACPSTEGFFEWMWTVWPPNELFLSSRDGQHQLLIVLPFSSLLPRRAPAARRLPLPGEAWGGSLRNCDFTSHLRFKHRLCPGRPSLVAQDNRKKLATSVILPGYGDLARRMDSDSDIEIVPSQPAQATKKTSWKPRRPVQEKLPSLSPLPLPKTLKRPAEKTINSDPSSHADSDEDCERSTKRNLQSASTRPKGPPSSHSSSPLPSSPELPHLPRRSPSPALPDPLPLPPTRNPRVKDRQETNKSRPSSPPPDKRSAIIELGSSPLLPDLEDFNFGGNRNPSPPNPLPSRQSSSHPSPPPTSAPISKATTNRTEKQAQAAQARLLREAKKAAKEKEKLDNRLQREANKLTLNRKETVAEVRMWVPKSLKKSKLHPFAKACEV…
Pt76_003166-T1	3	1	MIFTKILVCLQLCYYSVLMHSPSLSKPLVKRAEICLEGVSQSSFQIPGKKASIKKLDSSSIKNRAKIPSKTWCEADVKDSVGHQVVSSGNISPKCTSTILKESFDNNLKILLKELDEYQMMLVKNVKVTDRTIKSDEEGKYLERFNILLENLNMNKRVSTNSIQSNQENLARQEMWSQISIWLNPLKNSKTETKYPGKFSKLMENLDLFDKSVFWNIVWKIRGALPHENYDIQKMFKLLMKNLKNSESIEIEDVLEGIQYVDLMYAKQESRFNKPAKTW
Pt76_003166-T2	3	1	MWSQISIWLNPLKNSKTETKYPGKFSKLMENLDLFDKSVFWNIVWKIRGALPHENYDIQKMFKLLMKNLKNSESIEIEDVLEGIQYVDLMYAKQESRFNKPAKTW
Pt76_003167-T1	3	1	MISKLALTNPILSAPISVALGSDNYVSGKHSDSTSSHSKAGFWSRKQPINSMKNAISHIQTSDKRLSSHTSGLEPRMDTLEPFNTKSSINVPTRQSLSSHQDSTRTPSLSSSISTKSSDSDLLESSEADTTELQQIVLYQSTSSNASRFCGPSFTKSNEVQEEMKMSRGGVLLLPTIVLTPPDDEDDYCTVSPFILELFCPYTTDSVVHQNLQVPTAPKSKGIEANSKRRKYPHPAGPWLRPHHTADLRVSGKSAVSSSPLANQKLTWRWEDGCRTAQGIVVGWGATVSYFIKKYNYQNKLKEIGTKHCENLAPAVVVFPPPRLPNEKEIQQRQLQFTIEQSVRLGQKVHRKRQNHPMSFHHKASQPVGDLK
Pt76_003170-T1	1	4	MLRSTASSVLARVKPSPRLASRTFASSSSRARIISTQPVKASETSSKFANGKYPVIDHEYDAIVIGAGGAGLRAAFGLAEAGLNTACITKLFPTRSHTVAAQGGVNAALGNMTEDDWRWHMYDTVKGSDWLGDQDAIHYMCKEAPQAVIELEHFGVPFSRTKEGKIYQRAFGGQSLKYGKGGQAYRCAAAADRTGHAILHTLYGQSLRHNTNFFVEFFALDLIMDDAGNCVGVTAYNQEDGTLHRFRAHQTVLATGGYGRAYFSCTSAHTCSGDGNAMVTRAGLPLQDLEFVQFHPTGIYGAGCLITEGSRGEGGYLLNSQGERFMERYAPTAKDLASRDVVSRSMTIEIREGRGVGPDKDHCYLQLSHLPPEVLHERLPGISETAAIFAGVDVTKEPI…	FAD-dependent oxidoreductase 2, FAD binding domain;Fumarate reductase/succinate dehydrogenase flavoprotein-like, C-terminal;
Pt76_003172-T1	1	1	MKYLSKWLVFIDPKDPTRYIPLTTQTTQLWAHDILQEVVGVNYNAPLSALWFEKLLAYKKRKISHVIKEASPQANHSSYPSKGLVNLPVAEPNEDLMAQYLNFVKIKPSKKDDVLSIFNKKDIYHPAYFQSESITQEEMARWGLSPGIIARLQDNTKKFEKRCASH
Pt76_003173-T1	1	0	MVDVKDPVGDVEISNAEVPCPISSSKMTFNPSVNSLEMDPKHGLYPSKAERDLQYQHIPLPPPSINLTSEPGSSSRISKLTDSTSTKKHSVPGSDLPLGRSEYPTSISQASDFLVRERKLSEMTEKYPEAIMPPGHSSIGGTLPSSFSNASIITTTSTVVPVSAPSLCSIDEDLITRAIAWLDQDAPELALSIAPFTPLDPEPLPSAQNPSASTIHPPVCPSSNDGLSTTLSVRYCPQSSDPTQLASPPPEYHPDRPARYPFLPNPLQLKTCDQDSGPWHDSLCLTVPGMYTKSQLEHNHVCSNSPKCQGGMTPKNESTCPVIISAIWAISIPLGCLICNGPWLVEYSEKPPIGTAVLILYCYLIVIMLSSMWKAAWSDPGIIPRNLDLEPENEWDEER…	Palmitoyltransferase, DHHC domain;
Pt76_003176-T1	2	1	MFDLDDEIKKLTVALSQEQLTKLVNLLEQINQIATGTHVAVPIRAPEVKMKCKGRPSLKRSKSTKQNASAFEIVEAKLKKDELARKRALNAPQRQLKRIKSNNREKNYSKAQKFDSETDSEAQKRKCEDERSEGN
Pt76_003179-T1	4	1	MLQLIKLESGAKVIQQSHKNVLTLESINNFRRMAERERLGQIPLEGREPEAIDDFYSMGMAKMRKEFMQSGLNRFRPYSKGIMTMYDEDEIQQTSMEIDMTTELEHQVLSNDSSCPESTDSIGNWI
Pt76_003180-T1	4	1	MPFLYRLLCAKIQGPTKPSLVTKKASDPKPDPVKDLSDDENGVDPSDELMDYDGSVLKKIKDPETRKANHIHTIACTICAMVAFGGNRRHNAFQLSNALPFLAGGVTERVSAYLN
Pt76_003182-T1	5	2	MFSRFLVVALVCSITQVWGKGGIFPLNDVVPIDETARVDRFPFMIVNPCHDKGDLFVHYSRTTPSEDHRDMRSRRLDLQAVIDDLKKDRNHGQQAISALRTTRGRLLVVDETSETVLCDSNHRHWWRWNPNAEICKSETSKIANLINDVCTQHLDTQPSIIILPLRSVTHIQYPNHATQIVQQTDRPTIEFLNAMRDIPSPLAIAHFNVATTRNNAEFDPSVLALFLSKVWTYQNTGMVFSELHEEGAHQFATQLGIRLGTRLPDVPVYFAKKAQKVNNQLHRRH
Pt76_003183-T1	3	1	MPAGPQAPSHPPHPTTITTLTVTVVAAITVTVTFTITTRSIRSLNRSPTFLERFKCAQSRRISSGHLELPIEGNPSSIHHSLDQYHRPRTDQPNQLPTLSKAPLPTLNKANTVNKANTVNKASTVNKANTVNKANTVLLQTQPLAASRFKLGLTYNRVVPKVGKLVVNWPTHHYNVDSFKAAAISLIHNDEDEDAGIFAEENKNDGKITWYLIIPHGGSFAAAQKKRLDSPEVFQQFIMVAEGTPEHRQIVCRLVQQDPNVVAQTACNGGASTSTTPSDGPSQGAQSAASVAKLVNQLISIHGPAEHLSGSRKDHIYINLEDSNQYFCLNMGRATAWAKAIRNNPGIVTLLVPPKSDQFQYKTKGDEPPPPPPLPASVPVPTH
Pt76_003185-T1	1	0	MLKTIIIVLECLLISCAFAAFHYNGLENLSQKPPVLEASPGPHMAPPQVKNPFKNRRIMAEDMPPGVAPSPCGSEAHLDHAQCNGLKTKEKEDTVGLFSALVLFWIMGIAWAIRIHNANK
Pt76_003188-T1	4	2	MARERIITLRHLSQEANGLLPPQALAMQADNTRRQSRFQPSSGEPDATDGQDVERLLSPTTHARRASRTPVLVVDDYSPGSAHDHQQPGEGEKKRSMYRGSSSSAKSQQEEEDDRRTLEGDYDPLIKHSFGDGPIVASGRFDTPPEKASLPHPAEALDMGQFMNKVSQLSTRIDAIEIELLENKPSFSNDAAFRAALYDRIGQEVVQDLVGLRNTYRPKSPQSSEDYDRQSIEKRRRTLSTPEIEDSLKVEQIHGLTSRAKSLVTGLIARLTDEKQIIANQIEYEWTKELSGGGSKSSRHSAVTLADNNSIDSSNYQLFSKLTQIDADPRSSRFYSDELEKILNLAVRSSTSYPEARKSSLFIKSKVDLSLQMQDELQELNEYLRCLSCSRARYASDES…
Pt76_003190-T1	7	5	MEKTVASQDKAKETPDDEAYLIIAPSEEAPIIPYNVKSGDPLPIPDGLPEEGNQFTFRAVAVGCLLGSVVQASNMYLGLKTGFTFGASLFGALFGYALLKPLSKSKIPFFGGYFGPKENCTVQTAATASGGLGILFSTGVPAMYQLGLLSPNPKDDIAKLILFAMAGAFFGMAFAIPLRTHYVLRQKLLFPTPTATAIAIQRLHSGPEGEETGKKQVKCLALAFSGSMSLRVLSQYLPGIVWKWHWGWWLYLMGAKQAVGIDNWTWYFEITPAFLGVGILTGLNASLSFYLGSLIAWGIIGPILVAKNIAYGSQRFPDVYPEIYDYQSLSSSFTTATHPSARYWLLWPGVLLLIVSSFTELGLNGKKMVMGIWEIARTAFNTVFHQKKTNEKASSDDRD…	Oligopeptide transporter, OPT superfamily;
Pt76_003192-T1	8	5	MDPPVQRGQPDHPPSTMAPSTGQKGSQLNQLKQSLKKYGLSRSNSAGSFKSNNKNKSSISSKLKDPEFRQKKLAEIHTSQNVFDLKTSKVKFPTANQLQRQATNASKFNQKGKATKTVGKPSQSATQAHQRREEKLLPEFLNRHKSSQFLDKRFGEGDSTLTPEEKALERFTKERQDRVSRSRKRNVFNLDDGGEGLYDEADLGDNTPLTHGGQTLDLEDDEDDDDANAADQPESIFTKRQHTHQATRSDSGLDEEHSPKKKTKAEVMSEIITKSKTHKYQRQMMKEKDDELRDNLNHDLNEIRSLLLSSQPPAPSNRRKIPLGISAQATETNQDPETGPTDQADPRVLASRTEASSTIKDPAGSGVDRALLETLIGSSSRASSPDSRNEEEDAYDRFV…	Nucleolar protein 14;
Pt76_003193-T1	5	0	MAVLSRRILFCVVLCTIGITHLALCSLEATALDRVTEQLPSCSLEDVAPIEHINHAESSSGSYQFGRVPEQLQETHTGLSLWNSMAKLEDEIVELLQFEHEYYPGPLKISMLPAPEQVKTINSFFRTFSDLESLNKSPTPSEAEIMLKVLQFLLLMRLEIQRTQRGASAVTEKIEIAKPTVVVDLVALHTKLLVHKLGNNFFDSFESVVPDITFLESGAAMGYFRGAITALPEEDKQSAVHAVLTTILAHEREIFPETVHRSTQFIKICTGFRNSKLLLPEHIATLVNILENPEAALGNSTGRRIQYQLVFYLFDSIKRDTNIMIEALKHSCDRGVFQSKLGFMGMYLKKYRNRFLDGRYKHTEQELSPMGSLARTYEPFRNWIFIVLHETFGHKTHSE…
Pt76_003195-T1	1	1	GRLAQLVRAPYYHLIKAPYSSEEGHPLRVVHADVMGSTPILT
Pt76_003198-T1	7	6	MDWARPEPALIRANIFHRDSQRPAHDLSSSTWRELLADPSISLNQLKRTAFRGKITILRSVYWRVSRFRVARVWLSARLTSTVFHHQQIFLGQLPTPPPQPKLSNPSSWTFGLERSRADWEILRKKFLRAPDGLWLEDSIPDHQIRAHQALSTQPPSADSQLTDLGVNNPLSQHEDVCHLAPIPLPLPVFGIHLSDRTTSSVQNPWHVWLRDLELRKTIKQDVIRTFPELSYFRQSRTQVMLVNILHVYCKLHQDLGYRQGMHEILGLLLETLDLDSLEPPREENPDLIHQVLSRDHLEHDAFSLFSLLMRPMKSWYDPNLSIPLQDLPNSQTTPLTSVGFVPSQLAVIHPAAPNTTSADDSLVHPIVDKCASIFHVYLKHADPGLWTHLEKLDIEPQL…	Rab-GTPase-TBC domain;
Pt76_003198-T2	7	6	MLVNILHVYCKLHQDLGYRQGMHEILGLLLETLDLDSLEPPREENPDLIHQVLSRDHLEHDAFSLFSLLMRPMKSWYDPNLSIPLQDLPNSQTTPLTSVGFVPSQLAVIHPAAPNTTSADDSLVHPIVDKCASIFHVYLKHADPGLWTHLEKLDIEPQLWGIRWLRLLFTREFTYQESLLLWDGIFAQDGTSLRLAGFVCIAMLLRIRDGLLESDYSGALQLILRFPRPADGDSKIDLLLYQAILLDQFPTPETVLSITRQNLDLQLFAGEHSSASESDSWFSMRRKPAPASSTLTQPRDISSRNQQPTPLQQSSDPINASKANPPSASQHAPIGPKKAQSLSKSKSFLGALVDLRKSYSPTIPLDSLLVSESPASSTAAPLQSPLNLMNTFSPTIAKQ…	Rab-GTPase-TBC domain;
Pt76_003200-T1	7	6	MNTKGNRIWLVFVGSRIVCLQRVSNKAVFGDRGLSGSTDTRLMAPPSGTSCISPNCHYVNDLVDGLFQTAARKGPNGCLEVLFILGTSTKAAVSCTPDEGHPEVDASIRGLYRNLGLRPTGTSQLLAGGHGPNWHRFPLINQGCNSFEFVFAVG
Pt76_003201-T1	2	2	MAAQQSQTNKPLSDSSAGNGQLAPVQAGTQQHATWSIKRPTQLSAKELAEIEAMLVRSKRRITARIGEICQDLVSAQTTLDSCLHGRIGVPHQGNGATPNHKPRQ
Pt76_003202-T1	2	1	MSDMNEFNHKRRLDLMDISSCVSSQESEHNELTSATTYPGIKSIEQSDLSAPSFCCFEHNCEKTFSSPKTRRLYLIDSHGYPRTFFFSLPNQGLNDLYRKFGSGVSLVRPNWKASAASSNTPSKSSAADSKVTPHTVSKLSISESRSSVGSIGKDHQKKYMYRTQQTTNGFCD
Pt76_003203-T1	2	0	MAQQYIGSRISLISKSDIRYRGILHSIDPAASTVSLEQVRSMGTEGRKSNPSEEIAPTDQLYEFIVFRAADVKDLSIEAPAEPKPEPPKPSVPDDPAIMSTTAPPRAPPNPYMQPNMMGPPQGMYNNAMPPMMYPPGHVPPQWPPYVMPPPGQMHPMMGFPPQPMPPPNGPLAQQPNHQPNQAHVPQSTKPSPAATTGKAVPPHKVDSAGSPDHQKASSLASTLSPTKQSSSLASNPAPPSSSGPGGPALPSSQTSRGPMTVNGAAGSGKSVFGTTTAMDMMASIAAMSPQQGSPANQQTSSASQKFPANLSKSHPNQNGPQGINHAQLGVPQSSTSQSQQHHQMRHPLPQVPNNNNNNNKPKTGPKVHGAGQANNSHRPNHHQSPSSPIVPAQDFDFA…	FDF domain;Lsm14-like, N-terminal;
Pt76_003204-T1	2	6	MSLSSKKTITDLPAGEIKGKRVLIRVDFNVPQDKTSGQITNNARIVATLPTIKYVIEHGCQAVILCSHLGRPNGAPNSKYTLRPVAEELQKVLGKDVTFIDECVGPKVEEKVGAGKNGQVFLLENLRFHLEEEGSKKDDVTGEKTKASPEAVDGFRSSLTKLADLYINDAFGTAHRAHSSVVGFKGEPRLAGFLMKKELEFFSKVLEKPEPPFLAILGGAKISDKIQLIENLLDKVNKLIVCGGMAFTFKKIINSVEIGNSLFDEDGSKKVHDLVAKAKKNKVELIFPIDYICGDKFDKDAARKTVTDAEGVPKGWMGLDAGPASREEFKKAILSSKTILWNGPAGVFEFDNFAEGSKAMLDSCIEACEKGATVIVGGGDTATVCKKYGAEDKLSHVST…	Phosphoglycerate kinase;
Pt76_003206-T1	6	5	MIKKRNKSGPSPPPVSAVLPSQLLYSRMRSQTSFIIISAQRPSHVLCSSAPFGLATQPQPPRPDLRSAPAGRSPQPNHQCAHRALTPPTAPQPPPRVQTPLPCAAFQPPCPPPQKAFTTRISARPGWGGWPPIAAARAGGQLSRSSISESLHAL
Pt76_003207-T1	6	3	MDCIAKLQSCCADGSTLHLISDYAHEPIDDPCAVCVSRAILDSASAYKDSLCEAISIRTSNRQEVPTAPPGLQFVDCAIFCLACYEYSFCEETMRVSHLFCNKTWHILAQVSASCSTELSKWLITAMGGRTAAGYSATYSLDSDTRESLPSLSSFHRFKMEAAPDWRVDAPSEADADGYLYLEDLILSGPDDYVPIDYHPVEIGERFHDGRYRVVRKLGWGGFSTVWLAYDQQVDRHVAVKVAKSPKICAEKEIKHQQHAASANPSHPGHANVVRLLDHFTHEGPNGTHTCMLFEPLGENLAALSQRFGRYGMPAPLVRQIGRELLRGLDYLHRECGIVHTDLKSANVVVSIPDVEKLIRAELDDPQKSEYGTKTSCPLRAAHIQTTRPENNEQPDYSS…	Protein kinase domain;
Pt76_003208-T1	6	2	MSERSSTLAKHMTMMDRPFQYNDIVFWCAYDAYVYAFEEYYFYVRTGDMTVEGITAVAIHDALMARCTYLSSMREDIRNDPHIVWGEPDSPNLSEQPQSRAKDALSKYWTKYVPTAATACLREAKTRYDPGTIGV
Pt76_003209-T1	5	2	MKLTPAIASLLTRATLRPRFLTSSSASCKRTSREPSKKTTHENVSPKSPPVTSAKDRPKDDLRLFPLIGLNGVNPFNVPSPVKAESGRSSPAKAESGRSSPEDPYWDNLAIP
Pt76_003210-T1	6	4	MREFAGARIKIETLSSQNLEPNTEALAGPAIGHMNEGPAAGHMNDGPTIGHMNDDVEMQPSKVIPAVGIAENNIEMLATAYGETGTPKETAGPLDDELKASRQLANDLQALKALRDTTSCPILPSPDTDPTEGPQDLWEDLMHGKLNQLQSNLDEDELDDPNHPSHLPNAPEEVLHPTPENFWFPVSGGNTKSTIF
Pt76_003211-T1	6	4	MAPRKNKPRPRVPDSPNPDPNEGLMPPPSGRFSRAPLGTSSAAKQASKKTSSASTSQATSSPSTTVQTLHEIDHTRNCSPGSEDKDELPEDLNQQGKENADLRERRTEIIKEKRAEVADIDTIKSIFNLNSDTQDLADQILDMNEASQRAAIIYNICEHKSRGHQITPTLINPTSTKTAHITLNYISATTSVA
Pt76_003217-T1	2	0	MPSARMCSRIVIRLSRTSSNFPSVISRSIKFSASTTHSENDPFTVVDRLNGNHKASPQKLSKGATYSSPSNSVPLCLTTGSPGQSSAIESHPSTSAQDLHPLPSSTNLPEASSTNTSESSDQYAIESDDLGDATVDWSRSFSGLSQKPFAREASDILMAPIDPMDVEIKPDGVIYLPEIKYRRILNRAFGPGGWGLAPRGSSHITMKNVSREYGLVCLGRLVSLARGEQDYYNGTDNIPTATEGCKSNALMRCCKDLGIASELWDPNYIQWWKNKYATVEWVAGTGLSAGKKKSSWKKKKLDEWKPRLPSN	Mitochondrial genome maintenance protein Mgm101;
Pt76_003219-T1	9	4	MANSTSKPPLVSHFLHTGPALSDFNSLGSLISNPTTSSSASSTNPTSNPSQSTTAGGSTTTTTASSTTTTTSTATRVVAGGSLPTPVACSPFSKKENEKIELAWRILHAPRNSNSSSEKTTIRRSSGSTDQISNSHPSHRSQQSTADSQGAHLEFNPKGKAKLVSETTGNSNSFDQTQHIPDAYQPERLDSFFFRQYRGRYFIIPTTRQPGSRRIGRRALVNGSPLHRSSWSFTIYSSVRRLKLYPAFWHGPHLDVYKGKWFYPTTSKHKFYPCDPDLAEALEAAYDQIRPWDLSYEDELRSALKIGTEAEDKLKVHLKEFDHDVIFETATQGRVYSRAVSSRISKTILTNFFTSISKKTAGYSGGTVVIRGWDQVQSWSGLESEDALADQKQPSSENL…	DDHD domain;
Pt76_003219-T2	9	4	MKKLNLPGESYTPLEIPTRALKKPRSDAHPVLQIKYPTRTHLTDPNNQLLTVKEHIWSSTLKGKQNWCPKPPVISQILLIRLNISPMLTSHENDWILSFLGNTDNEDDTSSFQLPDSQAVDSDEFDNEDAVLNLSMDDHPSIVPVGLDSLFTVDVRRLKLYPAFWHGPHLDVYKGKWFYPTTSKHKFYPCDPDLAEALEAAYDQIRPWDLSYEDELRSALKIGTEAEDKLKVHLKEFDHDVIFETATQGRVYSRAVSSRISKTILTNFFTSISKKTAGYSGGTVVIRGWDQVQSWSGLESEDALADQKQPSSENLDQAGIGGASGLNTTADMIQEEDLENPNAEVSELVLVIHGIGQKLAQSYDSFDFVHACNQLRVECHKASTTDQKMKNFLQNRRVQ…	DDHD domain;
Pt76_003219-T3	9	4	MKKLNLPGESYTPLEIPTRALKKPRSDAHPVLQIKYPTRTHLTDPNNQLLTVKEHIWSSTLKGKQNWCPKPPAILITRTILHHSNYQTARQIAMNLIMRTPCLTCQWMITPPSFQLVLIHYLQVRRLKLYPAFWHGPHLDVYKGKWFYPTTSKHKFYPCDPDLAEALEAAYDQIRPWDLSYEDELRSALKIGTEAEDKLKVHLKEFDHDVIFETATQGRVYSRAVSSRISKTILTNFFTSISKKTAGYSGGTVVIRGWDQVQSWSGLESEDALADQKQPSSENLDQAGIGGASGLNTTADMIQEEDLENPNAEVSELVLVIHGIGQKLAQSYDSFDFVHACNQLRVECHKASTTDQKMKNFLQNRRVQFIPIRWRHSLDFEMEGFTDQEDVSSENETEE…	DDHD domain;
Pt76_003220-T1	11	4	MNQYYMKYLYLFLSLALPQSSFTLLTGFDRKKLPYRSDGAAGQTGYNQCGTKAHPDSHCQNAFIKSAEDFCIFAPPRPLVVGDAERISVSYCSKDGYGTRLIPPGTFKNLHFVRTPHYVQITALGNFTKVNVPAGDEGGELDPSGADGHGNPIGALVFGERGQFNHWTEFIAHDEFCIRACFNTPESPRFCQHIYDLEGCRWNMPGNYNGTGFDECEGKDVPLPMGEYRRSDGSIFTWQRGKSPQPPNGAPGKLIKCKRFVNYLQLSTYKVVLSRFFFQCSPPWFELLEICRIRNQQLAFDRLLVDKLIVVYARL
Pt76_003220-T2	11	4	MNQYYMKYLYLFLSLALPQSSFTLLTGFDRKKLPYRSDGAAGQTGYNQCGTKAHPDSHCQNAFIKSAEDFCIFAPPRPLVVGDAERISVSYCSKDGYGTRLIPPGTFKNLHFVRTPHYVQITALGNFTKVNVPAGDEGGELDPSGADGHGNPIGALVFGERGQFNHWTEFIAHDEFCIRACFNTPESPRFCQHIYDLEGCRWNMPGNYNGTGFDECEGKDVPLPMGECECSASTRAWPIDAHEQNTNINYIDRRSDGSIFTWQRGKSPQPPNGAPGKLIKCKRFVNYLQLSTYKVVLSRFFFQCSPPWFELLEICRIRNQQL
Pt76_003220-T3	11	4	MNQYYMKYLYLFLSLALPQSSFTLLTGFDRKKLPYRSDGAAGQTGYNQCGTKAHPDSHCQNAFIKSAEDFCIFAPPRPLVVGDAERISVSYCSKDGYGTRLIPPGTFKNLHFVRTPHYVQITALGNFTKVNVPAGDEGGELGQSCGKESFVKYWRTEMTELLAHAQTKDPSGADGHGNPIGALVFGERGQFNHWTEFIAHDEFCIRACFNTPESPRFCQHIYDLEGCRWNMPGNYNGTGFDECEGKDVPLPMGEYRRSDGSIFTWQRGKSPQPPNGAPGKLIKCKSVHPPGLNYSRSVGSATNN
Pt76_003220-T4	11	4	MVPLGKLVIINAAPKLTQTAIARTLLSNQPRIFVSLHVSRLHLLAVGLMGGLFFLVDVFIYLAPRPLVVGDAERISVSYCSKDGYGTRLIPPGTFKNLHFVRTPHYVQITALGNFTKVNVPAGDEGGELDPSGADGHGNPIGALVFGERGQFNHWTEFIAHDEFCIRACFNTPESPRFCQHIYDLEGCRWNMPGNYNGTGFDECEGKDVPLPMGEYRRSDGSIFTWQRGKSPQPPNGAPGKLIKCKSVHPPGLNYSRSVGSATNN
Pt76_003220-T5	11	4	MNQYYMKYLYLFLSLALPQSSFTLLTGFDRKKLPYRSDGAAGQTGYNQCGTKAHPDSHCQNAFIKSAEDFCIFAPPRPLVVGDAERISVSYCSKDGYGTRLIPPGTFKNLHFVRTPHYVQITALGNFTKVNVPAGDEGGELDPSGADGHGNPIGALVFGERGQFNHWTEFIAHDEFCIRACFNTPESPRFCQHIYDLEGCRWNMPGNYNGTGFDECEGKDVPLPMGE
Pt76_003221-T1	10	4	MALKNILVLSAFVQLAVSAAAPGLRHPTRFSSRALAQRSNTGPAPADAMSAAQVKPNDASSDESKSTSHSSADAPKTAEGSSAPKAVEGSSAPKSTESSSAPKAADGTSTPKAAEGPLTPKSADAPVLKAADASSPKSADHTPAPKAADSPAPKTADESIAKAADVPAPKSADHAPAAKAVDAPAPKTADSPALKAADSPSPKPADAPAPKTDSPAPKAADAPTAKAAPIVTTNRIANEVVHTNTTSNESTVSKGNSAQKVSGTSPVAPKSGDTPAGTTTVVTSKVSNEVLTTNTAPDELGAHGSSASKAAGAQTETPKAIKPNAAPEDSKAASAVVQSHPPSAEKVSDTASKGVDVTVKTPKGSDTPNLKAIHINVDKANPTSATSHENSAAPMASSD…
Pt76_003225-T1	1	0	VCLAQWYKSSSHECRRLWVQIPQHT
Pt76_003226-T1	7	5	MVMLSDRPPSQSDRPHQHPRDSYNQPHPSREKRPPSIFQSHHPSNASKSKPARAAVPFNRLQLAAALIEYNDGTPDNQASGIDWSLQELISAPLSNLKQAPYSAIFIPFRQSLPSKPLDFFSGLELLSSPKSPAGKSLSGFGIVSETGASRLATTVPGNPRRISEPVIIEDAQATGSRSGIDPFDNDVEVLSEWGLDKVLSGNLGAAKSPDSAHELKTQPRTGHVPENLADRHQVKSDIDRSYAPPEVRMRPRRQEVVAPAISNGIKRDPPAMSTDQIINNQATCRSPRSGTSNYSTSRFSNPQPSPHGKKVRTTHQVTLPNQGCWSSFDERFEVHELQKCTDTPALGVWCHPDSWKSVSRYVTGSGKGEKCSTVQPSVQSQPPPRCSRQAVTPPGQVC…
Pt76_003226-T2	6	5	MNSKRSLGLVTYLKILLIVIKSNRICSTSISQSLDFRPRTSKKPENRPPISLMITTTLTNIQLMTKLCSARGSDATQKAGSCCARNQWNKRPACDVDRPNHQQPSNLPLSAVGHLLLNKPLFKLTPMTLSAWIKESPYYAPSHSPQPGLLVELRALGPRAPKMYRHASTRRLVPSRLLEIRQSICYRLGEGRKVFLMNRPTVGSVSTPSKVFSSSGYTTGASLPPAPIRLSPTSSQSERKRRRLTPRLTPTVSPARFPPTRAVRIRFLSPNRKAGHRPISLNGTRSQLLCSRGGRARTPTMSQIHLALLVDPRREKTLKGLPGITRLPCLIKLDRMPTANRAANSRSEFLNSSRVDLILKSHRYFLKQRLQAVFTTIRKHSKTALFVMMSRMKMMARMN…
Pt76_003227-T1	7	6	MADKRRVRGLTIHRPIVYGSIAAVIPVEERIANPDHNMRWTVAVRSATSPPPGSATLEERVIPEDVIGGCDDLSYFIKKVSFKLHDSYPNPLRVVDKAPFEINETGWGEFIIYIKIHFHAESGEKAIQLQHGLKLHDWTPDPNLSIPQVWLDETRNDPETAEGPTTIPGPVTTKPDSVDPAPPNASSTESGLPSKSPNTVINSWQYDEIVFTDPVETFYNKLLAHPPTPLPPKNRFPPGIVRQICNKGEAGEFNADIAHREFRKLDWAELKVLVEIDRLRGKLSVDERELAQVKKLLQQSS	YEATS;
Pt76_003229-T1	5	6	MAALDICDPEHPDHEAARTSLIRKVDLHVLPGLSLLWLACFIDRTNIGNAKVGGMDHSLGLHGNQYNVGLAVFYITYILSELPSNYLLRILGGKIWLPFLVASWGVITIFSGFMKNYASLIVVRLLLGLFEGGLLPGMVVYLSTMYKRNELQLRVGIFFASASLSGAFGGLLAYGIEMMEGVSRQKGKQWVFFLEGIGTVLIAAFALYYLPSSLEKASFLTPEEREFAVARLKFVPKLNQPALALEGQEGSISSGDQPEATLDDKTAPTPRDPTKFEQEKALPLLNTDGGQDTAPVEKFEMYEIIRAFKEPQVWLTGIGYMSLCVGLYSYSLFL	Major facilitator superfamily;
Pt76_003230-T1	4	6	MSVDSSAALGHHETLGMEAELDSLGYSLEVADSRLTATTPSRLRVPLNYSPSSSVSCRRSESGVINPLELAYKD
Pt76_003233-T1	22	3	MYSGGFNWKSNAPPPLGSFPAANNQARFPSTPSSQGHFSPAPSSRGLFPTARHADGQLALLPGAPPAASYSSESRAIPLSLQRPLPGTGQPADSSYHVHRSTNIDLAQPNQTRSHPPPIHTQENLPTLDTTTHHHQSNNQTRYCPTPARTNPDNLPTPALTQISQSNNPNSSRLNVPQHNQTQSHPLLQRTQGQLPTSHTTPLFQSKNQTGYCPPPAHAQPDSLPTADSAQNSQSDHRNPSRTADELEADLLSEINSFTAATSGITSRGRGRGQGLRGGRGSRGGKVVRGGRGSRGGRGRGGHSNTGSRGVSPVEETPSQNTSFLPFNNLEDNKNNEGTPANDKNTPVERQQLEPHIMDELQKLELDELRRRAVKYAHYKRLVPDDRIELSKAYFQYQK…
Pt76_003234-T1	25	4	MGKHRVKLPVGNRTQRLQQQLNSRRDEGAMRRLEQAERSQDQQQNVEEPAITGMFSRQQNTFDEPHTNSIQLPGLEDDADDEEEDKIQTLETFVREEPDEIDEMVWESNERYRQRAREFNWNLLLGILHPVYMDQKIRTKNWCSDNSYDNFSGPCKCLKESKSWRFVDLVDIRAQRRIKLDFCSCTPDAVRLLQLGYLAGSPVKPQTAFSAPLLIFHNSLWNHCHVGALPFTLALTQFLEPRSQRLKVRGRKHARDLRKPFTAAVDLYRRLEEISDSTIYSVLQFTTQQVLAYVSCPACFGPQPLDTSVYPDTTCDRLVVCLDGNF	CxC1-like cysteine cluster associated with KDZ transposases;
Pt76_003235-T1	23	4	MEDSTPEQADRCTESHKAADDKRNESTWKGCDDTGLMGCCCRHDAAIYLANIHKSGEQRCFPLAIIQKLLSAIEPDRNGGILYDIGCSLDKFINLRKLLTEDRSRIKFGTSVFHAYAHDWTCQLDYHPRYNEAWGLSDGEGLERTWSSLSPLISLLRYATWNHRFGSISHHLAHHNKRGILRLAYWIRQKYIKAVQQHQETQSKLSNLLSKRNPHSPSGRNYTRSFFRRQWSAQRAFQSNHSDVEVVRMKKLVAMYQRENVIDLMKNRLRNP	Kyakuja-Dileera-Zisupton transposase;
Pt76_003236-T1	15	1	MPAGNVQERKLRLLLWSVKSDLFVEAAHLKAERQPLVDTRRNGSRLGTKMKEKVFKAINAQRPAVVKLITEYNQRYSEYKSKFPDQNQSRIRDDDLLSYERLSTMPLEDAFWNDGLFYHSDAPWAVDPDVREGINCVLILDRINEEFELIAQEMVRAMAWAIGLYKAMMNNITYLEGRISTLADDTNAVGIEEDLVDRLQLSNMTRLNKARIIKGELMDQLKEHAALVEGWLEDFLWLSQRCQRIEHQSFITHWTELLIRIEQDQIGNSINEYNIDEALEDLVLEEVVDNGEEVDDGLIETDQVGGEDNMLAGGLNTVGVGAS
Pt76_003238-T1	6	0	MLSVFRRLVPILSALSAEDNYKLHVDKLKENINQICLSVLFASNPRNPTGQAVEGTELKELVQFSRNGETVVLDEFYSWYNLDGQLGESLLASRYVEDVNKSLTD	Aminotransferase, class I/classII;
Pt76_003239-T1	7	0	MDVLQLSISLASLTFQIWLEYILFFHRCTCVAYKLTSFWISTATQKTVNGPLGKDWRGGCGASGTIIPSSTGAAKAVGKVIPALNGKITGMAFRVPTADFSVAVCQQHWYDNEWGYSCRVFDLVCEMAKQDSKWETLAINGAGKVFQHGATYYSCPADENK	Glyceraldehyde 3-phosphate dehydrogenase, catalytic domain;
Pt76_003240-T1	7	0	MCFQMISLVKKLSILYLIHLTSTVARIGSLSSQDHHIKKRGAALSCFLDTKKELVETLGPINQEKVQQLSDNIIYREQSSCYLLNESSWKGKTFKSCYYDAVATILSEAAKTNTGQAQYLTHFSRKLLEPIKRTEIGTKIFDPLYMSVWHQTQTSGPPSESANVNEYPPVSEITFEKIEEERSFAIPSDIYIKGEPLSRFAGISQNVVALFKEVRGMGEEKLQLDLTHWTSTILRLLVVTLGQEMFDTLEWKNLRGILFGQLISLAYFDKIADRETISGKIAAKELLNEVGWWTSVRNYGAPAHQLEKQDWWSELIDKLKEVQTVNDGK
Pt76_003242-T1	1	0	MNHVAAAAGEGDDGQEHQKNKNKNKNKNKNINNNISNSINNNRMNKLNPLEIQHQDPRILLKHSVIHPKPATATTATATATTTTATSTTTSRSKENTKIDLESFPQETLLKNLARLFDRITRRNDHLNHSRRRPATPSSELGRRQEQIRRQRGRREARTGDEPNYHLRRENLNDDEHKQEDEDETEEEEDVEEDEEDEDEAEKEEKDQRPDARPIQSPTVIHFQNLNNQTRSLYSALDEPSCLPSTSHSKNQLTTASLELLSKPNSILTFHAKIVPQISIEAYLLRILKYCPTSNGVFLSTLIYLDRLCTFYHRHCKQQQQRPSSIVPSTTTPSPSSSSTATDASETIPSKKKKKRWNLPATPLAPFNFHFVIDSWNVHRFLIASITAASKLLSDVFYT…	Cyclin PHO80-like;
Pt76_003245-T1	3	1	MGMYPEENCLGWIHPPQMRDAGRAGAHKDHHVNLITVRDAGLPKANNHIGRFQTLLNRTFFNNNPVLKLCPAPSCIYTIKCHVSEESFDTVVHSVAFLCGQRYLPPPSTILLRAGY
Pt76_003246-T1	3	1	MAREVASIFLAVDLTKWDVKSNHHRCICHVIALILGAGLKALRISKLILWSEKADQSFPALATVVEVDEPTEEITEIIEESDEEDIDPDDAAAGSPKADDNENDDDDSSRGIGLTLKKLDYICR
Pt76_003248-T1	17	5	MYSGVHAVRCLTESTRRSVFQREMVLPEKLIKTITTTSPTSFLLSLILGLRTDKMAGAPSTSSRQTNRKPGRQSSNWKTLQTELPKVPAAVKARNLEKKKIRNQAIASSRIQSTAPSTPSTSSSPTSQKLLNILQQNYTQGTSAKQTEIGKYLAIDCEMVGVGPRGNERSALARVSIVNYYGNVVLDTYVRPKEKVTDYRTWVSGIKPQHLEHASTFEEVTRKVADLIHDKILIGHAISNDLQALLLTHPRHMIRDTSAYQPLRTLAKTKFPGLKKLALLLLDVEIQKDSHCSVDDARATLAIYRTQKDQWEALVKKEQARKLQTNPPA	Exonuclease, RNase T/DNA polymerase III;
Pt76_003249-T1	28	7	MLVSQIITVLGFCLSQARAAAVLPVNDEAIKSFVGLVTRTDVPLENAPGFSKIRNSFHKQHALNGQQFHEDFANAVSPMLDLGDEHTPYLLDSFISFRQTLDDPKLADHPAVREERLQIYRNALYSELVRLGEHKTEKFNSESLQRAHQSLLELLNKNPDGEQPSPNEIFEELKHTVENSNTFKPTMTFTKLDRAQVNEQLKKTNVAGAPEVGPLTGHLPMELFTTQFDHMAHHHQLHATAAPAVASRESCFARPMRLAQSKGETAALKTAQKAASAAFFGPTALS
Pt76_003249-T2	28	7	MLVSQIITVLGFCLSQARAAAVLPVNDEAIKSFVGLVTRTDVPLENAPGFSKIRNSFHKQHALNGQQFHEDFANAVSPMLDLGDEHTPYLLDSFISFRQTLDDPKLADHPAVREERLQIYRNALYSELVRLGEHKTEKFNSESLQRAHQSLLELLNKNPDGEQPSPNEIFEELKHTVENSNTFKPTMTFTKLDRAQVNEQLKKTNVAGAPEVGPLTGHLPMELFTTQFDHMAHHHQLHATAAPAVAVA
Pt76_003250-T1	27	7	MRLCVEGGFQERIGTLHAATTSPGFILPKGEGNDHSSRVPGSHKCTTAPSLRLPGCSAGPPGR
Pt76_003251-T1	27	7	MCALPPDYSLFTASNQADPIPDHLISPAYFYPHDRTDSPPAPESVDQEGTFDPSSLELRLKQDPFQRPGAGDSRRQPESLIISHDKNNKILIPESDLDSCSLYEDRAPWTSQLALESLDHLPSVRNPQEDFYQDLDQLGILDYLRSDQDFPAGPEQQFDQLGLDWLELQADRQKPGSASLARPRVDDDKLFGYSPSREIENHGVLLACSSCGVTKPHFELSRLWPCCHPHCNTCINTLINASCNDPPPPQMVCFFCSQHVHGFDPPSAFVNAHNTRFDHLPSLGNPKFLSNGLDRFEYVNFASPPSDQSGFCTGSFSSVWSPNPTSAPGDSCPWPVIRVDNISWSLTVADIVAWLPGGLDCLPPPELCPLPIHILCTPCASHPNIYILSHLFLDAVD
Pt76_003252-T1	7	0	MRPRDYRHLKFLEVEVERFINQFEREAPQEGLTDADKAYQVVNFFLEGENLQEVEDMKGFEKKDWTKLKEEIIEWWEDCRPRYWESDLEKVALECAEKGGVRTRSEYVSYITSFDQVLRYLEQKEIVRADMGTTKWIFLKGFDWTFTKKVLRGLNERGLMVKPQLGGPKLLPSMKELRSPVKAELEVLELMNNTQGEVAVRAEPAPQAPVTVKDVNDLTDMLKELKLFMQKAVHKQPKEQPVAKAPAAAAPAPRSARLYRSVGGSWVELGGAGRSCNTVPECGWELG
Pt76_003253-T1	9	1	MTRTSLPAGEVQVLIIDNYDSFTWNLYQYLCLLGASVSVIRSQACTLDELVASYPNLTHLVISPGPGHPSTDSGISIPAIHHYAGKIPILGICMGLQCIYSAFGGQVSKVGEIVHGKTSLVSHDARGLFKALPPHIQCTRYHSLAGRSGTLPSELEVTCWTNSNPQLANDPAPFDDTSSIIMGVRHKLLTIESVQYHPESILSEEGKPFLSNFLNLRGGHWAENPDSHVSPTPKSKPTPPAESSNQQTILEKICVQRANDLIEAKCIPGSSPTDLKRKLAANVPPVQIDFYERIRQTTTGKVALMAEIKRASPSKGSFITPTTPSSPAIAVSYAAAGASVISVLTEPKWFKGTLLDMLEVRLSVENVPNRPAILRKDFIIDPYQIDEARCYGADTILLI…	Glutamine amidotransferase;Indole-3-glycerol phosphate synthase domain;N-(5'phosphoribosyl) anthranilate isomerase (PRAI) domain;
Pt76_003254-T1	3	2	MGVSKFFRWMSERYPFVLQLVEENRIPQFDNLYLDMNGIIHHCSHPNEGSAHFRITEEDIYLAIFSYLEHLFALAKPQKVFFLAVDGVAPRAKMNQQRSRRFKTAKENQELIKKAIRKGEKLPDTTGFDSNCITPGTPFMARLSEQLKYFINKKVSEDSAWQSVQVIFSGHDVPGEGEHKIMEYIRLSKAQEDYNPNIRHCVYGLDADLIMLGLLSHDPHFCLLREEVKFSAQKSSSKGLENQKFYLLHISLVRDYLDWEFASLRQVKTLDYDLERIIDDFILLCIFVGNDFLPHLPNLHINEGALGLLFDIYKKVLPKAGGYLNEFGTLHTERLQLVLNELILYERENFEHICADSSWIESKRSSRSQSKKKAANNHLILSESQRTLLSKTEQFVKSN…	5'-3' exoribonuclease 1, SH3-like domain;Exoribonuclease 1, domain 3;Exoribonuclease Xrn1, D2/D3 domain;Putative 5-3 exonuclease;Xrn1, D1 domain;Xrn1, helical domain;
Pt76_003255-T1	1	1	MSALPPYAITSDALPVKNDGPLDLNHQAIEVPGTRRPGQTGHFRNAAFPHFTTVETPEKRFPRTYYEVFNFGLGQSYDKPCLGHRPTNPASGELEPFFVWQSYKDIDRRRTDFGSGLLRLQAEGTLATPDRTGWTVGIWTHNRPEWQIVAHACAAYSLVIISLYETLGPTVVEYCINHSDTRLVVSSAAHIPDLLRNAHATPSLKVIVSADGWKSLQPVEPKTVSAGDQRRALKSWGEQLGIAIYDIEEIEALGRAHPTAHIPPAPSSMNSVCYTSGTTGMPKGAVLLHRTIAAACVSNLHGSAWAQGDEDVFLSYLPLSHIFERFFEAILLAIGAPIGYSCGDNLRLLEDVQLLKPTIFLRYASPTELVSAHPNPSILGSVPRVLNRIYQAVLAQLDG…	AMP-dependent synthetase/ligase;
Pt76_003256-T1	2	3	MTIACLQETITPADLNILSLLTKTPQGKFNDRRPRLDPLILETAALSSPAQTRNHYLHSYHAQHQPQQKQHHQAESDLDSTSTCSTFSRSPSSSPGSSPDRRHHRSTLDECIRQLRRALPPHPPALAPHAAEPRQPGGLVAVKCEARTRIPTGEGQLWLHLYTNSLDAKEHLAFVIDQAQMHAYPAAPADARWIRSRSLDAVWGPEETETERLVRGAYVGRLSPAPDPAPLPRPGSQPQEDDEEEEKPIVRIHSECFTGETIGSQRCDCGEQLADSLRHIFTTPPYRGAVIYLRQEGRGIGLLNKIKAYNLQELGFDTLESNLLLGFGPDLRDYSVAARILEDLDLRDIRLMTNNPGKIEALTRSSHDPIIHVRERIPMVPSHWRAAAGPGAGASSPEA…	GTP cyclohydrolase II;
Pt76_003257-T1	2	3	MADQQQLSLLELLHLNFTPKPTLQPADRFVQTLLRWRCLDRLLLRPSPMKSEELSPRTSQPSGSHPQPEKPPPEKPQAEEDSLESRIQPYMAIRLVEQIKNTHPPGGFLNPFSASDPAPTAASKQPILASPHPHRPPTPAPTRPNIGLTINSSFPPQELAISTGQPNPEILYTAEPPPHVLPITLFPSAMLFAPGNRVAVDGFISYATKAGRIRVIDQNSGARMLLRKHDGPVIDMCIGRPRPAVGDLSHPTTTTTTTTTTTTINNNNSSSSSRKWRWIASAGSDGRLVLWKVPVRFDEDSASYEVLAEVCAVDSHLLRGPEKDLPLAPRPARFVALSAHPLDPSIFLLSTNDHRLILVRLDRGAFAPAWKRGTPLPKALSELEAFEGQDVLRTSSDVV…
Pt76_003261-T1	11	9	MVWLRARVVVSLSPTYQDIQQLDLNLTLQTQQAMANPRQRRKARSGKPKATLSKFANSKLKKVTPRNFPAPLSNAYNPRHTPRQNYERLGLLSGKLDPRLSGGIEKKTDLQNIWLNKYKKKDEFEILKISSDGELVENEDDDTEGEGSDEDNSIDSPESEQRNQVVVAKEPKLSKGEGRIIRDENGRIIKVIIGDESEIELEPTAEDPSKIVIERDPQSSGSTPWGNPLDKPTYEQAPSDPGPPPAPVLQGIGYQNPRRGIVPPKTKFVEELEKISSVRLTTYTETVKKKQHLSENQTNWLLKLIEKHGLDNTHLMARDLKLNKDQKTEGEIRHLISKLASE	Ribosome biogenesis protein Nop16;
Pt76_003262-T1	11	10	MAAAVGCAFAHPRSSLPLRSKIKHTAGANRNVRPNGEHISACIDLVENGNALTDFLQCWAQSHHKKPIKATIPKAHLYISEGRLSSDNPIPIPTDKDELARSPSRQILHHPFTSQINLLLSHSTASASLEAAGLEPPGPPELLARLSDIGTYQHIANLNLADLLGVDFAKTYLRSGSLVALSVPKLVGDDLFAIDGYGTIHMRLCQSTYQTLGISGRRSKYGSPGQHFVVEIDMRDPAMRSGKAVYERTKRCLDAFPGSVFNDLLGPKHELRGRRWEVVMVWVDEQGRLQPINASLLQPTTTFQTRVPEISRVEKRVPQLSQPDTVEGYLDLYEQIGEAILSTSDNHPVPKGGIAACAIEAVGFFHPIKLAELTGTLIKTYRIVSITGHTARSAPFSFL…	Ribonuclease P protein subunit Rpp40;
Pt76_003264-T1	2	3	MISLVSLRPPCSISRCKRFYAAPPARPAGTRKAASPRPLIGRYTDSFPLELARVQSGRTVNLRDYESQVKLKRLSFDLKTHDGKVLPALGPNFLGPNGCSLREPFSPTFQEVVRNFRGTNIVVYVIPEGTPVPKTLTLLHEHSDHFSLQCAEPMSLPELNKEITDFLVKSARAITKEEFGEEYPYEI
Pt76_003266-T1	7	5	MIKPRIKSLYLIILREANIVFTILTAISILYLRSAHSLWFGLGAIAATATAKILKRCIKQPRPTESTKKSFGMPSTHSSSITFYGIYLLLVCLLLPVHQRMTGLLPGSEVGGRGGGVQHTRTRNNEKDVLSSWAETLGSEGIVESGEESTSLPNAILRLIYGSIFILIAVVVCWSRIKLGHHTHKQVIAGAAIGGLIGVIWFGIWTGFKLPKVLLLGHYYYHPSSSPLSTIDRNELITIRGIGPYCELAFSRISILFAEAWYMRDFGLLWDGLIRPTINQIGFFLGFQDRIFDNGLPPNSNLHLIKPLQH	Phosphatidic acid phosphatase type 2/haloperoxidase;
Pt76_003267-T1	7	5	MVSKSSRKPIVVFELTSVPKSFSSRLENHDRFLRRLGNPEAFARRLDWFASRPANSAQVDLRAAIVDLRTTPPSHANHPERLSPAPSVTKPAAPSSRRCERAYDEILA
Pt76_003268-T1	27	12	MRAREAQGKPRVVGARSRMVPVMFAKQKLLLRPAGLVSPMVVCWLCSLLRLSGTESDDAIVWGYVELCWSLAGCMQLSVSWARPIRVSSQQPAFSPANNTLPRSIENLHSKDTSTDKCPRRNNQPSDDQQPPATHLLHPARHPPGCKPQGDRESLQAPGAHPPPRSEPQRLADAVDQQVPETGRGIRSPQRPSEYSKPPSTDCQTLTSLSWCPAAKRRKYDLKVASTIALHSSATPHPPRPASQQSNPRPANHQPKRSSTFDLFAYPGEAPRHVPPPSRRPPSVVPPGPPRSAAPSVHDPMSSSSSAKNPALRQPLRHTSAHHHQPATPTPHQHKPFTQKINLKDLDSLDFILTMGLHPQTQPPSRPNNNSNNNNNNNNNNKNIPSSSRAQARPAPQGP…
Pt76_003268-T2	27	12	MLNSVGVWLAVCSCRSAGLARSESAASSLPFLQPTTPSLDRSRTFTRKTLQQINAPGGTTSPAMTSSHQPRTYYTLLDIPQDASPKEIEKAYKRQALIHHPDRNPNDSQTQSTNKFQKLAEAYEVLRDPAKRRKYDLKVASTIALHSSATPHPPRPASQQSNPRPANHQPKRSSTFDLFAYPGEAPRHVPPPSRRPPSVVPPGPPRSAAPSVHDPMSSSSSAKNPALRQPLRHTSAHHHQPATPTPHQHKPFTQKINLKDLDSLDFILTMGLHPQTQPPSRPNNNSNNNNNNNNNNKNIPSSSRAQARPAPQGPTCSTTAPFHPGHARDMSSSAPDPYLTFERAWGQSLDGLVDGLGAREPARRAAARKSHTEPILLDPACPVHRSATVRSADAADHPG…	DnaJ domain;
Pt76_003269-T1	27	12	MGETKPAGRRRSFCLANITGTILLLAPTTLGFPWASRARITRPALSQASRYHGRLQSRAMSSAWGRRTASNLNAPHTDFASNRPIPSDRDPASPEGPSNLPRPASVPAGSPHTAHTHPWGTQPDGPFKPIIGRLKP
Pt76_003271-T1	5	1	MRSFSLPSFWLPSVLLILLLKATGETQALANTTSCPSKRGGSYASPTPTVSVYYPGYNAKFLPVEQIPWKMYNHLQYFVAVPAATPEADLLIDTEENMIQVIKAAKAHGVSISLSIGGWTGSRSFSYLVGNHRNRTSFVETIARAVKKYGLNGIDLGKFPFSLHNQSKHWEYPNVQGIGCNALNKNDSENFLRFLTLLRAKMGTEFRLSAAVSMKGFMSSDGKNYLKDVSAYAKVVNFFTIMAYDVYVPSLSKVAGPNAPLYSSCSERTQRYSVAQAIKQWKSTGVPAHQILLGMPAYGYGYTLKRSKIVPSHFADTPGLTSQLFQPREMTTPPAGQTAGEATGVDVCGTPNVAGGSWLFKELSETGKLSRNQKQGLGGYQRHYDNCTHTPFLFNPATK…	Glycoside hydrolase family 18, catalytic domain;PRKR-interacting protein 1;
Pt76_003271-T2	5	1	MRSFSLPSFWLPSVLLILLLKATGETQALANTTSCPSKRGGSYASPTPTVSVYYPGYNAKFLPVEQIPWKMYNHLQYFVAVPAATPEADLLIDTEENMIQVIKAAKAHGVSISLSIGGWTGSRSFSYLVGNHRNRTSFVETIARAVKKYGLNGIDLDWEYPNVQGIGCNALNKNDSENFLRFLTLLRAKMGTEFRLSAAVSMKGFMSSDGKNYLKDVSAYAKVVNFFTIMAYDVYVPSLSKVAGPNAPLYSSCSERTQRYSVAQAIKQWKSTGVPAHQILLGMPAYGYGYTLKRSKIVPSHFADTPGLTSQLFQPREMTTPPAGQTAGEATGVDVCGTPNVAGGSWLFKELSETGKLSRNQKQGLGGYQRHYDNCTHTPFLFNPATKNLISYDDSSSLR…	Glycoside hydrolase family 18, catalytic domain;
Pt76_003272-T1	5	1	MVGSLALVFLGLQVLSIVVNAASKSTETSTLHRNMDPRSPQGTTKPSGSNQKRPPSPDPRPSTTEGGTPINPPSNGKPVPFGFGSKVTGGGNAAPQTPKDTAELQAWLTDKVPRVIFIRKTYDFTLPSRNITAPGCRPWKPCSNGLQVQVARNFNDWCSKEKPLAGNLQVSLQASGLEPIKVASHKTLLGVGATAIIKGKGLALNKVQNVIIQNVHITWLNPSVVWGGDALSFNGASNIWIDHCSFSNIGRQMIVSGGKSSATEANTGITISNNLFSGKTKWSSKCNDRHYWNALFSGPNDQITMARNCIDSTSGRSPRTGGSGNPKVLLHYYNNLHTNIVDSSPHFPFFSFRSNLASSYENSGSRRKTIFTPKRGETIQVGQGSNVLAEGNVFKNVKI…	Pectate lyase;
Pt76_003272-T2	5	1	MVGSLALVFLGLQVLSIVVNAASKSTETSTLHRNMDPRSPQGTTKPSGSNQKRPPSPDPRPSTTEGGTPINPPSNGKPVPFGFGSKVTGGGNAAPQTPKDTAELQAWLTDKVPRVILIRKTYDFTLPSRNITAPGCRPWKPCSNGLQVQVARNFNDWCSKEKPLAGNLQVSLQASGLEPIKVASHKTLLGVGATAIIKGKGLALNKVQNVIIQNVHITWLNPSVVWGGDALSFNGASNIWIDHCSFSNIGRQMIVSGGKSSATEANTGITISNNLFSGKTKWSSKCNDRHYWNALFSGPNDQITMARNCIDSTSGRSPRTGGSGNPKVLLHYYNNLHTNIVGETIQVGQGSNVLAEGNVFKNVKIQNNSDLKTKDGGKSFIPFRNEDSNLCTAALGRPC…	Pectate lyase;
Pt76_003272-T3	5	1	MVGSLALVFLGLQVLSIVVNAASKSTETSTLHRNMDPRSPQGTTKPSGSNQKRPPSPDPRPSTTEGGTPINPPSNGKPVPFGFGSKVTGGGNAAPQTPKDTAELQAWLTDKVPRVILIRKTYDFTLPSRNITAPGCRPWKPCSNGLQVQVARNFNDWCSKEKPLAGNLQVSLQASGLEPIKVASHKTLLGVGATAIIKGKGLALNKVQNVIIQNVHITWLNPSVVWGGDALSFNGASNIWIDHCSFSNIGRQMIVSGGKSSATEANTGITISNNLFSGKTKWSSKCNDRHYWNALFSGPNDQITMARNCIDSTSGRSPRTGGSGNPKVLLHYYNNLHTNI	Pectate lyase;
Pt76_003273-T1	2	2	MPFKENSPQPQKVLITGISGFVGAHVAKTFLDNGWEVIGTVRSAEKGESLLDLPGFSSFAKDGKIKFAVVEDISKADFNPILCGVDALAHTASPFHFDGKKFSDYAGPAIEGTLNVLKAAQGFPRIKAVVVTSSFVSVVDHTEPPEKQGGRVYSEADWLPITYEAADASTDSSLWYCASKKLAEEAAWRVKEAGAPWNLATICPPMIFGPVIHTENLSGLNESSRQLYDLFAGNTHGEVPPTRFPCLSDVRDVAEAHYQAISRMASGRFIVASGVYDNQRIVDTIRQKIPHASGQVPTGRPGKHYRPEEVYALNSDKAKIELGIRIREFDEIIVDTVQNYIDLGARF	NAD-dependent epimerase/dehydratase;
Pt76_003274-T1	2	2	MSFLYNWLQPEQHRAHPDCKLSSRSSSLNLLRAINSYPQYHQNRPPSACMNTLFNRFKKLFSPMGKITEFLSPRSSPRKGQVKPEEEKEKRTSPRKTKADSPKKPARKLRKPRDEASIKTRSSAGSLASSFVLVSSQETFLCETRPTQGPSNANLPPVSESPSREEPAHPSMVPTSRAVSGLRKKSPTRTPMSRAPIQTRSRTAASQHQSAAPAEVASSEDAHDVQRFSYPVEILSVDPVSTQAGSSTAQILDIEGFHTDSMGPSKRQNNDMVIYPDSFPGVKNIKNAWNIFDNFAVPPSAFATPQPFAAPQPVPRVDSPPKKRRLLSRKTNQRIDWFSHPSRPKLETIPESQSSDAETLSENESRLSLSQSSSKRFSASTPPHSHTETVGGFSSPAQS…
Pt76_003281-T1	4	5	MSGLDNAILDGSPLASPIASVSGTEPLDVAARRAAAIKGPNGVRSPVMSRSPSISSHQRGIHSLPPATPSVPALEDLYTASPGESEDGNHVVREGLSKKMMVLELADGTIYQGYGFGVSGKSISGECVFQTGMVGYPESLTDPSYKGQILVLTYPLIGSYGVPKREDIFLPTQFESSQIHVAALVVGSYSGDREDFSHHLAESPLGQWLQEQGIPAIYGVDTRALTKKIRERGVMLAKLLAKSVSPPTSSSNGSLQKTPLSRLSGMGPSRESWRAEYIDIPLHDHNADNLVQVVSRTKPTLYQPQHLPAHDQPAQILQHHSKSRPLRILSLDVGMKYNQIRCFLRRGVEVLVVPWDHDFLNPSVQEPGSFDGLFISNGPGDPKLAEAPILRIRQAVEMK…	Aspartate/ornithine carbamoyltransferase, Asp/Orn-binding domain;Aspartate/ornithine carbamoyltransferase, carbamoyl-P binding;Carbamoyl-phosphate synthase small subunit, N-terminal domain;Carbamoyl-phosphate synthetase large subunit-like, ATP-binding domain;Carbamoyl-phosphate synthetase, large subunit oligomerisation domain;Glutamine amidotransferase;Methylglyoxal synthase-like domain;
Pt76_003282-T1	6	5	MRRIRSNHPIRHPNHKTNRATFYHLPLQSGQLSTCSRTITDNRSKPKTPENHPLKFFTEFRSQHQIHPARPDHPPPSCHNQHHHSYSLNHPLRHYFHVNHHHSNQRLHTPVNGGPSSIDLFINSNNSGHPNRSWWQCSLDHRDVTRGDLKGTVHQKLKLKCNRNESFQNYVSELVKIQSFPKNSTLTPVIQSVTSLLKDSKFQNYFDQIWSDLNSNEENDKEEKFRIIELQRKSIEIFLQTMINSLSSDVNLPQAEKSQIFNAVIYFLVTNKNSDRVVSTLGLDPVRGWRNLIKEHLRIQTLKTLVTFINLFNPNLSTWWSSEISQAQSESAQLGRLAQAGLFLIVALSKEGSVWKALELFWMMDRLPRIHGFSGEVLPYERRAATALGLVDALRSRKR…	Pentatricopeptide repeat;
Pt76_003283-T1	4	2	MQLWLGSLLPLLVCYLKIDKAFCTLDFVHESGFNPNTEQQISLETMQRRAKHPLEGKLPPWKNSPKSHKRVNNEPPVMSPIGSEQLENQRGFVSLADEGPHSPKRWRSETLTRGNIDSQAECMSRREQLSEYPVSIYPASGPAHPQQPWSGDFAQPLHPGFDHFGSHLTYPNAAEPTSGLSFPPFPCETSDTLDSSVQFALQGQGESSIRRAESGTSTPPSDDPAGLLAQVCQHYSCQIIDWSPPDINSATALASYSIAPRFVFNAPSGVRKLHRSHSILIPLIYKLMKKSLTRAHWKSIIYTWNRFWDASKGTHDIFHVLKKFVWLSNLISESTIPDIYQGVELDATRRERSRMIQPVQPTGGPD
Pt76_003283-T2	4	2	MQLWLGSLLPLLVCYLKIDKAFCTLDFVHESGFNPNTEQQISLETMQRRAKHPLEGKLPPWKNSPKSHKRVNNEPPVMSPIGSEQLENQRGFAECMSRREQLSEYPVSIYPASGPAHPQQPWSGDFAQPLHPGFDHFGSHLTYPNAAEPTSGLSFPPFPCETSDTLDSSVQFALQGQGESSIRRAESGTSTPPSDDPAGLLAQVCQHYSCQIIDWSPPDINSATALASYSIAPRFVFNAPSGVRKLHRSHSILIPLIYKLMKKSLTRAHWKSIIYTWNRFWDASKGTHDIFHVLKKFVWLSNLISESTIPDIYQGVELDATRRERSRMIQPVQPTGGPD
Pt76_003284-T1	3	3	MLDHVHIFHRGGLVLWSKSFVPTPSPLRTLIGDGLIGEQASGFDDLMVMHIGSYSLQWNLSNEFGLIFVVAYQRILQLTYINDLLESMKSLFTSLYSSILDTTFNSWIVPEIGLTQGFNELFKGWDQSFHKLLKDIERMADRRRGGLDHQKTNELDKRAAQRQAEEQQLIGDQKPTALTTATNAEAIARNIAALKARKKPSKSSTSRATSRSGTDTDTAPASNKSQTPNKKTARKWDNGRITANDIDEYDFSEKDAHLNDSKTLSSNFIDNTSMGTRNQKGFYEVADYDRSRPDQQSEEDKSQPTLFSKIISSIPIFGGQKSGPITLREDDVKPMIEQIQLQLMKKNVAREIAVRICERIQVELVGQKLADRSTNSLQKLINQSLEISLTKILTPKTSV…	Signal recognition particle receptor, alpha subunit, N-terminal;Signal recognition particle SRP54, helical bundle;Signal recognition particle, SRP54 subunit, GTPase domain;
Pt76_003287-T1	0	2	MAVKLNRSAPSKLPTKSSTSPIKSSKSPLKSSSSSKKSLNKRKRSQSSKIPTTGIHVLQKVSRKKGEALEMEIATRAKKFYGGQEAKPLQIEAVASLVRGQNTFLLAGTGFGKSRISEMYFNLLPSSVNPVVLVLNPLDALGDNQVEEKKR
Pt76_003288-T1	1	1	MPPSCMHIPQTNAKKRKLNVNTVQSCSSIDTTSSGGSQRLWKKLFRIGSRSTNNNDCRNSRDDDQPIAANKTPQPTEHHNHSPLPSPSSKYNPNLPAINNDPHPDALRGAQGRGPNLGHRLLIYVLTPVMRRQDDGGPEAEGALCLLLPAALQHPKLFPAAFAGGQAPIESSSEPRELTFDSAQQQEQQQKQQTKLIS
Pt76_003290-T1	10	6	MSGPAASPIHPAQFPPTDGEHRALKFCAQNEKHVGTPAAQRAARSLAQSIFPPSGGSRPESSRMPKAFDDRVIPLGEPATTRAKLVGVAMALFAAFGGFLYGYDTGYISGTKEMPYWQQHFGDLQPNGEYRLTTANDSLVTSILSAGTFTGALLAYPFGDRLGRRWGVIVACAVFCVGVALQTASTSVPVFTVGRVFAGLGVGMTSCLVPMYQSECAPKWIRGAVVACYQWAITIGLLVAAIVVNATQNFSDASSYRIPIGIQFVWAFILSLGLYILPESPKYLILKGREEEAKKSLSRLLSIPVSSPQVLSEYEEVVESLRAERAMGTSTYGDCFKSGPGKYRLRTLTGMGIQALQQLTGINFIFYYGTTFFKNSGIQNAFTITIITNVVNVVMTIPG…	Major facilitator, sugar transporter-like;
Pt76_003291-T1	28	17	MPDICRAEKDARSSPASIMPTCAKCQRWTSAALTFSWCSKCLKGTGSHDKSEASSHNPPSFVNSFDSQPTSHSRPKKKPTSSRIRPLSDSTSSSSQPPVGSKEYFRSAITAKRKKPSAAPYPKKKPTTAALKETKFAPSPNIRLIDCGLVLYKGKKPANNPLLFNIKQTVDVNNPNLFEELRAQLLSRFTPEILQKLSLDRLPRHAEQNASLLHGKSRLLDLNSLVFVVHKSTDRKPIQVDLAYQHPCEDSDSNKNQDEYSDSSEYLPSKAPSCRRKAQKISSDSDSPSSDAELPSIEVLSTRPHTRKTFSNYKSHPSDSNRTNKSHPARPSKAVKKSDSWAANGVACTVPARGPASLSTQIGYLGQSVPSTISVNTAGWINAHRLIFQTQSDKPEFDN…	MHCK/EF2 kinase;
Pt76_003292-T1	36	19	MNKREQESAETVTTAPPPSGIHIIKGHVKPIDLFPNITADLMKRVAAYNAQVAAHEANPKTVKKPRKTQIIACNPIDAENTSALEYVKANFVQVHDGYTKIYNESTSQLIAIVQYLPIKSMPNGQLDELNFLTSFLNRCKEFIHAVSSKTRKCGGVMWAIGWRKGYEGLEIIGRYRNKKAIEKNPTGYEALMSESSKAGEILWKLFHSFGNVAVKKNKAYMDCHGIPSIADVNFPKSAEDKSPYGFASNLAYSANGFYNHHHKDTGDATDLPLAFAMILPTAKKTGQIAPPGYKVENGQFIFRDIKVALNFSPASVCLMIFRAQEYVHGTLKPTESKNCTKTGISLQVATRASNACQNYMNGEYDDRDDMYFGGVYHHLDKDSNDHST
Pt76_003293-T1	42	20	MIYDAKRLIGRKFNDADVQRDMKLYPFKVFRIAGPLTLQRPSKGHTHHLPLNKGSSRSPKSRRCGSSFVAISPARSSLPIKSSLQGLVKLAVRTLSSVSLPHSHFVATASSAPAYRSRLNLSLQSSAPLLALPPLRGPAPPLTSPPSQQSPRHGLVIPHITDHGSHHTPQTIQSQQAPGLSQAISLAPTPIEAKIQIINSKKAPKLPSAISLAPTASAISLAPTPPREPNQLIKFE
Pt76_003294-T1	43	21	MLGTWCSKEAETRRGLSVERIQVRLAGNGQGDKAGGDGHVVIMCRSDHRVDEEEVRKEFWDRCGCQHGRPRSVRPAPVVDRANRPGHTHEQPTSPAGRAADPGTREAVIPGALNLAPGCGIAGPLTLQRPSKGHTHHLPLDKGSSRSPKSRRCGSSFVAISPARSSLPIKSSLQGLVKLAVRTLSSVSLPHSHFVATASSAPAYRSRLNLSLQSSAPLLALPPLRGPAPPLTSPPSQQSPRHGLVIPHITDHGSHHTPQTIQSQQAPGLSQAISLAPTPIEAKIQIINSKKAPKLPSAISLAPTASAISLAPTPPREPNQLIVSDLMKRVAAYNAQVAAHEANPKTVKKPRKTQIIACNPIDAENTSALEYVKANFVQVHDGYTKIYNESTSQLIAIVQ…
Pt76_003295-T1	33	15	MPDICRAEKDTRSSPASIMPTCAKCQRWTSAALTFSWCSKCLKGTGSHDKSEASSHNPPSFVNSFDSQPTSHSRPKKKPTSSRIRPLSDSTSSSSQPPVGSKEYFRSAITAKRKKPSAAPYPKKKPTTAALKETKFAPSPNIRLIDCGLVLYKGKKPANNPLLFNIKQTVDVNNPNLFEELRAQLLSRFTPEILQKLSLDRLPRHAEQNASLLHGKSCLLDLNSLVFVVHKSTDRKPIQVDLAYQHPCEDSDSNKNQDEYSDSSEYLPSKAPSCRRKAQKISSDSDSPSSDAELPSIEVLSTRPHTRKTFSNYKSHPSDSNRTNKSHPARPSKAVKKSDSWAANGVACTVPARGPASLSTQIGYLGQSVPSTISVNTAGWINAHRLIFQTQSDKPEFDN…	MHCK/EF2 kinase;
Pt76_003297-T1	1	0	MSIQLWDWDKSWKFLQVFKGQTHYIMNLVFNPKDSNTFTSSCLEYTVKKGDNYVEYHHGGDKPYLVTTGDDRLIKIWDCLSKSCIQTLEGHQSNVSYAIFHPTLPIIISDSENGTVKTWHSSTYQLENTLNYGLERAWCVTYSKNRTDIGLGFDEGSVVVKLGREEPSISMEVGGKIVFTRNAEVVTCNVAAAQGLHIMKFPMDRIAEWPIHDGMWRWRLCLGSRFQYV	WD40 repeat;
Pt76_003298-T1	3	1	MNITGISILVFFFGGFMFSKAAPGKPWKYCEAEPDYASFNAAWHTQGYYNHETLQLNTGQGSMMILKGDENTFHIQNWANSPIQYSMRHAKYPKYWIEGVLPVRETKAIYDGPPGHIWVKTYKS
Pt76_003299-T1	5	2	MAPQIHSNQEQKELNSEPDSNVIRSANHWAGALPAPQGLYDPDQEKDSCGVGFVCHIKGQPNHKIVSDARSLLCNMTHRGATGADARDGDGAGVMTGIPHAFFLREASLLSIDLPAQGRYAVGNVFLRPNPIEALIEHKATFERIALTHKLKVLGWRELPRNNSILGPAALSREPIILQPFVVPDSNESDAYFDEKEFERQLYVLRKHASHAISLADWFYICSLSNKVIIYKGQLSPSQVYDYYYDLNHVLFQSHFCLVHSRFSTNTFPSWDRAQPLRWAAHNGEVNTVRGNKNWMRAREGNLSSDKFGDQLESLYPIIEEGGSDSAAFDNVLELLVVNGVMSLPEAIMMLVPEAWQNNPNMDPAKSAFYQWAACVMEPWDGPALFTFSDGRYCGANLD…	Dihydroprymidine dehydrogenase domain II;FAD/NAD(P)-binding domain;Glutamate synthase, alpha subunit, C-terminal;Glutamate synthase, central-N;Glutamate synthase domain;Glutamine amidotransferase type 2 domain;
Pt76_003300-T1	2	0	MVIGKWWLKCSLCDHFAPLEVQRGREHVNLHQLASVIPTGKGQSMVYRVTKDRKK
Pt76_003301-T1	2	0	MMSNVLKRVQAGCLPWGFCLLGLATSSALNTAKGSLPATAREFQVGILFPSVSSCKVWKSYQLNNHRFLDNILHFILWREFTLGSSPTIFEGGEFQGRDLIQTISAFGSPVTRTYTLHVANTMFTDGREPPSSSHILGWDDNASDWIYNETNWRKIDKILDLSRQYGIRLIIPIINQDYGTSGTNWVGNFNDLIRHRYGIEDYTVANQAVDWFTDPEMIRSYKQIIAFFLNRINTFNGIRIGNDETVLAFETGNEMNWGDKNQKIYKRAAPASWTIEIAQHIKSLAPKTLVMDGSFLQDLVQLHEKTFIVGEHGFYEQAETYEAFYKNITCAGAFVWSLLPHSEKGGFLTHGEGHNIFAYHAPGFKNQTSKNFDTQEAEVISSTYNARTTSIAELKHRS…
Pt76_003306-T1	17	14	MALKAKAGYLSWAFCLLQLAVDSMANVQTPFNTTVGPFSTSTLVNSQLPGTHPSPAGFVSALGSKHGFVSALGDGHLYLNGELFDFRSFNCPTLLGGVDFQVRDYVETISAFGTPVTRTYTLYVANNMFSDGQQPPSLAHILGWDSYTNDWIYNETNWRSIDKALHLSRQHGVRVIIPIINQDYGPVDTNWVGNFNDLIRHRYNIQNYTDAQRAVDWFTDREMIVGYKQIITYFLNRINTYNGIRIGDDQTILAFETGNEMNWGRENQTIHDRPAPANWTIEIAKHIKSLAPKTLVMDGSYSRNPAAAWEDEVLDCPYVDLYSYHFYGTGDLRAYPSLEEKVRAHGKTFIVGEHGFYDKVEVYESFYKNATCAGALIWSLRPHSENGGFVTHGEGNNIF…
Pt76_003307-T1	17	14	MPFPAPRARIIFSSLYSISTTISSHFHDQNEERQRIRRRPSNTTDMSAEMTELHHLFIHAMLLRRVAPYEKWLEVWKKSAGILGTEVTDGAFISFYGEINERIERFGFRIDILSDEGLGPIDMDEIEQESSSTRRLKTKRWMAMVNTRSDGTAKFGTDFNPTEISLYKKMVDRIILSANYRYCISHHDCLRLTSTLKPVMKKSDAEKLLCVLVNRGWLSKSRTGCYSLSIRSKLELKSYIDENYNEEDRPPQCAACREIVMRGFKCPNSECPKAMHVMCIINQTKQAHVCPSCKRYNFLITPKTSGRKISNVIALFSPFNYNTMIGEDAPKGASRATVDEGDAENTSTQITIERNERRRSKRSRHQSTQELDEEDEDDG	Non-structural maintenance of chromosomes element 1;Zinc finger, RING-like;
Pt76_003308-T1	7	7	MRGHSENGGFVTHGEGHNIYSYHAPGFRNQTSKDFDTQEADVISLTYDASYRILGLSPPRKPIPATPDAFLVSNGTHAGISWRGAAWAQEYQVLGAVFRDAQFSIISRYTPDNFDDGQLFVPLDPTDPTKPIYINLPEPIPHQSHAGWIDTKWCPPGSSAPCGDIHFAKQEDLKPRINYRRLKPMSPPPEQISVKNRQPNPIAQKSFISGGWFSVRAVSADGVPGGVSESIFLKTQWQAHLGDIE
Pt76_003310-T1	7	8	MIQTPARYVLWGFCVWYSAVSSMSEAREPFGFPTGSPLNDTRTTATKLDRRYLPKPRYTSARGSRPGFVSAPGDGHFYLDGELFDFRSFNTPTLLDGVEFRARDLVETISAFGSPVSRTYTLHVANSNFKGGKQNPSSSHILGWDNSASDWIYNETNWKNIDQALDLARQHGVKLIIPIINQDYGSDDSNWVGNFNDLVRHRYNIENYTVAQQAVDWFTDREMIKCFKKIISFYLNRINTFNGIRIGSDETILAFETGNEMNWGYQNGSDAHDRPAPASWTIEIAQFIKSLAPKTLVMDGSYSRNPDLAWEEETLASPHIDIYSYHFYGEGDTQAYHALENQVRAHGKTFIVGEHGFYDKVAVWEAFYKNVTCPGALVWSMRGHSENGGFVTHGEGHNI…
Pt76_003310-T2	7	8	MIQTPARYVLWGFCVWYSAVSSMSEAREPFGFPTGSPLNDTRTTATKLDRRYLPKPRYTSARGSRPGFVSAPGDGHFYLDGELFDFRSFNTPTLLDGVEFRARDLVETISAFGSPVSRTYTLHVANSNFKGGKQNPSSSHILGWDNSASDWIYNETNWKNIDQALDLARQHGVKLIIPIINQDYGSDDSNWVGNFNDLVRHRYNIENYTVAQQAVDWFTDREMIKCFKKIISFYLNRINTFNGIRIGSDETILAFETGNEMNWGYQNGSDAHDRPAPASWTIEIAQFIKSLAPKTLVMDGSYSRNPDLAWEEETLASPHIDIYSYHFYGEGDTQAYHALENQVRAHGKTFIVGEHGFYDKVAVWEAFYKNVTCPGALVWSMRGHSENGGFVTHGEGHNI…
Pt76_003315-T1	2	1	MHQTRQALMLCAASYSKVLSQESFKFYENPDSNYVGDFNDLIRHRYGIYGYKEAGKKIDFFKDRNMIDSLKKIITFFLNRVNTYNGHRYGDDNTILAFETGNELSWKQSANLSSRPVPAAV
Pt76_003316-T1	2	1	MKRLLISFALIWAKRITCDTNVLDHSSKIERRLSDSFDRSGSGFVYAPGDGNLYLNGKLFNFRNFKCVNDLPPQPGNC
Pt76_003319-T1	4	1	MQHNVCFLLMVLVYCLEVNITSCGLARKNAFKDGAQEDIDLELSLGMSGRKQPVGGKMSPPKETEMESNKAGKIALTQFPLGPEQVSSQKRVAKLESEALNPPKRLCAPSVAPQKIIKLSLVHPESGSKQVSLCPMKFTPSMKISTGEQLGKYFDHQHPWDEGLLASQRNNQTPHLGCNDFEQGAHPNKAETSYRITPQLIKHNDHLKLY
Pt76_003320-T1	5	5	MRGDDGLSPAWDFHVIPMGKMTRIPRLPLGSRVISVISALACVRFEDTAPKGRDFGVFSVLKSETKTRVAITTASLGNTYTSLCLSRTHRRPLRPAPAQRPPAHHPPLPRHPPARSATSRPSSPPSPQRPKPPSQRSPSPPPSPTGPPASDPSPPSPPGTPPTTTTASPTPPPACAPNTSSPTSPPPPTAPPGYSSPARWSTTCPPGDCGRTSPSGPSPVSLCSPLRPKHPHSSDFPHTAKNCRLLHDLPFCPSVAYAVPASPSLSTSAVVAQYNRSVSGHLANFRTVVSTYPCNNDTSGRYSFVTGCGDCLRAYTDWACAVALPRCVDPPAASPEAPGTPTQVVFARPDPAHRYASAEQNWLSKVCLQQAPQLVGWARIKDYVDHKMARMAELDADWP…	Stretch-activated cation channel Mid1/Calcium influx-promoting protein Ehs1;
Pt76_003322-T1	12	7	MDGLGWPVDCPGPAGAQRPAAPLHSRSRTAGNQPHLPTMADYSPLSRYSTHRTVHFSPSTTTNTPSQKTTQKNQAENHQQWIQDLVETTHDQRTSFNHFPKPSAPSTPTTATTTPMKPAKNTTTTPIQTSSYFSSSTPLSSSVYNRPSPSVTSTPRKTPAPSSRVPISLNPTLATTGLILGQKSILDRIRVNLLSLIVVWILTSTRIYNQCIQTVGARLPFLSVPLQVTEWLLLVLLCWNLLEGYYRLKTQTPVTHVDLPLTPQQKRGGAVQVLHKNPLSVSLGHGDDPGRRSAHSPLLTRHSLLSSSLRSSPSSGSTRRATDKDEVLSRDPTINPLSRSTLHLFKRSVFSPFSSSSVSTNPHSNTLASSLNSSASFKDSYARTSSGFRNVSNQLSLQK…
Pt76_003323-T1	9	6	MAGQDVLTADQVALSLAVPSQGVCPHAMTGRWCPLVIANEIGLPLNDALHKRFMSATIVWPKGPSRHTRPRPLRSFSMRTFAPKECPAVVAGRTTSPETHTITGTLKKSIRHVFYLKIDQKYHFVTRAADNNFTYFLVTIPHPCLSSPVRCLAKGTFSAHAAAPAAMVLDEDLCSQRVPGPHTDAEQQHPAEPNDFIRLDQLGSNGAEGSQPPQLADADIFPGIQQSASEAMMTTAPPAAPTAADPLSFLDRAYGVCRYQGCGKGFYPDPRRQDNLTRHGQTHQGHSKVVNK
Pt76_003325-T1	1	2	MIRTTTRTIRPRIRVSTSYQQYRTFHATKPPPAAAEQSTPINLSSFTPDLIRSFSIIAHIDHGKSTLSDRLLELTRTIPQQPLSSASSSSGHANPNQGPARNQQVLDQLAVERERGITVKAVAVSMFYTSQSGITYLLNLIDTPGHVDFTTEVLRSLSATQGAILLVDATQGVQAQTLAVLQAARRRRLTILPVLNKLDLPSAEPEKVALQVGRLLDDSRPDEDIIKISAKTGQGVEDLLEALVAKLPPPVADPNRPLRAFVFDSWFDHFQGVVSLVSIADGRIQKGDKIKSFKTGKTFQVADCGIMHPHQLSLPSGLHAGQCGWLTCAMKNAKEAILGDTFYAAKTPLTEIEPVNRSIETRQSMVFAGLYPIDSNAFDRLADAIQRLVLNDRSVTVNK…	Elongation factor EFG, domain V-like;GTP-binding protein LepA, C-terminal;Translational (tr)-type GTP-binding domain;
Pt76_003328-T1	3	1	MNNYFHHFLLGTMIGLISYLNFSISTHLASGFSEQVPPLRCETTPHRSQIDIPELEDQNLIQNIRTELPQVQGSGGVQIDLKTFHRGCHPRYHLEEFEENLHKSGDGLQDPRQMFHGKIKMETVREEFKPSQFKSSVIDDEKDSEHIRNASFSNNCKKRKQKKDSKLPVQKRLKGEPQDIGKSPQAVMEMSVKEESVDSANYQKSREFEIKKLDETWNKMLAWASSYLGETKNSPLIKDFLSEFDEKITQINSKLPFHKHWQKISLHSTPVELMLAHQDQISMPNLGRHEFLIQPKGWRGMHANFQQKLSRAKGKMVQLLELLVLFHGLSLSCGLSQMILGHEIETNLEDLMKWYKNIFLENTEDGLPLFGWFEGTFEEAAKSGNEFSSMKKTVLIAVS…
Pt76_003331-T1	4	2	MFAKSASLLALLVVVLLQEVTGNAVSAGELARRQSSSSTTITTFTEKWSEVSTYFSDCRNTFQSTTSYEVAIKSVDTLYQRCQPVATSYPSCAGCASVAQSSSSQVATFQQSIQRSFTTWQEIIKIGKSRFSDRWQSDFAPSFARFDVVVKAANSACSSLNLKLDVLLKGLRLDLNLFLGININLGGILGIVGSLLGGILGRREVQLLEE
Pt76_003334-T1	4	2	MLGCVLEPPGDRWHGSYAKCRRASPEENLERPPPLDQLPSTFKIEPRKMGKVYAIEHMEPDEETPSKPLPDWVLLEYFHMLQQVGIVGGKEDAKLLTRRQELDSASPGFSTPASHTDSRVFFSHLSLATGDALISEINTRASSANPERSSSIARALPDPLSHPITENDLPPCVCTRQSILDLIKNLGVALEDVCLLDPKAEQELKPEDGQKFRWFLFGGILGDDPPRDRTAQLRVCGFPSRHLGPIQMTTDTALAVTKRIVEDNRTLQDLDWVVKPELVFSPKEKVEMPFRYLALPDGQPIMPDGMKELIRKDLDRAFEF	RNA methyltransferase TK0422/Sfm1;
Pt76_003335-T1	6	3	MHIFQTRAALLICVMGALKQLQRIGGTPAISEDASAIAKEISSTIDPHQSSPAGAQTSGKLKRSGESMMGGDPCHPSCKETSKMARMEDHAGSLEKVSECYMETSKEWKKWSSAVVGLEPEKNKKIQLQQEIDEVLVSITTLFEKRMHELRGQQFDFNELLGLGGKTPILPDDDSQLVVGRWEWGLLKSVAKSFWIWNQNPFLSTESRKILLMKKGSDLMIDLFIDIQKHQIIEEGSLSHFLNKENRGNVIFFYVISRFPVNRLQDDMPERPDDVENIYLNFNLRLSLQECPSTRKMAEILKLLEPDTWKNIELLYLHHQYQQLPVQRSWREDFDLVYFYFWKIMSNEKEFTAENHDQFGEFLQKTVAFISQIKCIRDNNLHKQRWIELKLLHEMLRLL…
Pt76_003335-T2	6	3	MHIFQTRAALLICVMGALKQLQRIGGTPAISEDASAIAKEISSTIDPHQSSPAGAQTSGKLKRSGESMMGGDPCHPSCKETSKMARMEDHAGSLEKVSECYMETSKEWKKWSSAVVGLEPEKNKKIQLQQEIDEVLVSITTLFEKRMHELRGQQFDFNELLGLGGKTPILPDDDSQLVVGRWEWGLLKSVAKSFWIWNQNPFLSTESRKILLMKKGSDLMIDLFIDIQKHQIIEEGSLSHFLNKENRGNVIFFYVISRFPVNRLQDDMPERPDDVENIYLNFNLRLSLQECPSTRKMAEILKCSIGARHLEKH
Pt76_003336-T1	6	3	MPTESVPTPTVASPIHLSNLFKSLGLLLPILSHWFDDLECRIHDPEVNSKTYQQGLERDEAKALAVMQQKWPKLQKQETNVDLCQIIEQVGVLLCIDRFEDFELRLDFLAEFYQHPVHMPIVGLYDLPTWAVLNSLKRVLLGLSRQVALPGFKLTTLQECDLMVLVVWPDLRLLLQQPSLPFTFRPDPRHNPQD
Pt76_003338-T1	2	0	MLSQPDPHSPAGPPATATQLTPGPTRRARSPSNIAVGPKRAAGNGLVRVGSPLGQFLADLGGVTIVPDDLATDFNEMTKHNQNVVVLSTLRAVLSRLDSLTQAPTPLTGPQAPAAVDLPLAEQIRRFVFLSVDKVGPLAV
Pt76_003341-T1	4	0	MSMVANYRQYVFLHEELDISVVGASEKGQATSSGPSTPTTMQTSTNTTTTAGTSSSSAGPTGRVPGAPEISGLSSNDQHVPKPGHPSSSRACGSPSHDPTKEAGTDSIGPSGILRCLSPSVASSATSTLPSHLASSKALSNLDINPLGLPPISLPRRLPVTTSSRLPPLSLVAAADCVEGCLFGNGEQTGSADPNDTTKSSASPNSKETNGKQPS
Pt76_003342-T1	4	0	MRGDDGLSRRLHPPGIFPSSRWGESQQIHGSLRDPSGNCPPPKGSDDLIPGLATLPSNPSVPLPHGPRRWAQPGGSLQCISS
Pt76_003345-T1	12	5	MVQAEHGRRGRFPPLSGAGQPRAGGIGRSAGGAPVDHPQHKPPRPATTNNNHITITINETQTTNNEQRTSGQEEQRTSGHRTITGAMITSNHKKLVNACYPVAVKNKTLAAIAPDPNALSKLIYYCATRPHKIHKITSYLISYAQSQALPSSFTASLSVYRHSKPGLICTIKIFTHLIHNPRINPAILAPHLATIIAIGLGLFNQAFSSEPLPPTTTTTHHPETPEQASEASGYFGSDWVAHDLDITRTTIELFSTYAEAIRPDCLQDDQQARNHLFFLAKFASVAIQTPPITHPPSPDPPKPARCLALIALASSLTAPGLYSTPSFDRQIRMIIPGLVSSILPSPQRPPDELITLMPVRAALRRRPTTGSCSPSSAPSKQPSPPSPRPQSPPQPNSTS…
Pt76_003345-T2	12	5	MTVLAGMLAAMLSDPLTGTIQLLNTLTLIHQLLRLLHSTLVLDPSGPTAAQALLSGLLVDGVGGLARREFYDAQINDMCKHVLAQISALLGPSVEADPSEKDGPAVAAQPLFECLERILTNANTTALPSPDRRQARLPVSLLLMKDALPLLERLSHPPSRAAFFKALHVYLRFEAFRAPPLGRQEPDGQLAAFLHAFCALLGSEAARPSSSVAAPGPGWLACLLEILAHREFVVLATCLPLLRELDAISDRRSPDEPGEQKAFVLECLATVGKVWELGAVPVARTLPRRIQWDVLAGQLAQSPLVQLKAGTDRAGLEAQFLPHRWTVLEARTLAGWTASGGSRRGSLSGGRVRPRVTSAAASTSEWASSCGAGRAGVRQERGKSLLSALHDRSSPTGSL…
Pt76_003346-T1	11	5	MTLRIISSRPCMQRGRCVVFSCTNVNQDFPFVNFKFDPFLQTTGPKLHYQCKWCNNMYKRAADTRGNLTKHCNGNSKRDACPGRNDAIKAGAKLPLTHKQIKARKTSKQKTLIDKILAAEFSYVQQGVNLYSCSWAATEAHWLYLNLQEKAISQIQVNQIQDHHYSQHLDNQGQPTCLFGNISWLYIGQLVLSSDPPCTEVHILDAQRVALILMAGLRAIGLETATTSEGRQATLGFVPMLVPIIEESQEHNKGDQTDITETKEDSNVAALGNDDAEKSENEADTRDAGSPPRVNMINNILKMVYFVIQHITSSPLRRSEFETGAKKLKYTGPNLIAGYGILWNIKFQSQDCAFQARTVINKMIENKKDQQEAKGRSNLYNDYTITRNNWEVVSKLNGI…	HAT, C-terminal dimerisation domain;
Pt76_003347-T1	3	0	MSSSQVPNHPVTYSSHFEPLTDSTFDTVQANQYGFVKAPSFIQCGGVTDEKSENFEVQLVTNTALTNVLESEFIYAVSGKMIATNDGCPPTLSYNHDIVTRVCATGPNQPEFTNKTFISSLGLITHRQEVAPDAADTGVSLQVIVAHSDWDAENRGHKKLDVKYIVPGTKNLTKTHSLYAVGREVKIIGRLIDFNMETNMAVVLVNHVSVTNGHQLGKIKPADAVAGNNGAGEIKKKLTKFSPKSHGEKTCSATPETPSGSRASPITPSFSARKPAPAAKLLPNLTPTKGKQKAQDVLDDEEEAMFDKEEADASEPEPEPAPAAPESSKRGRPRKSILQEAAKRMKKF
Pt76_003348-T1	7	0	MTRSQIAANCFVRTADNMSNHDLGFEGALKLTHVHNGQPHEEYAQKHYVVDIETPSTICSTYVGARRGRDKVTIELISPCLEEFGHNLAAGETYIIKGNVDEDHYRGLTWQINPLLARVRFAVICNYPVNRMIVYGRGRVKEVIELCDEAKATIVQHEVVVNISYEVNNLHACPIVHGLTIQF
Pt76_003349-T1	7	0	MEPVGLAVSSLCAIVGLFEYLHKLAGNAMMEFSVPNANVFNRETQLTFIVVFKIYVSELK
Pt76_003350-T1	6	2	MLHRSQLTMHELGGQTLSLNGRKEPKICGDFEIDLNISDPGWHEGSFTDSGNWLQYDTMSPMFSDQVKLESTKAVDLSIYKAQVTNYGKNPVQCRGLPASNKRKREDQTKFSTFQCQKQLKIAPQEVERRNLFVLASLVKKEPIGNQSENQQRDCKIKHLDFAMEALDTSQSKALVDIDKKFAGNFRTLDVSNKCDRADQNKPSKFHGPKKFKIEKQDSKQSQAVWANYVKKEPISGAFDFKQREFEIKNLDERWNPLLAWAKKRLGENNQSALIQDFWSEFGEKLVKIHKRLPVNNHWKNIILESPSVQLFVVAYEENNSLNPGNYDFLIQPKGLRGRGKNFQEKLNARKNKILQTLELLVMFHEISLLCGLSQNTLGHHLELENTVEELVKWYRNIF…
Pt76_003351-T1	6	2	MQINADRPPLPYVPGVYQADSQPCEVVKLEAVSAAAVHAPLSFSPSSLNPANKLTAGSGGGAGGASGSAPKRPKSKLLNGHLLTYPIQLESTDKELYAILETQVIRIENVLSSLEVRSLRPIYDILLALGDAVMIQPNVILHALESFGLTSNAAVLF
Pt76_003353-T1	1	0	VDIAQRSNPACIREMRVRFPLSA
Pt76_003355-T1	7	1	MPNPPPDSRRPSSPNNSTAKHGPQPHSTTTPSRPAHPILSYLYPPTRLPLVSDSTGLPARPNGLPHLNCLSPPSCTSSAPLSLPSRPPSPSGNILLPPQSRPSLSLTSFLSTSQLPPSTPSSSPMIKSIILNLLQDNLFPMLDQASVTTISAINDLTPSTAVDAVYVNTALFPNHANQHLELDDEEYLRLMDKFNDEEERFHTQHSHQHKN
Pt76_003356-T1	7	1	MSRRSLRVQSLIEVETGKTATSRQDQQSQPTNNLNPNSACVHPNRISKGEERLGHLEDQMRLLLGTLMPPGLITDLQNRPNTFPVPRKTPQAIPPAGSFRYSIDWGLQPLVSKEVQQLLLRSWPHGNLFRSNHAIILPRRHGSPSPSLLYNSNATASRRPHALPAGKENLCQPRLLHPFKPLIVQLFLHQHPYLPSPVHPGWSIAKKSAAEKKQQQHSLLLSACTTLSPSSLIIRPALL
Pt76_003357-T1	1	0	MERDKETGEEIMYESRVTCGTIPALFIPAVKKRFNDALQRGILTGNRVTGCHFRLKEGAHHIFNCSELAAQGAFRGASKTANPVILKPIMKVEITVLIEF	Translation elongation factor EFG/EF2, domain IV;
Pt76_003360-T1	4	5	MKRENVGVFRSVFLTLECQKSISDGLTSSAVSPPVHNSSLSSACPNRRSYKVFGISDLRRAVLSATDSHHHHRIQNIREPQARFHTSTHFSYLMSKVAVCQDCQDCMLPTPCPNLFNNPYQLLQVPVIVWMTHCLDLNQHKILRPRWLIRQNFSKAEETLRGSAALDESILRLPQRVKVVRPLQNENSEKSRAKIIPGIPQLIQVSISFNWTKWTNLTNGNQCLKLHILLELELGITQIVNAIIYLEVPFLAPEDLYLLLTRFASEEMKYKQTPETFAHLVQNFICDVYSSRIGSNQPNLVANTYLNNELKIYKTYASLPIFRLVKIEILECLKAMISSASRYYKDARREMDIWQEKVHSIIQMLKFIQTEMSPFKNNKIRRKLLVNQVSQTKVRSGDT…
Pt76_003360-T2	4	5	MKYSRATSAILTYFYSFLILTYVKVSVGSLPGLPGLHATYSLPEPLQQPISITSSASHRLDDPLSRSKSTLKDTTSKMAHIASKLVLKSLGRDTSRQCCFGRVYPQIASKGKSSTTAPEREFRKESRKDHTIGHPTVNPSINQLQLDQMDKLNQWKSMPEVAYFIGELELGITQIVNAIIYLEVPFLAPEDLYLLLTRFASEEMKYKQTPETFAHLVQNFICDVYSSRIGSNQPNLVANTYLNNELKIYKTYASLPIFRLVKIEILECLKAMISSASRYYKDARREMDIWQEKVHSIIQMLKFIQTEMSPFKNNKIRRKLLVNQVSQTKVRSGDTGLFEFLETGAQTDISVKRIQSFLLLNTKGATPVHREKLFTHVQNIYDDLSSMCRNFYTPLNLNH…
Pt76_003362-T1	6	5	MSARHAFGRRQQWESPMEGGMASAIGAYAVHSRFLGVNPTVPHDLIASMLFCLVFAGLAGGCVFLGRNPLLRTISMYTLFAASCFLFLAFAIRAGISNSSSPKKSSYIAESLFLVFAEFSILDVWMMRMRDELIDFYDASYNLDLRGPKDWKSVLNAFKKHAETRCVLVTRTIIVPLCVILYIVGYATLPNPEDGVQAGRRGATREVASFTVFIVLCTMQAVSLKHACFQQPPWIPYTILFGIALLLWLPAIYAFCLLAVALDSSSFVRSKTFFYVGFGFAHALAIGILIAMHRQKRMWEYELGQEKEHPEPEVEEVA
Pt76_003363-T1	4	2	MAQMTRSSRWPHSFAFLALLAFDASGSDSKISLSDSDQFLKEATSTMPKDRSNSSDSSATAMDSPLGNRISVGESTARLHTQSRRRAERKKSTYQQSQVSRVEVSRPLPHPASALSRLVTQFIKHMMGFDPHLNRLPAPPSAEEFSVWMNSRRQQRNLSAAQKRLAAKQVIRPAHYTAATVLSQESSYVPICSQTKQTCNNEFRSQGFPR
Pt76_003364-T1	4	1	MWMLYLKQLKEGPQSTGPIISPPTAADRDLLRRKAERKKIAVLRSKAAKRIYPKDSGFVELFRPVACVSDYEDEDSPHPRRKRIIPRWRSAEYTQLVHQVDEAVRQITKPKSRITVARRLRRDSTIIEPLDFEEGSEAPKKLPIDCYAPAYLESLCRLQRRNLKAKDAIHLETYLAYIKSITTRPPRNSD
Pt76_003365-T1	1	1	MPGGADQDWADGPTLAEHPRQTDGPPARRRSPSPGNPNGSAPRRERSRSPMKIDSDKPMGRGRQSNGDHNPGNNLHVSGISTRAEDADLYELFSKYGRVQKAQLMRDPNTKEVRGFGFVTMETAEEADAAMAALNGTDLFGKPLGVEKARRGRARTPTPGQYFGPAKRDERRYDPRGGGGGYGGGYRADDRYGGGYPERRERRYDDRGPPPARDDRYGYAAPMRGGERDRYDERRDYDRPRRDERDYDRRY	RNA recognition motif domain;
Pt76_003369-T1	5	5	MVRSIFRQKKTPCVKWDPVPRGGNERDHGDPGRSGLPAEMAWMRVYPVSGPGPAGRASARPEAAVHSFADSLHQARPTMIAITPNTLSRIRSCWRTPRPRPWRPPIALTRGAKMWVAVAEKIKSEQANVAPLLDSLRLVKAVKIDQPDLPIELTIEPLMKKTVNANVLKGRYVLTHPVPSSSSGPNSQPGKDVIAVILDDQSVEDVRLAKELGVDHFGGQDLLDRILAEEIKPTKLLVHSKTPKIQNIFAHSDNKKSLFKTLARLNLIIPSEKRGTMSDNLSELILNSKNSIDWLVKKKPSADKPVQPSDPPSSSAQAPKPNNAKSSKHPIDSFISIPVGSVQMNLVHLEQNISDFLSMVSNLTQFGTASTTSSSKPASTPNVNSQPRVKSNFKSGRPI…
Pt76_003370-T1	5	4	MEAAEAVLFLLLPVVLLRLAIVICNGHVILIPSTKTRRNNSSPPFLNLQRCALNPGPGQSNHFLYLEHPRTDPGGLNPHLRRPNLTLCALLPLPPCSHHQQRPSMRFPILLPLRLLAGLAQQPRR
Pt76_003372-T1	6	4	MRVLFCGSDTFSARILNRLVEGNRALKIYGLIPASSQTGRGLKKVYRPPLLDLIEKLSIPHHSLPRPDSGRANPLKDWSIPEEFARLEDDAHQPGPILLSASFPYRIPAEMIGRFGHLRALNVHPSLLPRYRGAAPIQWQLAHGEPELGVSIQELSPKGFDTGAILAQNALSLPPTTCYPAAEAALADLAADILDQLIPNIDSHIASAWPQDPSKVTYAPKITPLDLRIDPSWSYAKVAGRYRGMSHQHPLSIQLNGELYQVEVDLPETPTAAAFATQHSGRMARTQPGDLLFDRTLDRVALRLGPDPSTPPVLIRAAKLVRAGGKGWLAPAAWWDRLYNTVPPVPGASRSLKNFSVALDPLPTSS	Formyl transferase, N-terminal;
Pt76_003372-T2	6	4	MRVLFCGSDTFSARILNRLVEGNRALKIYGLIPASSQTGRGLKKVYRPPLLDLIEKLSIPHHSLPRPDSGRANPLKDWSIPEEFARLEDDAHQPGPILLSASFPYRIPAEMIGRFGHLRALNVHPSLLPRYRGAAPIQWQLAHGEPELGVSIQELSPKGFDTGAILAQNALSLPPTTCYPAAEAALADLAADILDQLIPNIDSHIASAWPQDPSKVTYAPKITPLDLRIDPSWSYAKVAGRYRGMSHQHPLSIQLNA	Formyl transferase, N-terminal;
Pt76_003373-T1	6	4	MTLSPIMWLPHYLLVFVSIGQLVADTCAFLSPESKFWRPERHAPAEFLAGTTTGSFLTLPHEQAITAFKTEIATLNTLFQNLRIGDLRHYSNLQKNAYKHLHQVLNYLLHHHSMYLEHLEQWCGALTNIAIENESGFGPISDSILYAFHTLQLRHRRNTHLTEALHGMVSRLMPQPSGILVNVGSWVPWSHELRHPHLGFTREFLSWEHHLKQVSLDEPRLRPLGAAIDENNTGYITQNLKKIIKEIFSIEPANDLSAETRVASIAVLVHLTTNSANKSIKKERAKLMKSLITKRKCYFLLSHERALLGSSLKSLGYSSPINLPEKKVSKRAVCDVNI
Pt76_003373-T2	6	4	MWLPHYLLVFVSIGQLVADTCAFLSPESKFWRPERHAPAEFLAGTTTGSFLTLPHEQAITAFKTEIATLNTLFQNLRVGDLRHYSNLQKNAYKHLHQVLNYLLHHHSMYLEHLEQWCGALTNIAIENESGFGPISDSILYAFHTLQLRHRRNTHLTEALHGMVSRLMPQPSGILVNVGSWVPWSHELRHPHLGFTREFRESSRIHIRRQSRTVNNAILIIMYTNLVIAQFHGNTISSRCHWMNRD
Pt76_003376-T1	9	3	MLLQQILTINCVIIGLTFSIPMEKWGSKAAKEEADLQDLPAFLDKMMFPEITPSHASISQPHVHDQNLCGDRKEQAQILTIKVCTSRKAGSKSGSLTGQNGTNPCICQSSSHP
Pt76_003377-T1	10	5	GRLAQLVRAPYYCIVHADVMGSTPILT
Pt76_003378-T1	10	5	MDGQLQALDAHSVGLLRSGVYLPSFTHALQALLEIAISSGANTISGSIDPAVGAICVDDNGVGLDTRLVNLFGRFDSNALVSSRSTTQSSGAQIPSYLSLPQHRVLDSLAHLSLLDICSRHADASYTHQTLFREGKVIFSAPAKTSRRHNHGTTTTVRDLFHNLPVRQIRENDPARHQQRLKRQWEEARLALQSLAIVYPHITFILRNSSHQTLAAPNSTGSFYRLSKTGLSSSTFGKIFGQQFVLDSIPLDVSMDGLQVTGLFSRKRHSSRAIQLIYLDRVLITSDSLVHRGLASLFAGQLSQDTSRSSAARTSQGTKTNSAPKNGASSVDRHPVYLLLFTSLPNPTRPDHDFVADFLDEKEQYLVPQTEEKMNRIASRIFSQAFPPVKHALSASSID…
Pt76_003380-T1	8	9	MRKYAGVLPKRKFAIFVGPVRPSKIVDSKINDFTLPVARSGEPRGVIITPKVNWAAAIITKRRTNGDPIPWEVCILIIFKSSRIRGKPDLRTTGTWAQEEELANACIHGSRTRDGLRISLSLIGL
Pt76_003381-T1	9	9	MAALHNSNPLGKAPRIREPTGGQSTAGEKSHELTDQSIRLPPRKIISVFLACCLTDVCSLLDYTSLAIALPAVSADLNAGSTSSWIASSYYVTSSSCQLLYSHLSDVWSRKVVLLALLVVFFLGSLASSLATSANQLIIFRAISGIGGGGLVTVAQVIVSDVVSLRDRGKYQGILGAATALSNGIGPVLGASFSHGSRWRWIFRINMPLAVLCALAAIFFMPLKKVSGSWKTKLAHMDFIGSALTLISSCLFILGFTWAGVTYPWLSRQVIVPVCFSALAAGLFLIWEWKFASIPVMPLRIFKSTIVCGVLVTQAVNGWAALSLSFYLPQFYQLIYGYSPLKSACLLIPITVSQTFTSTLSGLVITWTGNYRVSILSGWAIWTAGLSLISTLHENSNLA…	Major facilitator superfamily;
Pt76_003381-T2	9	9	MAALHNSNPLGKAPRIREPTGGQSTAGEKSHELTDQSIRLPPRKIISVFLACCLTDVCSLLDYTSLAIALPAVSADLNAGSTSSWIASSYYVTSSSCQLLYSHLSDVWSRKVVLLALLVVFFLGSLASSLATSANQLIIFRAISGIGGGGLVTVAQVIVSDVVSLRDRGKYQGILGAATALSNGIGPVLGASFSHGSRWRWIFRINMPLAVLCALAAIFFMPLKKVSGSWKTKLAHMDFIGSALTLISSCLFILGFTWAGVTYPWLSRQVIVPVCFSALAAGLFWIWEWKFASIPVMPLRIFKSTIVCGVLVTQAVNGWAALSLSFYLPQFYQLIYGYSPLKSACLLIPITVSQTFTSTLSGLVITWTGNYRVSILSGWAIWTAGLSLISTLHENSNLA…	Major facilitator superfamily;
Pt76_003382-T1	9	9	MQFSAMRMAPLSILVIVLVTLAWTSQSRQLRPAKYSYQQLPNRFWRRRVHMMDRDSFVSGDSSLGITTGVENFSQDETRDPDDSSDPRGLAEVHATFVRAIPIQ
Pt76_003382-T2	9	9	MRMAPLSILVIVLVTLAWTSQSRQLRPAKYSYQQLPNRFWRRRVHMMDRDSFVSGDSSLGITTGVENFSQDETRDPDDSSDPRGLAEVHATFVRAIPIQ
Pt76_003383-T1	6	9	MDHLTTIGGPELNEYSQDLTDDMPDVVANRDGSSHNHHHPSQHGSVHKVNHGEKYSSLEVAGAPVVINDIGLPAPHLEAHVDYRLPSSTEQGLIDDIRLRVAAWAQSFWLRLLDAKRTV
Pt76_003383-T2	6	9	MLRFFALVFALMALCGVSTARPTSLPDLTKINMDHLTTIGGPELNEYSQDLTDDMPDVVANRDGSSHNHHHPSQHGSVHKVNHGEKYSSLEVAGAPVVINDIGLPAPHLEAHVDYRLPISIE
Pt76_003386-T1	1	0	MIAFQFLLIFWSTSIPAALSAVHLGKKQSASISRVKKTPGRLSALQSVKHTEKQGLLLNLFPENCLSARENLLVQDLTPDAKS
Pt76_003394-T1	3	1	MYVSMQFRILPLFTRLLSANSFPYSRSNEFRRVFAELTQIIMRGIDYTEADSCTLMRQTNNWLLKLHPDCSTEVVDFDLMAVFIMQETNDNIHITRLIKAVIETFSDPGQPRTTRQNQLLHASLLVQQTIKNYEKDSQVQSGLRMPFCLRYPNLVSVRNHARSLEMQCRILDPKKMVVLLDENGICVGVGLPPYPTPAQGSVHVAHDTRALNSLKEMVAKKVCKLHINQQPPAYLAEAPKGPPKTPFPINSTTKGDIQSPSESLDASVSFQAYGFGLGGKKSVGVLDKKIQFTADSIKIDELQGHGSSWKDNQQIPALPNPLRECPNTDDTEAITKLQNETTFYSKLNYAINCAFLPKSTSVAMKAIEYLNEHGSDSVKEKLQLEKNMIVASRTASVNT…
Pt76_003395-T1	3	1	MASTRSTRHSKNPSSSRTDSNNASANVAPKSKRRKSQSNAASKRRKNGKKSNPQSVTRDRSEIQSDEDQDHNDHSFTINGKENNNNNDDDTTDREDNNDDNNNINNNQEKFIGLNLDNYETQLGLWSIQELRETLQKQKKNASNRIPTEVQDTLKLIQQNYIKSKLMMALIGTVTEVTVHKFLGEGKPGQKKSDWNRFVGFSLASTNHPVPSRGVTEGWDDQNVKIGEAWASLTETEKAVFSARIFQYLSKIPCDFEEDDESENVDREDTLDQEEIDLYQPLYQNLVNQTKVNSFAAKAPEHQAPSTSKVYKQALQSITKINLELYTTSNLYNTTYYLLTATRSPGVNSFCKEYSNDSCWLSIAKSRWAAKELFETYSHGREIQAHLEKITEESATKNK…
Pt76_003399-T1	2	0	MWIIQSALPWTRIQDFLLGVAFNYARQGIRIYSHTWAATKAHRLYISLQEKVLNTLRLNKSKITLIHDVWTTKGNHHAFMGIAAAYISDDWIFKLCHLGMKYILWTHKGKYLAVPFANIITKSSLHEKINSGSNNGTMTSKVDRLVGKKTCFNLNLSQNRIKCFCHKVALILSAGLKEIEMALEGLTRDKESTLGFVPELTSISEESKDQNDSSKQPATFESDDELIESSSNESEIALVHIEAESNPAAKRKKPNMISSVLKKVDYVIQRITSSAARRSEFNIWAEKLEYNGPSLIAGYGIRWNIKWQSRDRAYQAQTIINKLIENEKDRQERDGGKNFYQEYVIYRGDWEIVKKLNDILGEFYFITKKMEGDRSSACLMIAEYLNIINFLRDRIELTR…	HAT, C-terminal dimerisation domain;
Pt76_003403-T1	25	8	MWLPYYLPVVLFISQLIIYTDAICLPNHTEAYLLEDLEPMSRPIGFFDLHPEYTSSKDSVFEFKTMFYAMRPAQQIRHMNQALICLLQPAISTPPDDLLLWCEVLSEVVNPDSEFKRINVAILYAFHTFILQNYKVEIVKSTIMKRVKKTMLKLRGEQDTEFQWAQELYHPEKGLSEPFKDKKKFRKMWEKDETLEDLGASITHGFQDTLANDMDIIKSIFSLKPDRNISAQTRVTAIAALWHVLHKDDVNIANKKKATKLIHSLLKTKKYFLFDHEKKLIQALSN
Pt76_003405-T1	15	22	MAQSSSDVFNHSTPAQFIAPFSLPPLRSRQFPPGASDLDKQVTDERSSSWLRRKDNPNGIPGAGPSPTSTRSIYDPGLSPGELASELIKEPHSKLTCKILVKLRLKLSTESLRWLEDFILHHEGLQALEIVVDQNGWPRMFNKDDPYSRSPFGVEEMNGPIQLELMKCLKVIMNADLGFEHVLKLKGLIRWLAFSSFAPWPSYKAKIHAAEILSAICSLSLEHGRITVVEGFLSLASNPEDAFQGLINSLGTERTDEIECRSRASDPLRAVEADSEELDLVWEYRCRALRLCNSIGTGGLYWYGLLVKADINDAIFRLSGNDPPAAFVAQVEAWNANLGGPDSPSSNHKPELRDPLPESNSHWSHSSIKSLMRLINQLEPSQKSELERWSSIDDSIHVN…	Formin, FH2 domain;Formin, GTPase-binding domain;
Pt76_003406-T1	15	20	MAESLEGLDRLSPDASFFDATVNKTEGTPEQSSIKEEVAVDQITLNGTTSENFAKDSTPVAVVTPSKRPRFFRSPSPDNKVATSPPKSGHRAVLAESNQQTVDPRTPTRSKDDTHRSSSKHTPLSPLSPRLNKKSKIANSPDSSITSIKKDSSTDGVENKRPSDSQDKSTCQASDEAQKLRVDQPLFENVSDPSGKSQAAVLGCKPDHDAHDIPQTKILKLDPEEIEMSQPAIHKPVAHDRATHQPANLKSDPDRQNIPQPAGLDRKPDLSSRVPAPSSSAASDNKCKTEPTPSTDNTQSRTVLPQSEASMDEDRKPNLSSRSDVKPDPQTWTSSSNYIDLSSSPDPPDFSSVSKKIKPEYSGSSRPPAPRASKGALPSWERKYIGGFMCEGYLIYSSA…	-;Helicase, C-terminal;SNF2, N-terminal;
Pt76_003408-T1	5	0	MNHDDIGVIREVEREKTEKFPVCRCSNCAPEEATHLKARLSEMTESNFDGIMDQPSNGEILMEQPKKKTTRANPEKKYPPKPVMFKFSSRLVDDFAQFFKNKYGKPRSFRPQQLIGPVKGDAIALNVDKIHNAADIANYIGGEALVGQLDMLYESILKFQAKSDWQDHLKELEDYSIQIDNEMERLQNLKKQIPERRPERRLVQPNEIDKEIAPPDSDVADREGSTSNVRQASKKRPSAEQIAKNKIVRAEKKRKGRKRSKGS
Pt76_003411-T1	5	4	MVVVWVVVVGSGMVLRGSTAGKLMRILTHAVRQAMALAAAGQPQLIPCSAPPPAKRSKLEEEEEEEEEEEEHQQEEKEKEEEQQQQQQQQQQQQQDDTPIHHLAKDDLPESMQKYWAQRKRLFSRFDEGIKMDRESWYSVTPEAIAQQIAARAKCKLLVDGFCGAGGNTIQFALTCDQVIAIDIDPNKIRLARANAAVYGVAHKIRFVCADFRHWIDALEPAVAAAIDVVFLSPPSVRPSSPQKHIIPDDFC	RNA cap guanine-N2 methyltransferase;
Pt76_003413-T1	6	0	MSHTAPEIGGSITLPEIGQLGTAAYDSARMEGSPKRKLNKDVDFHSLEEIGAAVTEIFGIDKEYREDFVRILRKVKCLEGPQDNHWKKKVIEKSLGYFELIDTSKYQKWTKDKSLVLVSQEMMIKLNNFLSGSSKKGKVPLGNSELDYKDCKTIKNLDQAEMETKRLKISPSKFPMIDPEAMLNNMTLDELLDWAPEHIGYEKDKELTENLKVQLNAFAQKIGKPGGRDWPEKPIKMLLKMLDEHEINYQEKHQDLDQVVKYVILEFKYKKSEEAMDHISLDEHVENVQNILGVFLRQGYKARLKEYLQKNVKNFKQHQQGWAVDLFGKTQTFLPREFLGMIEGLYDPTLSDYERKKQLIINFNKLMQSKQ
Pt76_003416-T1	1	2	MAHKTTPPANITGTNPPTNAPTPPTNAVTVSPEIWAQMQQLLGLLPNLGSLAASSAPPPASLPPTSLAAAPLASSAPSPAAPPTLLALAALLAPSPAAPPASFAPESSAPPPASTAPLTSLLAASSVPSTAPSPAVGASPTSNSVMNTKDKAEYASVTSDLAKVVPAPDKPEIKNYAEPNAIINLKTYNFCTGVPMDPPPSGKFESMDDVVLFCQMWAKEHGYAVFKANSHRGKNVYIKCDRLGQFRGTLLNQSGRNTASMKIDCPFKVKGSVPTNRKLQTKHWTLEIQNATHNHEASPPSAHAAHR
Pt76_003417-T1	1	0	MANRLSNLANLARSSMTGNRQPPEPEGGPTQTQDEDQEAEQPPNLQGGEEAGQLEKGKAKPSKKVIPPTDRATRSSSKTPTGSNTPRDDQTIQEEGPLTDGAPSAAALYRDLLGDKSQKSQAKGSAIDPEE
Pt76_003419-T1	2	0	MKEIRASVSTAVLDAPQAPKNEDRDCGILKRHRTKALLDKLHSLMRDDLRDLLACHANLFQHWQNLKKGGTRTYRGHIRLHNINRNTIDSIDTIIQWLEKSDFGILQMSWQLALDDYVHHLAELTVAMNTLNPLAQARDPVDGTPSETRFSNVHEDDQSAASIPTAHGNGQSNNSVATESSQDITRRAYLLKLHQSAVPLVKLGQIFLNKLLVTPASRPSFTLDDRMSSAQMDTLVDFFVRLQDVTDEVTILFEQDSINISVLRQHLAATLTHFAPAMEVLSLHLVPVPRNQLGLTESNAMFTECFSVLIDGLDVATSNFQLALDTIGQEFVE
Pt76_003423-T1	3	2	MAAANRPPTGAAIHRRLDLILSRVLLKLDLVLHRDLAKLAHTPVRPPTPPFLAALRLDSLPSDPSQSQSQTETEAQHQLEEEQGRDGEGQQRARRAEEDDQPDSDDLIIILEHPPNPPAPALKTLRTPHLIGRQLRPPTADPPSTTPTTTPPPLFETLPPPARPPSETNPHTKRLVQPPDASSASVVSAAYSRRKGKKKRKNKGAGGEGRMEKMMKGAGEWGDGEGGSGPPMDADGAGQPGGWMHAPGGPMLMRWGPRRSWPPRRPGHPLPLPAALGPPPPGPGEIVAPAYAHPPAYNPAYGQPYAPATPYPQPFFNPLGPHPSPYPSYHPPPAPPHPHYPYNLHHHHPHPGPPFVPPFEHPAF
Pt76_003432-T1	0	1	MEHRRFKKSEEKANLIQTKGQRCETDDTELVTALEYAGLPTSYEKFSDFVSNGLARLCEMTKPPNQALELAEEVQQGKEVMPIKKMREESTGLRNKVLQDLDSIQQKLNTDAHNCEQMRVKYDHLWEQQPSSNFTKAWRHSLKSHR	ALIX V-shaped domain;
Pt76_003433-T1	1	1	MEPTNKDDSNLASLNLSQEENTTSKLTLREEFDQMSDEELANHVTLTAAKFYSKPLKPIQMETVISLVCRKHTFTLAGTGFGKTRIGEVYYRLFPAYKKPIILVLNPLDSLGDNQVR
Pt76_003434-T1	2	6	MGCPHPGRQGRRYTMKSFLNKAIRTVIQSFDGQLNSLSTDESTIEYIVDLLSDPEIAKEEKQETIQGILELHLDPSSQQQPVDDLHQSTGSSASHPSKTDDDRSTPNTIEESVKDLIERADTYLSTRAEEGSEAETTTSSRSSSRSRGSSISSTRKREIEEEERIKAIERKKAIVDNYGKVEVDQASILQSEKPSHNNKAKASDPDEIDQERLDLLDQELKLLDMKKRQRKKVESKKYTNPDEILLRPNLNTKIVEHEEKIKKQELSMKSRMKIEKDKADLNKQKENQLKKKMEARAKAKKLERRA
Pt76_003437-T1	8	4	MSRSASLSSTTSSSPLRAISHFVDLANTPYNISYFINLAEALCAILHFIDLADTLCAISHTSRRPNPPAHTVGIQTKARSNRPGSSRGQTKAQAQAQPQRKTARTLKVEAQRQEQKSSRTLTLAERLGLKNQTDLLARLSEAPATLQDTSELFRQENTKLIHVSEGKPIPPKDLIDLTNKEDKDQEDLHDAQKSIQPSESPKRACVVDAALSSAQPNLLSSGELKDTPSGQPKPSVPGDTRATSDGHSRASKHFMYQKLALNHLFLLKKNFSLYVAPDAPQPAQDTNKSPAIPSTKTSNIPPNPEDFTSSTNLTTSTVQEVANNTPVPNSKGTDVNTNQAAEDSTLKVANSNQSAPNLTGNKESSNSGAPAPTGPLITVLSTSTTTGSTANPSTTNQIP…
Pt76_003439-T1	6	2	MEAGMLMREHYNRHIGLYLQLFLPKCGIRFCKTDRYIQRRQALPSPAAQSPRQQSRIQPNELQDLLAQCRASTEPYNKLTHLAVFAAREYAPNDIIAGCKGSFADLTKQEDLKLRSNAHLPLHPARAGSPAIPPRESTDFSHIVNSRGKGSLIV
Pt76_003440-T1	8	1	MPQLKTRSQRAYRKKKQKETAAELSDIVATSVPVPPAKEIPDKTPLGYDNNHNDLLENQDHWEDLPDKMRPKEAEAL
Pt76_003441-T1	7	1	MKLKAVLLMTILAAAMLLTIGMTESTTRWPGTNTQNKLKKKNLMLSIAENTVKLSMQHFSVPIKKLLLPETWVVLRGLKENWLSLVPCAQHKEVDCSNDEGTAVNNTDTAGGTDRENQNTGQDNQKNTENDTNNNNDNSSENSADESREL
Pt76_003443-T1	9	5	MNSGAGGEPREGGEERPAQRLYPLLQTLALLALLLDLPIFFLVSIAPTLLCHYPGLGPALVALFVSLASPLDPGIQPRGLDSNPEMVWKPAPIDPAEPIIHPHPPPVSHENNAKPLEYNQVGKWELLPRWIKLQNTRRNHASHNIYNQQPVPLDFLSHKEVSWIQSKWCTTCKSYHPPRSSHFRMCDCCIDGDQPSLQLPQCLIENVGWASESCILESTQSMRTVNVNGFLLENLILSPLDEVSECLDLEDLTTVKVLLLASQLQPITWSGELTNVMQGKKIRVFNHKTRFHWVAFLRK
Pt76_003444-T1	9	5	MATTTNTSYHATQVPLNHKCRATQRNLDLALCDASQYPPASTTALRPPPPQINSWPSLHTQCATTCLQTHISLMPSNCLIQQIERLDGTCGTYLQPSLDPCPLALRFASPHLRSSLPTQAKQLPCLATHGPLPTAFSHRAHPRAPQPTTSPTQPPTSTQGED
Pt76_003445-T1	1	0	VNIAQWSNPACIGEMRVRFPLSA
Pt76_003446-T1	6	7	MPAHCPGETPPKTAPRHALLGAWREGQALPPPGLVHPLRRTHLARVLPARACRFKSDPA
Pt76_003447-T1	6	7	MSGQHTKDQRVKQESIPAKLIHGQPNPHESANEKKQYVSPIDLGDDRHKHQLGHYLTALDQRSLSGGSGGEQIPKIIRDAKDWHSFVSFECERKPPKRDYHSLASSLNGLASVAVDAAAAAASSSSTISPAEHPPEPSAVHEGPPLARRASGGCSRGRPVQHKRHKLTFEDFEIMRVLGKGCAGKVLIVCYLRPAGNSHSNQP
Pt76_003448-T1	2	0	MSSDYIVCETKILLTNKNYPLWLLLIEAKLHKLKYLNVVVPDPKKDKDNCKLYIKYNEDAYAEIVQLLSQEVLAYVSSSLPEANKFNGNKLWTLLKSKYAGDDLTAKTTPLKQSLVEMKPTDVSYLHIYKQL
Pt76_003450-T1	17	6	MKLTDLRRGKAASSLAWRLPALWLGKAASSPAWRLPALWLGKAASSPAWRLPALWLGKAASSPAWRLPALWLGEAASSPAWSPPARKSCKFSGSEKLPGLRLGKAARSPARKSYKVSGWEKLPGLRLGKATRSPARKSCQVSGSEKLQGLRLGKAASSPARRNCQLSGLGACVVFLLTCKDNYADKCA
Pt76_003451-T1	17	6	MALGLDCLLGQLATILDSKPNKAIRQFVPSYDLNEPLLHLLNPLSANKDAAELLISEKASLVFEAKPEIVQLGQDLQEIELLDTRGFIFLTKVTI
Pt76_003452-T1	17	6	MPRKSERKKMSEGMEMMLIASLWKMKMAHRLFKTTQTNPTHHLIFNLLIAVVLQMKKLIP
Pt76_003454-T1	16	9	MKQMMRDVLSVALLSQLAQIDMTTSSDEEIKTIADDCPTIKVPRSATADPGPAPKLKTMRQSPDKDNQKSAQKPRPILTSHPLAIDPPRAGIKTVKFQVLPSAVKRTDVDRAISRLNVGRKWSVLDPVDPTVKPTISRLNVGGEWRYLEHGQAGIVSVANIPTNPKSAAAMGSPHYWDPKDDTRHNTFQPHHLLDSSPNLVAGLPEPISANPIPKSTTPDLLLDFTEGLTQWSLIDGSETLTKCNKLFIPLTPAAEQHDSVETHTECEVPGSFPSDPSISSNEIISYPPTKSSSAEVMTASNHFSEFVQDALLKLRQIPNSIKPSFLQQPLDTPAELKASITKPVCSTSVVNNQSQPSSPRTLSKSSQQLLTPESPISVYCELPDVASKSPSFKTESII…
Pt76_003455-T1	33	20	MKNGNQTRIASAGPYLYTDVPAVIQSPKRFERKGLNTNRDLYNCLTRQVAAKPDQQKPISIQTCIHKGNRIIAWKPKEKRSELLKARLTPPAGRGMRHRGNPPDPPAPVTVRATRRRSVPGNPTVVTSLPRAPRRSTPAVGTVVVNPIERDTANQRAPAESLMTSAAGPTVNDEGAVKNVVTPVAGTPVEVHTADDQASATSPARCPSVESSIPRPRTPTFAEVVQKPRNGLGPIASNSDTLQISNDVQLQAGSTLSKQTDVKGKNSEPLPPKAGASKIVAVKFAPDSTPAVINARGKKSKRKPNLPNRVLLLHGLLADKMQFIELPPPKAGTSNVVLVNEFKLAVESTPAARLHVKVKKSKQAPPPKAGTPVAVPAEDFELTANSTPVARVDVVGKKS…
Pt76_003456-T1	37	23	MYVLCISSLDLKPTLILNMSTGVIMKDKDYSIKRPSVAKAVPVQQRPKWIRKRRSKLKPAAIQENHPTSIGNPQTLVSVPLIDLSDSIGSFPLIDYNKNGDISKAESHAQLNPLLEMIPLSDFGLDLLGQEPLFLLSKDSNFNIPLDKEKTPLSNPVSEHGQQGTKEASSTSSALILYGPQDLNNPDLASLTSTQPLSSTIEFLDQSITIPKPTDQGDIARARISLLPQAPTNNTSTGILSPALVEEVPEKYPLSDKPPVSETVQLDSVFVWSQDPENNTPAGILPTSFAKDFIAETNQAASISVGPQDPRNNLPIHDTVDPENDTPAGILHIPLSAEDSVVETKQAASYFVRPQDPRNNIPTHDTVPVLTDPSLPGFNQLSQSSLEYLPPSSTDSIFS…
Pt76_003457-T1	4	2	MSMIIKFKADREIYLLGPLALLNHDIISRHLTRDVVASIIDQLPEFFHSVATETEILRNKRQICHALCICDNGAVNNAKLWLTELEKSYLMELVDQALSNLGVKITGVCCLADFSLDP
Pt76_003458-T1	10	10	MAKNGFMAALRYDVNVQSTVFSYRVLVNGKPAVADISVFRKNIFEDVYGDAQNFGEIGMTDNPYAANGQRADWDPLTGQPKQLSGGRGNANNNHKNGYNRPSEDNDQPGPSGSKPQKKGGYLGKNFNPKYNEQNKGNGGNGEPKAPEATPK
Pt76_003459-T1	10	10	MTDRLSALSNAVKAASGIPVEPNPASKDSTVEGMLTTQTTKGKGSGSQEQAKTQRQSQENPNVPQPSSKGKTTKKSAPQTRSATKIVVAGGSAEGLSTSGDKDEGQPPTAAGKVPSTLALLGDKTSQRQQFTGNLISVTDRATIMAKAMAATNTGEAAKAKMLWDVYLSMARALPEAPNNQPATSAKRPREDSPEILDLSMDDDEPQVIGGQGHVVSKNDLVFASQEVNTHRDVGFTPYFDKKIKELRGPLPLTIFNKQWQDRAIAHYAEKRPKSKDNTSESRLRYTGYPYPSEWTQSFSQWTTNHQGFHQTLRDL
Pt76_003460-T1	5	2	MALHLNCLLGQLATILDSKPNKAIRQFVPSYDLNESLLHLPNALSANKDAAELLISEKASLVFEAEPEIVQLGQDLQE
Pt76_003462-T1	5	2	MLIGTTQRIIMAFAKGWFKLTGPPKPNTSLGGVSTIGHNPDEETRLTKSLPKQAQLNKNLPVGKANYVGPPGIIQKQICTRKKRKAASVTSSKEEAEFSSSGESLASSRSTVIPSAKLSSSACCVCIRDSSGSETDIAALA
Pt76_003463-T1	8	6	MIIVADTSSLTSWALLTWTITLPWIFTTWIGPVVGSWFLSKGAFGYRTIYLVFGLAVLLCASWLMLVLWMEWRKLKSEARPPARRIALPTSDLDQEDQPGGLWSPPNSPNTILYNSRSSSTSLWSEAWEQ
Pt76_003464-T1	8	6	MYESYFTRFLQVARFLSAGDAQYVELSYLFTSCVSAIICGLLVKWTRQYKIWLVFGILLHAVGTLLMVRSCKLDNPMIEIVISQVIGGFGGGFTTLASQLGVQAVVAHQDVGISTAVFLTITQIGGAVGLSLAGLIWTLRLETALSKRLPASEQGNIPKIVSDLRFALTCQGNKHTKLNKAYVNVQRILNWLGDVIKQWANKAQESLNAKGSGGGIGFIPASASSYLSSFGGGGSQTQSGYQAVASLSYITQYHALGLLYAIRQQDQMAVSKLIQQVGRGNSNTLRSPFALCMLIRFASKIMDKDPNLHKQMHEFLEGFLRHKSDMVNYKAAQAFCEMQNMT	Clathrin/coatomer adaptor, adaptin-like, N-terminal;
Pt76_003465-T1	28	12	MARSSYSPPCSQSCSSCSTLPSHFPSCQSSRVPTSVKSHASYIRTGNDNRQSLRQDTKNTSSLTHPVSKKTAPRKKQNASKSNPSKRPRVETPHSERNVTPEPDEDARLMNLPQDSDKANAKVITLAQAKKTRGENSSDFDSVNWYFHPPVYDDGQTKGPKLHYRCKWCLRTYKKGAHTQSNLYKHWDGAVGRAPCLKRKNAIENGARLPVTTKQKEANLKKKQALDNIIALILKAGLKAIDTNPEELTKSKRKTLGYVPILTSIAEDLGVQDTSIAEDLGVRDNDNRTSDFVSDDKDLDEEDGENSEEEGNSNQRGKDSGSRQTISDILIKVDFVIQRITSSASKRLEFDNVKWQSRDRAYRARNVVNKLIENEKDQQERDGGKNFFQNNVIARKDWD…
Pt76_003466-T1	28	12	MQPPIVNQTVLQALGETLAGGNMLPLHLLQPALMGPPCHPAWISPCLRPRQALGRHCLRLLNREAQAAPQLNHHHQHHNPTTLSASLLLPHISAIWWLVWSGQGLLCSGALLHFSTPGTQESATSSSLPSSLFNVQWPKFNSPTPHPILQEHRPNPRARTVQTTADHSLNKTLDGVGVGAVNMYLVVFRDISFHFENLHKHINRVKEQIHSFSTDTGHVSPCTLQSPSLLMTAEILRETDMYTDWITYVLMDSIVDDFFLVLELIEAETDKMEEYLLADSLGLKMQESQGVGERQRHRQGQRGRVKEGGGGGGGSNSSETGGGSGGAAEQLKSEAMIERARMLNRITTNHRLVVSLAHLIAQKHQTVEALQKRMSVDGFVGPTGGGEGSGGRGVGPVNG…
Pt76_003467-T1	5	1	MSRRCRHNRKLYSPRLLDPSPVVLFNEEEAEPILALKPTHTDSMPAGSINSLQVQEDNQASMGNSPSDEPEGNVVLPKKRKYTKKAKPTSVESPVLNNDSTPIGE
Pt76_003468-T1	5	1	MALQCYGSASTSLFADNIYFLSGRIIAPNVKSAPTLYFEHDMTFPVAAAEGFVPTLANKSACYGFGIVVSKFKEEDHTSTTTHFKNLFVKISHTDYDNQVSFLV
Pt76_003469-T1	10	1	MSSCGRVVTRADAFKRRSGPHWVAQQAESSDADGAGVVHFSGELTHARSSGCGRCRDVSRPNSLPQQAIGGASYSLASAEKGTCGTYGDVLSTIGFISGTVSPHLKPYCEGLRTIIPRPDIGEKSRTTPEEFRPCPGALGAWWAWQRPWDRPQDAPQAPSFDCVMVTLANPGRQIDDDPVRRRRCWCVEVAPHPGAPKASCPIAF
Pt76_003470-T1	10	1	MVTLATRQIQPGFLKPSPSQYAWQRGLLPKYTAGQPKQPCGASRGVLAALWFISATAMTFFETSRGCPKPPPPRRVQKPSEGARMASHLDASTPAPPRCRRWDG
Pt76_003471-T1	5	1	MTMIIGDRRTQTDYVDKEKTKTLVATIQRGEVKDAYWRSAQMEKIICCIDRAALQHAKTPQKKMLVKGLLDRKDTQSPTAEERIEQTVPNCFPRDAYGDNYLQEVGEFQAEHIASEHMELDPLAKSSDASNSCPPVQGSSHSTRPQQAALVTSNQAGSSGPEVQMAG
Pt76_003472-T1	6	2	MELDLSRNLLGDCIDVLSHLRNLQKLTKLNLCGCGLSDRIFWFDLEGDYDQLDNKNNGLFLHLAELDLSHNAIDYLEPLESFFNRHCPRLPRLDYEGLPRELVKVVIHHGQGPGEVKVMIGNNFLRDEARRCRKVKMMTAQSSPKLVEPADSGPGAAVGIEKPLPEDEESKSLPEEIKDARTGKPLSSSSKRIDIAPKPIETMLLKHHSPKMSSLNMSSLQQATHNLALFNAQTKKLVVLTAAAPEARLVAAINTRTGLFLRDHMSLICSSGLLDTHFSPDPPPP
Pt76_003473-T1	15	6	MQGDKSSNLDLSRFEQLLSTSLQTTVDTILPAVAARPVCNPEKLVAAIQDLHAKVHRLEAAIELKPVMAGGSDGGTADLIDRIKQLEKLIDAKPRVVDNGKSVAAAIEATMTKVTARLDQLLAHSIVETPRPLEVKEQVESAVETAMSRHMERLERLMATRLPERQEPESSDAGRAEELQSQIEEASEGQRRDFLKLNERFDTMMSQSRSEGARLRTEMAELAELVKGMAVADNRSHITKQQGSVDDSEGERAPFSLEIQKQLTNAIAKSDWPTFSGKGEYDHMDFIHWIDSAKRHSNIDDGVIVLKLLTILTDGARSWFKTMEALHQNKKWSFWRAEICKKWGTSSWKRKKEDAFDKDKFVAGESVPADWVTRQYDRIQCFLPGISPESINFKLLRLM…
Pt76_003474-T1	15	6	MKRRKDIVTRAGSWEKKRLEARTSSLPYSTGTLSKRGFVPQSFWYQAPFDLTTRHLVSLRAAPTDRISAPPAVETADTSSNPNAPAANEPPTTDNGVAALFDSLFRPTGNTARAPDPGYRGRTSKYWPGAVDRNISQTRPSSHPISEPRFASVHRSNPHPISNRAHASSTCSQCHCDHWSGIERRSDP
Pt76_003475-T1	1	1	MCNDCLLIIHPILPPHHQNMNHIFSFTPTQLQWLQEMQELVDTEMQRVVKESNSNAHNRINSNLAYQFQGKLFADAHNQKIPQWAVPNVTSTWNATRNRAGLGPLNFNTGEPGSETATRGDGLRVSTQGLDEAKNRPAASIAGAP
Pt76_003477-T1	13	11	MRGIDYTEADSCTLMRQTNNWLLKLHPNCSTEVVDFDLMAVFIMQETNNNIHITRLIKAVIETFSDPGQPRTTCQNQLLHASLLVQQTIKNYEKESQVQSGLRMPFCLCYPNLVSVRNHARSLEMQCRILDPKKMVVLLDKNGICVGVGLPPYPAPAQGSVHVAHDTRALNSLKEMVAKKVCKLHINQQPPAYLAEAPKGPPKTPFPINSTTKGDIQSPSESLDASVSFQAYGFGLGGKKSVGVLDKKIQFTADSIKIDELQGHGSSWKDNQQIPALPNPLRECPNTDDTEAITKLQNKTSFYSKLNYAINCAFLPKSTSVAMKAIEYLNEHGSDSVKEKLKLEKNMIVASSVNTQIHTHRDKKNALLFDSVFFLGNHCGGEFLLPSLGVAYTGLHGYS…
Pt76_003478-T1	1	2	MLLASHCQDELHRISREARQAVKWGIAKSKCLDNLCQMLTQDPPVDPDRQQFLSDLCTRHNFPKSVISSVYCSLAKKYCRVWMAWSSDCLKILDWSEKYIKTQDENEPILRQQWSEVVSNCSSLWEKLVQGESVIFDFENEEEQQEEEILQLEELENHNNHESDSQ
Pt76_003482-T1	2	3	MSSEPVSLSSINPSRQALSLSPSCSNQLIILYASGLLVNIVDPVSWRLLQSIPLLDHLPHLAHSQNTVDALHLAQDNRRLAVCCGPLTAIFERPGTSSTFPCPWKLHSTFTCHITRILSINLKPSCCLVTGKDGLSLHQLEDEISDSDEPARWIKRWALRGQPCDQSVFEVLDDGTCLLAAIVIGSPILRTYEFSITSSKAASNLHQYSPKTITLSLPIQSIRFSYRKGQPSNHTNELPFLSVEVVAPVLGTALHYYNLIKRQLPVAAPGRNPSQQSHGPYKPSVQYLHHGMCAISVPANAPRILAAFPLDNDLFGPQNGQIIGHDPRLNLIILSNGEVNLARSAKNTNLLSPAPFLLPKDMLELFMRPGTMVHSVMSVHKSLEEPGHLSCSIVARPLK…	RAVE complex protein Rav1 C-terminal;
Pt76_003483-T1	2	3	MSKQSTETKASIGSSASSSSTLHNWKPASLSSRPRSYSRPPPIAVHPCTSPRDMPPFQPSNPPSNKTLGHSGLPKTLIEPLDSPAFLKGDLNFSTFRERAALAIAEWGPSPTGSHFPASDLRALTPRRNQFNLGTSLAPSTNHGLKAPSPGHHSPGQCHLPSPPPTPLTPGPYSRPQHREQSSATRRSSLKFGKRPRPCPLQLKQTKLPEKSENSYHDDMENFRNVRFADGSPLRGSTWHITQYPARLASPPISAANLSLADLVELEAIKQSLGTWCGEMMGSPMRGSFSQSSTCSLSESDGQKSWAPIHTPLPISESPTSSPISCPEELDDLWGEVGWPHSPDYDSDCDSEIFEGMH
Pt76_003487-T1	1	0	MDTTKASWGPALHLIEPPPPVDSHSGTPTHTDPKATQTNPEEPNPPGPHPTNTSLPAPLGTAANRSILGIFTEMQRMTLQMQQANFDARQAADQQAQEDRNQLRRLEEAVTHALANTPAETPPQWPDQPAALPDVRWPYVHRAIPRH
Pt76_003491-T1	1	0	MGFMVQYPYQLFIICIIDEFTSVCSKKFMHLSYGNYIWEDMSDMIFNLEM
Pt76_003492-T1	2	3	MTMASSIQKINRTTLIKLFISLIFISSCVHAHQNQQVILDFDGEDPQPTTATAPTIDTPQAVPTGLPAQLIKKVTGWNDTVIAKILGQISPRPPHPFVVPITDENYQEVIESEIDLIRPGWGSDQDTVWVISVVATDRPSTLFDEEFGKLASNSSLATKPIPPKTRDDEPTVVQKDPSDDYIFKPQIKFARIDYMANTDFTLTKWLIFKCPVLVVVTKRGKEVRFFKTGASPPPAEHLGDFLREERYLLKPVWNSTFSEGNSGEWVVVGLGRAFQGFHMLTDKVPGWLLMIVTSMLGTSLMQWLHKSTPKNTTNPRSINPPSTKTSQNPKPDTLASQNLKKELADAAVQLAQITDQKGSSSAKTQSTTPRRRK
Pt76_003493-T1	4	10	MIGHSFRKCTTPAFIVISLMLCAEASSLAHTIVRRSDVTAVPRTTTLSQPVPNQAVNGVAKNSTSDDCTSYPLDQSTWNRFHWDDYLRTYPNGANLTTQAYAASKGADNFRCGIGANCNIGQLCSPVRAPDWYILYATQNLNIYLNTLHQIAGEAISLTQNAIASVWNDLFPAVVNHRDLEAVFGLSVVAATVQAVGALYLLLIPNPALLFTAAPFAIMSVISMPFTQIMCASLLAIVLGQSILASHDSSGPLQTKEFDYWSQFNYRLSQWQGETEQLIANTTSRVFNSGINSDPAYSLSQILVNGTFLGPFERKDSFELQANLKNVTKSIAISKLLRSMNAFVTISNDPHPDKRWNSKDVLSYHSPNGTLMNIIRVVPGKTKAINDFKNGYALFEKHG…
Pt76_003493-T2	4	10	MSVINMPFTQIMCASLLAIVLGQSILASHDSSGPLQTKEFDYWSQFNYRLSQWQGETEQLIANTTSRVFNSGINSDPAYSLSQILVNGTFLGPFERKDSFELQANLKNVTKSIAISKLLRSMNAFVTISNDPHPDKRWNSKDVLSYHSPNGTLMNIIRVVPGKTKAINDFKNGYALFEKHGISTEHIAETSFQCQQRFGIQKNPVGSLSDMNRHNVTQDPTVCSFDLPVCDMRLPGFQHQKHKHKRTVKICRQILGLPI
Pt76_003496-T1	3	0	MHPHPTGGPDPSVLPSSAELEMPRKKQKIECGPPNPPTDGSYKNHDTIVQMMCKRLMRQRVNAAVVKVDFDIMAVFLMQEFPNLDIDTIVTHVRKAFSRAAPQTMLQNQIRDSANEVEKTILDYKAANVTTDIPKKPFCLRYPNLSCVLQLAKELEQKCTPLDGTRMVILLDESDRCCGVGIPPVEKNPNNVHPTFEDVAVKSLENLVSKLSFSPRTKEMVISDDPVLSPPKTPYPLDDMSEVTEVPLAIKEEIVASLVSFQKYGYAPESEESHRFLDLKLPHTTEQIKMEEMQGINLCWKEEQPPVLPYSHGMSPPNSILNPSELLGSGLDYYLLLSYWINKSFLPQAASIAEKSFEYLIKHGSNWIQKDLEKELNPILASRAISFNSQFQTHRDPEN…
Pt76_003497-T1	3	0	MSWIGRAISSVGQYYKEINPATLSGAIDVIVVENKRPASKEKKDDSPSEELIDLACSPWHVRFGKLSVLRPVERKVRILINGEPAPFSMKIGDTGEAFFVFETDVEDLPDDLQTSPLVSPVLKSTDTPSARAQDSTTHQTLETVPDFADLGEPQLESSQVKRNPSRDPPQKGQDDPPPTSLDNEQNSTSLEPMTNECSQEEKPEQKVPSDQPDLTSDENSWLREGELAPSLKRGLEGSVSESPQHDSVSAGKMKQSLKLKRSNSIPDSSAPQADRLDEVVPHTASSLPTADLMLDMDGYKMPHEAPHRGERNPGDPTLDPSSRDDDFNDDAGDSDDKREDPTIDLQENLVMEFTTALLRCSETINRCFFGASGSHPELETNENVIVHVAENEPGSGGAT…	Lipin/Ned1/Smp2 (LNS2);Lipin, N-terminal;
Pt76_003498-T1	10	6	MLFLGPQLPSNDFFRRRLGRVPSTTSKGEGPSNEAGIDKGKGQAFSEELPEETTFQARIKDRVIGSSAANWRRTENPPAPSSMQAPVPEVRPPAMQSDLLASLIAEMRLQREEDRARHKDLMNRRDVENVRSNQRALLDKDAKISAIVNAALKKLKPEQILNVDGSNIQSWDKALGVIAFERFQDEFFYTPEEDAIVNPYQEKIARGIIHLSVHPDLMYDLIRLENSAEVYNHLLVKFRVGNRAKQLQAWETLKNLNPSDYGSSAKVISAFDRCAKTFIEQGIEFTWDNVTALIFQLNLKDHLRPALDRKVDLFMETRDFQLPASSDVLQLWDLARIEHRLAEETGRSDTSAMNIKLASRSDNVTLASRSNTSVSGTSSAAEEGQQVSALALNKPPICY…	Zinc finger, CCHC-type;
Pt76_003501-T1	2	2	MSSYQTEPRASSRDVSTSGLPPERRRFWVELPGWVTAYVKVELAKEGTKNADVYEVLCDLWKVPRSFGVATEDQVVYVITEALAKRDTSGASGLANVQRQALAQEIVQVIEYLVENSSAKPKRLSWLDPNLSEKLQNVSPSDWIIFPASDMIHWISGRESKDVEKSLRHIPQRPPCRVCVFGNFNQNSLDPNANNGQRKIAAASMELSQIWHKGLFVTFTSKAASSNLDGLRRLQDSLVARMYDALEDPTHYLDIAMWLSMDTYWLLSPPSASEARASRDSTIRSLRAFNQMHDPDLPPIPIISKDHMERGIENIFKDGGTSIHLMKSDILKKLKIPRSDLRALTATRNRIFDRRTDGASELRTIQELGSHLVKTFWMFRLALIVVSEEEMNDIRRSNQ…
Pt76_003502-T1	7	3	MLTKPLGSCALLAAGWSFLSLSLLDGVTSSDIQPHGHKFIVKIDPTKTDSLDDFCHYLNSINVTHSVAHDLTGISPENFYGASLYLDNPGDASTLANLNAVESVTPVTPMKVITPVSQQILKKPPTGGQSPDGFTPHIQTRITDLHSRGVYGQGIKVAFLDSGIDCGHPALGGGFGPGHKIGFGYDLVGDDFDSSNKPVPDSDPCTPCGVHGTHVAGIVGANDLGYGFQGVAPNATLGMYRIMGCDKLGSTSNDIVMSALLMAIRDGADVISASIGGFGGWSKGDALSDLINSLVEKGTALILAAGNEGEEGLFYAETPAAATNSIAIGSVESKKLIVFQMKTSSGKNIPYHSSGVFNGTDLPIYATSATANPPNDACQPLPPSTPSLSDRVVVIRRGG…	Fn3-like domain;Peptidase S8/S53 domain;
Pt76_003502-T2	7	3	MLTKPLGSCALLAAGWSFLSLSLLDGVTSSDIQPHGHKFIVKIDPTKTDSLDDFCHYLNSINVTHSVAHDLTGISPENFYGASLYLDNPGDASTLANLNAVESVTPVTPMKVITPVSQQILKKPPTGGQSPDGFTPHIQTRITDLHSRGVYGQGIKVAFLDSGIDCGHPALGGGFGPGHKIGFGYDLVGDDFDSSNKPVPDSDPCTPCGVHGTHVAGIVGANDLGYGFQGVAPNATLGMYRIMGCDKLGSTSNDIVMSALLMAIRDGADVISASIGGFGGWSKGDALSDLINSLVEKGTALILAAGNEGEEGLFYAETPAAATNSIAIGSVESKKLIVFQMKTSSGKNIPYHSSGVFNGTDLPIYATSATANPPNDACQPLPPSTPSLSDRVVVIRRGG…	Fn3-like domain;Peptidase S8/S53 domain;
Pt76_003503-T1	6	3	MSDAICNPITARLPYAKEQCAVFQTQAGNRTSSRQRKVGPATRREGLASNIGVRAARECIPHECKDYP
Pt76_003504-T1	7	4	MVDQTPASWNTRCCQNSPNPKGAQDNSAYRRYITLGALALRGHPSALLIFSQVPSSEDTSPSISPTLTNPQPQPDLQLYPLIPYLTSSVLRSARPKVERPSKPTNLAELNEIIKMTNREWFVVSSAWARLRCRAGRDEIPAHPTTAAARQTALRHRTPASSAGLRFAPSPIQGSRSQLIAPLEACEMRKNVPDVLYRQCFPSVAPEIQLAGSFGHFKAGGGVPFVFGGWLIRRKFQANAHYSASGGALSTSSGVDRRHSSVPSERRQSKRKPTPAEIKLRDETRSVKALVDKFPLFLSPLFSSLASHKSRPNKEKKR
Pt76_003504-T2	7	4	MVDQTPASWNTRCCQNSPNPKGAQDNSAYRRYITLGALALRGHPSALLIFSQVPSSEDTSPSISPTLTNPQPQPDLQLYPLIPYLTSSVLRSARPKVERPSKPTNLAELNEIIKMTNREWFVVSSAWARLRCRAGRDEIPAHPTTAAARQTALRHRTPASSAGLRFAPSPIQGSRSQLIAPLEACEMRKNVPDVLYRQCFPSVAPEIQLAGSFGHFKAGGGVPFVFGGWLIRRKFQANAQSVARMDTRAKKLLEA
Pt76_003505-T1	6	3	MTLPNHCPPDLLHHTYSIPDLHPADISAQPMHHIITQPQAPTAPPAHRPTSSADPRSHLPQDILHILESNFTGDSADNQDHKDQQISRVAEELRVKVRLSRYRRVRDQLSDSEDEDSEPGKASGSSEEDTDDESEENRDKKNDCHQFDPQSHNEADLIDGSGDEDEEPAPKISQDPLPTTFVEQQDLTAPKTIEEDESVKKLLAQVQSQIDQLNQSSEHAPITTTVPPALTCPKGEPLPSTVPAAQVEPAQPRSNPLGKPLVAKPKKKPPPKKRVAGPGESGDESEDEGGETNASMAGPTTANELKEPPPEVVEVPFTRVSDDDELRSISPFGSVTSQIGNVLVIQGTAGLGYDRVLDEGTLVCQKDGLVVGKIFETFGSVTSPHYSIRLPNHILACAP…	H/ACA ribonucleoprotein complex, subunit Gar1/Naf1;
Pt76_003506-T1	2	3	MSFQNLNNALAANDAPTSTAKILESIIGPSSTLEGGSSLGFEEATALIRVVFTSSLDQFFSIHRWPEVRPAHKEKELCGALKFVCNFAFGQEFPRAPVLLIRRFPQAKNHEELCARAQGKSSRTQADGEHTSPAELEEELSIWLLIRMLYSAAMTRDAPMAKLSDDWRADRIEFVNLLEACSISIHYYTFCSADREVRATETTRAVDFAKFWTTINEEIRSMLMGWMEGGDYLACIELLGTDRRTQIPLTEARSDCLQLEQRPFSIPIISQSFATNLLISSLRIYFRIIHHLIYFLNTLPSAVEALVTLWEYTMRLFPEAHDQRMLNDLTDLLGWFFEEPNGPAQLILVTNPKQPNYLASYIKSRSPVSLDKICSAIVDQSSSLFASSTSSDQSQLAGK…	FATC domain;Phosphatidylinositol 3-/4-kinase, catalytic domain;PIK-related kinase, FAT;UME domain;
Pt76_003510-T1	3	1	MTNSNTNGIPSPLPTTIQETENIVNNNSKTANYDQLLPGEGNLWSSILDSVSNNREKSNLPTKKVIVLGERNAGKSTLVSYLSATNPPPTDPNLNNNNHNNNNSNSNNNPSIPVPVNDGDDVDMGTSYTTVEIGDDGEDDPLVRLSLHQIPSALPPYSNLLPLILNADSLRESLILVLIPFTHPHSLLTSLVRWLVLIRSVIKSIKDTIKPAEGGQPAERGEYIIEESKEALEYQYRSYVEAVGQPSASTNGEPSGEGGNTNIHLDLPLPPGTLTENMGIGIVVVCTKSDEIDELEKEKDFKEEQFDFIQQVLRSICLRFGGALFFTNQKKPESLLRLRSYVLHRLFGQLVSTSTVPGTSATAGTATTNARLFPFPYKANVVDRDEVLIPMGWDSWGKI…	Dynein family light intermediate chain;
Pt76_003511-T1	4	1	MISILISLVGYQTAMAHPWNVEVARPQGDHPTMGVRGTLAKTSKLSTSCQLATAGLLASEFGTCANVLALVSIFDTKGSLVSPINNWVTGACSAKPCGKEGLASASQMIRMGCQNDLKEGTMAAVAIYSVITHYNATREMFCTQYKENLNYCLPSVLGNVEDQSREKITVDEVMSLIAGKFTQADQAFIPVPKEAYCNACGKAIVSQSALMIDAIREDPAGIEFNYTAGQTVHQISDICGASFETRELPEAVQVARPQVVQEAKDFRQIPSETSFF
Pt76_003512-T1	3	1	MINLGPGPSSFCGIGIHILTGKLDSLLAPDQPVRARMCGFGDKDRRLLTPPVIVELLVYDSHTGMQINADEVDISFFVLNADLWDSRGTHELNIVMHPVFCNPESTASYPPTRNDHAPVAGPSSQKSAISNLIHPGGTNEGPIAQYYSRPALDGPAKPNGEIAYTRNLIGALAQSASKLKGMDGQPGIFFIFHDLSVRTEGLFCLRFTFVVLGNHIRNTDQPTDILASTLSEPFQVYSAKKLPDTINKTLFEPKSQNTYKADQGRKKTGRMAAAARPAPSELPGGRKKGRISGSEVGFRRCAHRQIGFALSQAERPVLDAQPHPISSDEGSDQDQFDHRIDETFSIVRSTKPATE	Velvet domain;
Pt76_003512-T2	3	1	MLNLTLSAPMKAPIKTSSITGLTKHSRSFGLLSRRPNELQASSMGAGGPTSSAPNPFKVFDRSSKLKQKSRAVRKDIGRNRVTDYLRDEVAFGLVDRLRDIRRRYDQILEFGAGPGSLVKPLLDFYLPQKIVLTDSCPDLLWRDKEFCPSDVEISRVVMDEELVTLEPGSQECIMSCLSLHWVNDLPGTLIQIQNSLKPDGVFIGAMFGGDTLFELRTSLQLAEQEREGGISARISPMTDSQSMSSLINRAGFSIPTIDTDEITVQYPSMFELMDDLRFMGESNATINRRTFLKRDTLLAAASIYESMYGTKNTETDDSVIPATFQIIYFIGWRPDSSQPKPLQRGSAQKNLKEVLGN	-;
Pt76_003516-T1	1	1	MDGVDESSLLPASSPLLALLPSVLPQPAPAQRASPAMSKQQPASNFSSPSSDTSHHENTLQKIHSFSSITQLYFKFNKTHSPLQQHPPAKKQLDDHQRLSSVHSLSSSYSNQSNLYCHPNNRLPTPTSSSFSHQPHQPAAPPKPSQLPQGQRTLHHHSSVPRFTQPRLTLRPRLNSSTTPLVISKKTYSPTPTPIHTSLARTPSTTSQPYFLPTATTTRAHSPDAASDRSLHSASTDSLPLSTDASSVSCSRKLPPVSSTLSLQSTPSTQPIHVIVRLRDQTKPNPTPHSELVSFDNESITLRIPVAMTANNQQVNSYEFKVDKVIYPTPNARLNEKVYERCSIEAKLLGPFLNGFNASLIAYGQTGSGKSFTLGSDNDPANHDGLIPKTLERLFVHLA…	Kinesin motor domain;
Pt76_003518-T1	1	1	VFASPLPCSAIRNHFVVRPSSIWSCPDTPLLLISLEPNNCIPQPCSTKLLVNKFQFQLGSRFANYWSAGSTGFPRASPPVVSSKALHTFPACHSASREEVGHASSQSCNIYIDAPLGNQRSIHLIVYNRYYHRSSTGRPPFPCNKLSNNNMTPLFRWPIYFLTTTLAIANLTQAANQDKDSSLLPRRYLVSLNREKSTSLADFKAHLDSKGVKHEVSLDMTDLVPDVFFGVSIELSDEDDLQHLESSAHVEKISPVDKIARASTFDQRTLDSPIDSTPSLYPPQIQTRITELHKMGIYGKGVKVALIDTGIDCSHPALGKGFGPGFKIAFGKNYVDDDDDDDGGDGDVHDHSVQPHASGPRAKHLETRKDKKQKKKKNDSPCTQCTSHGTHVAGIVAAS…	Fn3-like domain;Peptidase S8/S53 domain;
Pt76_003518-T2	1	1	MTPLFRWPIYFLTTTLAIANLTQAANQDKDSSLLPRRYLVSLNREKSTSLADFKAHLDSKGVKHEVSLDMTDLVPDVFFGVSIELSDEDDLQHLESSAHVEKISPVDKIARASTFDQRTLDSPIDSTPSLYPPQIQTRITELHKMGIYGKGVKVALIDTGIDCSHPALGKGFGPGFKIAFGKNYVDDDDDDDGGDGDVHDHSVQPHASGPRAKHLETRKDKKQKKKKNDSPCTQCTSHGTHVAGIVAASDVGYGFMGVAPNVTLGMYPVFACGEAGDSSTDSLLAAMLQAHKDGADIISASIGGPGGWGKGDELLGTVNKLVQKKGAIIIVAAGNEGSEGLFFGDSPATAKNAISVGSMDSKAIVAGKFRASTGKDLTIYRTNTLNLTGEYPVYITANS…	Fn3-like domain;Peptidase S8/S53 domain;
Pt76_003528-T1	10	5	MVFFGVLQRRMMKSFAISLFLAAINLQAAIGWADRGKQVISGYYPSYNAHIQPPSKIPWSHYTHIDYFVAPVQDDPGNPLKIENETNLIETVKLAKAHNVSISLCVGGWTGSKFFSNLVKTDGSRQKFTTSLVQIIKKYNFDGVDLDWEYPGVPGEEGNIISPLDTENFLKFLKLLRKKFGRNYRISAAVSVKGFMGADGKYLKDTKAFAKVLDYITIMAYDIYVAGAGRSLSGPNAPLFHTCSDPQSKFSVSGAIKTWIKSGFHSRKILLGLPAYGYAYTLLSSELKPTKFSGLKQKESLLFQNTTAKPPQGGKISATPGHWLYHELYLDEKLAKDGRRGTSGYKRHFDECTRTPFLFNKENKNLIVYDDRRSIFEKALFAKSKDLGGINIFDTTGDT…	Glycoside hydrolase family 18, catalytic domain;
Pt76_003529-T1	10	5	MSELEPFGTSSVNVIESVIKDPSIKPSPEAIKVLFSNVSSSDGLVRVQALKALASVLQHQESHGPAWFESALESMLHSTLALEVCHGFAALAAIWSISPDQALQFLQTDGFFSRLAESVLKLAASRPEQADLNKFFSDFLACCLDHKSLGAKIQSEWPECLDWLTGISRGTSPTSVSIPARCGAILALLKLRRSTDLQSAAPPSSDQLVDILMICFVGNKNTPNSAIESLALLSEEESVRETLRERSEAFFQTAKSLTQSDRDHEADKIKFTPTRSLAFGLATVILHLVSFKVLTNEFPVDDQAREQQEYDRELLAWLRSTLERNSNLIQTLAWLSKTGDASPQLKATITKVWLNLVEYDNCATLASESGGLEIVLDILNTPKFSGYLSQQQPPGTPAS…
Pt76_003534-T1	1	0	MSKLQPTETSSLDIIQSVIKDPSIKPSPEAIKVLFSNVSSSDGLVRVQALKALASVLQHQESHGPAWFESALESMLHSTLALEVCDGFAALAAIWSISPDQALQFLQTDGFFSRLAESVLKLAASQPEQADLNKFFSDFLACCLDHKSLGAKIQSEWPECLDWLTGMSLATRVSIPARCGAILALLKLRRSTDLQSAPIPSSDQLVDLLMISFLGNKNPPNSAIESLALLSEDESVRKTLRERSEAFFQTTKSLTQSDRDHEADQIKFTPSRSLAFGLATVILHLVSFKVLTNEFPADDKAREKQEHRRHRMLLSNRHYWPWELPPTDQDGAKEKHDRELLVWLWSTLERNSDLIQTLAWLSKTGDASPQLKATITKVWLNLVEYDDCAMLASKSGGPD…
Pt76_003538-T1	4	1	MSRSMAGTTGQGMAQPHQRTTPTPPPGHPSVPDPDRSMSAGARAPRSLVDHVPAEAIKTRTAWPLAAPDSWLGRVGRLVGRAGHGSPCDRVVRWPQPDGDGAFGAVPECRHIARA
Pt76_003539-T1	5	1	MTHLAFRLTSLIHLTHLHPPSPSTPSTAHRNLTPPQPSSLTHSSRLKAIRPRQPIGTPTAPTLISWSERIMVPPRLWSVALKQTRSWSLVASRAATAQRAPCGFRETPLIMKGNAREWVSAIDDIYCFGDNIGFFGGWRGSHTSVCFLQAVVHTHSKWAVTAW
Pt76_003541-T1	7	4	MLRLDSSCRQFERGDLGSGAAKLLIFRKSSFASAGQGDQGMRDKPEGMMVVIAVGGPSTNTTEMDLSKSECILGRLGRTGFRAGILPDKLVRPPAGSPGSHPHRSSPRLLGVTTTMSAQAPESVVGSSSRL
Pt76_003542-T1	7	4	MTMSITSLSQNEPAEHPQNSSTHKTIKLNKKTNSSSNNHKSRLVSARRRPGVKKVEEDEGEEDGDSASEHDSTTSSLGNSDEDDEDEDEDYEDDDDDDDGNEDEDDAENDNNNEAPVKKEMMEKSREDHDDCDGQAEEFQVDHDDLESGVCRPPAPLPQPNGHSHQSGSDVIETQPLDEPSPAQPQPDTFVANKIAKIQSGQNPADEPSSSPPTGQTTALSTPTTSADSTTRQLKQQPTNTAVASQSHSTTIIFNQSSWVTGLSAALAATTNANNANNNNNNSSSADDQPVQTPRYIPYIEFDNYSTYGNLIFDLNTGLSRTARVDCKPDGLEKAPPEALEEQFVRISPSRDQPSNNSSSQPSMMMMMMTDDKHRRSTVHGQGSNDTDDHSNLAQDADR…	Btz domain;
Pt76_003544-T1	1	0	ARLAQLVEHSTLTSNCPLCLRAFGIELSWVRAPRWA
Pt76_003549-T1	1	0	MSWFSFNLGSNRISGAVIRHPYGKGKMVEKNSSTRALSSRRIEAARREDFVASSATATAGIHTDIAPTSQGLGAGEEDFLSTEEGEEITPLDSQKSTADVAKSADTPDVSSIVAMPALNKDQVTGILASTHVPPMKITHVDVEAERSHIWSKIQENQAAGDVIMTKHLMSIWSGMDERHANRPQPVRSASATPVLVTVDPRMISSSVETEREHGLVHAIGAVSSHQDVGFTPYFEDNIRALRAPIPLTIFDIGWKRKAILAYINGKHSKMSDNDKSYKGLPYPLEWSQTESQWNSNHRAFYIALRDVYGMEMFAARLLAHKEHCDAIAHGGHGLMTAMQYDMAIRMTAFAHRIPSKDGSAIQDISVRQSLVIDQVYVKVRTFHEEGWTENLYATGECNN…
Pt76_003552-T1	1	1	MHIGKKERVDYMSEKHCIHSSSPISRATGALKDDLDENEIEEQSEHASDLTHPTLDSSLAQHKLRSKWVFWLLHRPPSKKISEEEYGKAMRRLGACDTVETFYSLYLHIKRPSNHLPISDLHIFVDSIKPAWEDPLNVEGGKWTIRLKKGLANRLWETLIFSLVGGGLKKLIANPDSLSNDNKSPAREHKEICGAVLSIRRDKDILAVWHRTGAPDVGGDGKMAKQLPLNCHLVYKLNADCLSSNVAVSMTTIAQNIQQNPYNNNNNNNSINNNSSHHHHHQHYQQQQGPIKAHHPNYNPNYHLKQNHRLSAGFNNPSQPADHAKPAVTHPFSAGFGALGSASTANAAAVNTGKKE	Translation Initiation factor eIF- 4e;
Pt76_003555-T1	8	3	REMKLKAQSGYISQQHHNGKRGADGARLTRVAAPQFFHSRPLARLERQFHLFSLSIVIIIAGIHPFCQRFSVGKQTQARPTNRQNERAVMSKLQITETSSVDAIQSIIKDPSIKPSDEAIKVLFSSISSSNGSVRAQALEALGLVLSRQESHGTAWFESALKSLMHSTEALEVCNGLAALAAIWSISQDHALRFIQSEGFFSRLANSVVKLAALDQSRPEEADVSKFFSEFLACCLDHKSLCVKIQSEWPECSDWLTGISRGTSPTSVSIPARCGAILALLKLRRSTDLQSAPKPSSDQLVDILMISFLGNKNPPNSAIESLALLSEDESVRKTLRGRSEAFFQTAKSLTQSDRDHEAGQIKFTPSRSLAFGLATVVLHLVSFKVLTNEFPADDKAREK…
Pt76_003556-T1	8	3	MIGVQAKLRMPQSYKSHGLPGDIHTQPPSHFDTGIGSNSLAAQGSIALVDSSHLAGLGLHRHKAKTARGAREEKRRRPTWGSNPRQFDVNRHVITCLKKLWRKSRMLYQLS
Pt76_003562-T1	3	0	MALLRKHAERLHTVLDVYTKQVNRYVAAYPAQPAPPIIGYSQLLELQSDDPFWNNGLFSESNKAWAIDLTTQHRIRHLACLNRGKEEVRWLGWETRRAMRWASHRHNQLKTNIWLLSELSEDQQTSDDLPENLRPLVAHSYLLDDDSMSIRLQRVRVLLHSAYIEMMDLQLEWDPLISEILKNTAPQNDDGEIETSWNLQMSHIHWLHDTDYFSGIPGDMHDLALAADKPLPDNLPPPLSAPNFPPPSSDPNDNEEEDDGQQDYLEQMENVLSATMFNDLIQGGGSV
Pt76_003563-T1	3	0	MSQADRDFFLKFYEEQRKLLAIKAIEYQLSIAMIDGFLGKRLALKGPNCWNLFLKTPEARAIFKEVGGVDDDSAMKKVSELWKKLTPEEKKAFAKHLDDGLTDEERALDEDESGELITPEEPFSSAPSGQVGGGVTSVRGEVSLKNDYHCVQKCVNEFIEKATSVAATHNAQFVVFAVSTHLGASSYQISQSTPGANVFLNYAKDVDAEKHYAARLQSYITGYSIAQITDLATKPQNKGGKKPSHDVKVTDRMREFIKAKTKGIVKTWPWTNTQSRLASSGYKLALAPLARTKIEWISRPSRSLHVDHITAIHLDLDDNLIDIV
Pt76_003571-T1	2	0	MFTNNGNSFCRSSVLFPTASTSQNPMAGTGRPLASPRQRRAARCSSSARIPSRLAQSIVFDRDGHAQDGPVSDAHRSPAPPTVTHYGNPMLGAYGRNADSTDRGIQVYSETASPLAQPPSPPHSPELPSQPPSTPTSPSFYLYSRPFYPNPPGPHIRSPPSSPSTPPSSSASSDSDSDSDSDSDSDSYSYSYSDSDSEESPEESPSPPSGIPPSLLPAPRSAAAPVAGPSRLSAAAPLALSSQRPFPRLEALFRVREAPDEADLPAIPSTNARSREGSVDSTSAPSTVFLSPASSPGGSTFDPRAIFRPVPPAAKPRGAPRGLPSVRAFVPASQTLSAPAVSSAGPFAARTAGAATRRVPSRGLPSVRDFVPANPPAPAPSSRPSQPADTSAGPGAFQA…
Pt76_003572-T1	2	1	MFAGGGADSESVFSTDSRAARLHRSKSAVQPSTRPHPHFQASNPFLDPVEAAARVSLIEEEFGWSGSVGGIRGRDDRQIERDVEYERKMAERTRKRHERKLARQQALNPPSTPTGGGERSPGPKRPVFAPTEGDMRRVDELTTGAADTKPSGGLSPPAAKLNRGKSLRDKVEAALGRWNSLAPAAAASKKNARSQSVSAIDHPKPFPSPHHHHHYEPPMVERKEGFGALARRISKKLTIEDQERRRRERLELAYAEPPVLSHTLVGPASPFPMRPALSTLVPAPQLKYGEAHTDYSLNPFRRRQTTSHPRALPADPPQDPKPR
Pt76_003573-T1	2	1	MAIRSLVTQLCTTVPDANSSTALAPSQVNFINRALLQIFIHLTTSRGQPTRAQNRDDLLWMKEAPMSLLSLPVELVEHIADHLQGQLWPPVDSAITDWSSYPSLSAQRDLCALSLVCRALNRIARPRLLRNVMHDFKSRSICEARFDPHRYRWLSPQSFPSQSTPQWIRVLYLHDLFRDLDPAIETTNMAELLQSLSGVEVLVATGFCASVLLHTLSTFPLGEMGSLKVFKIYSYSMTVKSILAAFRIFPNLTSLTIDVVNIEGTGTIPYHALPARPSTITQLDLCARLYAPEEYDSLCDVLRHIVPTLKVVHIHGEYSEELHQVVSTLKLSPVESLLLNFRNKFPESLLSIRLPTLKTLSISTYGYTSPHLWESKLAESISRLIVRSSGYPVDINRLD…
Pt76_003591-T1	1	4	MTTSPVVVRRAVRPEDLPPEFVNRPAAYLSSLFENGGPGTVVLLAQRTIWELEEILKIAVDDAELATEGYPSDTNQYAQVHSVGEGEATAIFFHNTSHVKLSHLTIDGRRPDKGWVEGGGPLVACGGREGRDPVIQYCVIRHPRGWSSLQVFDMCEGARVIGNKIGPAGLPAPKGPWADGLSIACRNGLIANNEIVDATDGAIVLFCAPGTMCIGNTIIADKQNLLGGINMVDMGPYSCDYTDTRVFNNVIKSTGAHIKLGIGIGPLTWTPNWTEITFGGKVYDNTFGPGRFGYAIGMSGCRDFQVVGNRITEASQPGLVENCIVQQDFVEGRAAFLIAVEDRPARKFRFQGSQLNLTSTDGPIVLDRARISLESTGELRVLCNATSRVLWSSGSAGSV…
Pt76_003591-T2	1	4	MTTSPVVVRRAVRPEDLPPEFVNRPAAYLSSLFENGGPGTVVLLAQRTIWELEEILKIAVDDAELATEGYPSDTNQYAQVHSVGEGEATAIFFHNTSHVKLSHLTIDGRRPDKGWVEGGGPLVACGGREGRDPVIQYCVIRHPRGWSSLQVFDMCEGARVIGNKIGPAGLPAPKGPWADGLSIACRNGLIANNEIVDATDGAIVLFCAPGTMCIGNTIIADKQNLLGGINMVDMGPYSCDYTDTRVFNNVIKSTGAHIKLGIGIGPLTWTPNWTEITFGGKVYDNTFGPGRFGYAIGMSGCRDFQVVGNRITEGTTFTGDLSGMPEPLNAPPMAFLKASQPGLVENCIVQQDFVEGRAAFLIAVEDRPARKFRFQGSQLNLTSTDGPIVLDRARISLES…
Pt76_003591-T3	1	4	MTTSPVVVRRAVRPEDLPPEFVNRPAAYLSSLFENGGPGTVVLLAQRTIWELEEILKIAVDDAELATEGYPSDTNQYAQVHSVGEGEATAIFFHNTSHVKLSHLTIDGRRPDKGWVEGGGPLVACGGREGRDPVIQYCVIRHPRGWSSLQVFDMCEGARVIGNKIGPAGLPAPKGPWADGLSIACRNGLIANNEIVDATDGAIVLFCAPGTMCIGNTIIADKQNLLGGINMVDMGPYSCDYTDTRVFNNVIKSTGAHIKLGIGIGPLTWTPNWTEITFGGKVYDNTFGPGRFGYAIGMSGCRDFQVVGNRITEGTTFTGDLSGMPEPLNAPPMAFLKASQPGLVENCIVQQDFVEGRAAFLIAVEDRPARKFRFQGSQLNLTSTDGPIVLDRARISLES…
Pt76_003591-T4	1	4	MTTSPVVVRRAVRPEDLPPEFVNRPAAYLSSLFENGGPGTVVLLAQRTIWELEEILKIAVDDAELATEGYPSDTNQYAQVHSVGEGEATAIFFHNTSHVKLSHLTIDGRRPDKGWVEGGGPLVACGGREGRDPVIQYCVIRHPRGWSSLQVFDMCEGARVIGNKIGPAGLPAPKGPWADGLSIACRNGLIANNEIVDATDGAIVLFCAPGTMCIGNTIIADKQNLLGGINMVDMGPYSCDYTDTRVFNNVIKSTGAHIKLGIGIGPLTWTPNWTEITFGGKVYDNTFGPGRFGYAIGMSGCRDFQVVGNRITEGTTFTGDLSGMPEPLNAPPMAFLKASQPGLVENCIVQQDFVEGRAAFLIAVEDRPARKFRFQGSQLNLTSTDGPIVLDRARISLES…
Pt76_003600-T1	2	1	MWLPRYLLAFASISQLIINIDASLDATTSALWLCDRAFFPDDKGVRHALQMFPGITTDYWRGFSSGRGISSEEAAIADFNKQWLKAQASDSTTHQSHQAILVKTVINYLLFNQSMSTKDLLKWCNALETTVIKHYQAHGKLSDFIIFAFHTLLLRHRNVKGFWGKLNNMVDRIKKGLGPHPYNIPWAHELYHPHLGVNGNFRIWKCLGDLISDEPRLKLLGEAINNYPGMPPLCASKNVPEKSSFSIGKLASSLKQLKVGHKSSKAGEVAEEVTKEVAAYRYITENINSIFTEIFLREPAKDLSSQTRVVSIAVLFYLWNTDMKTRAVNIAQSIIQNPGLHFLFDYEHSLLQNLLKHA
Pt76_003603-T1	3	1	MASYAPLPRKDLAYPSETSLGQRLHAHAAAAERALHRLSRPLKPHINKLARFLLVSTFIEDALRISNQFHEQKDYLIDDQEYPDWFVVGFLLTNVLLMVGCSVLIVFKKWALFAVLGLAGVIVSQGWVYELLTDGTFVCLNLSIMGALMLALSDALAGASGSSRRGVLAGLPDISEDAAVRRQTYLQLAGRLLLVVFFVGHALAAYLELAAETLSFVNLLAAAFAFLACILVAVGFKAAWSATFLVILTSVVNVLSNDWWAKPKDHPERDFRRFDFFQALSVVGGMILLINQGPGGISFDAKRIFREHTGPKRVLI	Surfeit locus 4;
Pt76_003623-T1	1	0	MYYLAREYSLLVVENPVEFLARPASHQTHLAAVPTDSGSDLAYLAIRREPPPWPAPAQMPAKNLDRPQNKRKRPANSSDIDERLMTEQELADFIRTCAEDFNHPEPSYNLQERLKTMSAQEQDHHRLNLLNSLVRALKKTTDIMKTAKNRRLISNKSSPESMWWFLNASKEIENEVYGRCPTASKPKSAKFMGISVVQCLPRDEVEKLVNHMQEAGIKALKGAEKLLNHTGHMAEFLARANVMDVEFLRVKCWELLGSVEHSCPGLKARKQVR
Pt76_003632-T1	2	3	MALGKRKMNTKKAKPSSKNKKPKQVDASNPSPGRLSSQSTDGDDTKENAALDPGNSSDDQDDKTRTVSDPAVSPATAEDPAAATADSEAPKKKNKNKNKKDSGVAPSTKDAGEEAAEELFKGSETVEDSVLDGYYCIQNMDGFEKWIRERKSTLCKPPLDPKKKVLVLDLDNTLICRDKHPYEFIVDCNNGCRYPVSIHPACIAFLHEMKAHYSKIAIYTSSSAVYASKICDKMTTRYLQAYPDNKTPFFTIMSANDCPSVDGMRSKDLLLFGSLEDVVFVDDDPYYSFRSQNDNVIHVRRYHGEKSQEGGLMAIAPLLTYLSSVKSVPDTMRKLKKVWHNAGLVKIVQCVRGVTC	FCP1 homology domain;
Pt76_003634-T1	2	2	MSDNSGPGRMTDRGRDTSRQGRSAFTARSAYHGRHVSQPLPSSHTSSSATGTSAPRLGSGAQEMAALFDRYSSLSKSGGTQKSNLNSGLSPSDVGSSKGKDKAPNPTITISPATLAQSSKSPSTAASESTKMTGLTPTSLLPGKKIALTNETVQQFILFSQMVQAATALNATPSAPVASINSAQPSNWELTLTLHKWLGIAPKLKVNGLNYQTWLIMLRQALEGTVGQVIPLGTDDLVLVNSEDRLLKTAILSTIDNNLKIRVAE
Pt76_003654-T1	2	1	MNISLVLFLLALSKVHWILAGSSKVLIDLDPSNSLNEAVEGQRQSIMGGTHPQTSSPLSLFPTSPSSQSEESGNVPPSERPQTAPPEVLSRSSRAPSDDSISGRKRLSIEQSVSQGEGDSDAPQHVSKKLASDLGLSLGPFGQRESQLSLSSSEYTSEKQQDNVAVPSPFAQREPRLSLSPSEHTSGKQQEDNVDAQGLPGQREIQVSLIPSEYTSEKQHDNVDVPNKLQEVDSMMENKGQQSPGEDRYGILTESSPTNTEKAVREYELEGVNAAFWAWVWVIWEHVGQSATSEVETYLKPHMADLKSWCFPKDKSYPNPQTETMGETSGSDWQNNQINIFASFLWAVHIRVLEILGVQQPSLAQEPNRITNPSKYYWKEQSGLITWFFLFMKLFNNPE…
Pt76_003655-T1	2	1	MPTHHRPGTTPTPDSKQLSSNYQKPDFGINKRINFISLSSMSSLNDLSQLAQRYHLKRTRSISPGSSSSSSSSSSGYGSILSADEEDQKQATLDHQPQKNDHVSHSGKQDLSNNSSDHQGAKLGMDNKGMQLLLKMGWIQGNGLGVGQKGRKEPIPTPAQTPLLGLGKATQDAYMLSNAISKPKELESIIIARETEEDKIKREEKVKEVQTRVVEREDRLKTFHCQVCDKGYTTISQFEEHERSYAHHHAKRALEARESRKAIGRSTEAKLEKERKREAKELERMARAAGMTLDARPSVSVKPALPKPVSAGFKNSTAGWAKLPGPAATLSTGQNQGPSADSGMGPSLPLDGNKHNNNFKPSGFKKASGFAPISSSSTSGFKPIGGPSAASTPTPTVRS…	G-patch domain;
Pt76_003657-T1	1	3	MASPEEPEGGNPPGPSRIDRILGRFQRMRLSHHPSHEQPPGAQQPHPTAQWQRTSCQRPAAQSKTWYAPQRPPIPSPPQNPSGSPIRMPLPIPASRPPAPPSPPINHPKPIAFPIPQPTGKKPQALPPSPTPLNTNHARPTEARPNNNTMSASHPKPAASKPLSSSNKLNINLPSPIQTPSKPTPNAPNPWHSNPAGKVAIDLTGPTSPNPAKHQSTASKPPTPHRKPSKTEPLAAAKPSTPSKPATQTSRPPKTPTITAATSPSDSPTATPSATGRCAGTTQQGKPCSRRPMKASEGMAERFDELDAILGLSSSAQDDPSPTPHSTVPRFCFQHYHKTRAQEGAWFANSTWVKFSDWIAPGLPEDVKIALKMEMSKVPSEKDGSSTGYLYCHEMRPKA…	-;
Pt76_003662-T1	1	1	MNNPNTQRQLSAQQQQALLQSQMIQQQQIIQQQQQQKRLQQNKTSQPQTRLSQQQQQQQQQQQQQQQQASFIQKQQQQQALILQQQQQQQSQLQLQQQHQQLLQKHHQYQQAPPSNLTPSSTVKRPSPSYTDALGPNIALTRAKRFRPTDRNLPAFEPANPKAPRYSLEGLLPERQDGLHRIAKNYEKLQKIEREFDWLISRKRFEIEDSLRRPHGVQRRLRIKVWNTVANQPWQLESTGTENKSETRPSSDEGGEDEEADAKEKESKKDGQEQKEGEEDQEERKEDNDQDDADQQPKQPAAPAINFNAGEGVPKWTLHIEGHLIDPKNDSDHPMDAGESSEPGSAQQPKIDETRRPFSTLLNSLLIKIDRSDELYPEPNIVDWHRPPTPTPIGAAPAF…	SWIB/MDM2 domain;
Pt76_003665-T1	1	0	MNLVYFLPCFILLAHLSHHRASATPLFTSTGSFERERNFGVVAINPPRASRALQRQSGFSKPASTESERNFGEIAIEPDSGSPRHAPVDDDSYWQLSDEQGGVSAGKSGMLSKLRHVFNKYDGYERLSEEQKLNAFLDSIYGEKEFFLTGGRIRGYNGAKEFEARALKTHLAEKLLQDFTDLVRQNVASYDVKKKPWIEEQLEEFHATRVDQLSLAHELALWKEHTEPFRALFKLRRTDQTVTLKHKMKMSLFDVVKAITSLTGNDTEELAKVAIYAKAIADVILHKAGIDTDLIKQLKDSNRVDFQALWPMLGTMPKSDEAKLFLNALASLCSIPKDLHLRLQLYS
Pt76_003670-T1	1	0	MHSSRLTLPVLAFIGQVVSAASVTSADDTPRQCFYYTGANTNSATCNEVPDLICTGGCRRGSYVTAEGCRSNDGSPESAAASLTPQNCTVGFGRDTAAAKACLTETKGYSCNGKTSGFACERLFWFTSDFSHFGQ
Pt76_003672-T1	1	1	MTQSTKRPRRQTSNSPTSSPPGPSDGQTKANQTDVVDADILVVNDDVTDTLTSSPKKAPRTSQPSTSQELSDPEELGELSSSS
Pt76_003673-T1	1	0	MFSLLHPSDKSKDTKSDLPSSGGLFDLCSDAAGDVTATQPTALVLDQPTRNKKAKEARLQEVRDIKWKDDLVKVQRDLARESASQNAILAKQKDAMAAIADELIMRTNPSTINPAGRPYFEWKQSQIMNKEEEKKKEEEDKKREAEKKSKETAIKYDLIKKPGAKKPTHGRRKQAVIDIEVEEEEEGGEEKDEDTNEDEDGEVDEDANKAEDEDTE	No apical meristem-associated, C-terminal domain;
Pt76_003681-T1	1	3	MATMSQARRQPAGRRPRPSTARALKPTPNAQLPSPPSSSSPPARSTTMASQTQNRNPRNPRNPLNPLNPKRTIDRSLKQAAPADQPAELSTARLLKPKQPSRRLVGMKERNERIFASINASLNPAPPTHPPEPALPPPPPSTSSSSSTSSANLNLPHHHTTRSGLIPFAKGSSPSPRKISSSTAKASLLDPESTSEDDEQKYGSVRHKRTTPLKPTTPERATVIHEHASSSSTVHHPADISHRNSRTWSESVSMHTSSSDTIAPRNPRTASRNSASHPPETRHRRGSRCWEEEEEEEEEEEEEEMHEQNEEDETMTTPVKGRRSDSFQKTLRNASSISEIVARPPPEISPPRPPPSQHASQSPQSHQSVSRRHRPGLPDHFVQQRHPDQLRRLDLHTSL…
Pt76_003715-T1	2	0	MLLPAYLLILALISQLITNINASLDRPASKIWLCESRLLKDQEKEPAQGLRFPGSTAGFWSSFDSYGSPTEAISTFTGQFSSTKAYKKEYLSHHIKLLKSVLNYLLRHESMSLAHLEEWCLALENTIIRPHQTYGMLSDSIVYAFYTLLLKHHDDAQFTENMNFRLTDLLSIAAAFPDSGIQWAQELHCPDEGLSKNFRMWDTLQWQLIGEPEPRLQPLVDAKNNNDYTYILENLDKIIGEIFSSQPAKDLSAQTRVASIAVLSHLLKTNDEPTKAKANELMNSLVSNSKGAYLLFNHERTLLSVSLANFEPMRFTSSAKIKRKTRNDYRMWKLAGEGRIAMRRIDYLWRWGVLPQP
Pt76_003721-T1	2	1	MGAFLSIPLLGAVSGMVSTIGLSCLSGLVFFCTSQAASAFCKSCNFSSSIATRIAYCLILILNSLFAWIMLTPFAIKKLESWSYDYIKMSCPEDTCYGVLAVHRICFALTLFHVILALLLLRVRNTRQKMAVIQNGWWGPKVLIWLLLVFSTFFIPNGFFMFYSRYIAWLGSMVFIFFGLVLLVDFAYVFGDFVLLEIEKCADMVDWRSKLWGYTLVTVTLSMHLLTIAISIIDLNFFGVSGCGLNRFFIIFNLILCFIVTCISLHPAVRELNPSSGVIQSGVVVIYCTQLVTSAVANHDDGDSRCNPLTKLQEGTETSMVVLGALMTLLAVAYTTFRAGTRSFEFTGMMNESADTGYVALQDADPERPTQAPITTQPKKKDPLRIQAIQAAIDEGSLP…	Serine incorporator/TMS membrane protein;
Pt76_003722-T1	10	1	MVLHHHFSLTLATPPLIAEAGLSRIEEPSRLEDDVFEDLETLQLRPAKRMTLADQELHHGFLNPQSTHFFQHAIADFHAPEQFLFAHDRISKGWVEPATSDPLKVNTGSIGSPSGENVNPMISNHPHEYEVYLGPFGRVASKNGRSNSRLGKHSRAEPTGEVYTPLKVAKKFTWHTLAELYDDPQNINNLHLLALTRIKTEDNEDTEITKTYNQLIETEWKNINHLESTRPEAHLKEIRIMIFKIRNSAAKDGYEYQMRPVKNEMIVIKRDLRCRAARIINALIRYHNLVSLGGLDQVMLGVTGSTRKELFGWIFTLLFKGTPDRWPLLGRIEMKNLPTNVDEFFQSKPQKCLMDLLISGPMIDRKRGFKAAIELMGFWYKEYAGFSYTHASRISPHLP…
Pt76_003724-T1	9	1	MAQWVVAIFCTVDSTDWDVASNHHRCICHVIALILGAVLKALNLSKQMARPEKTDKYFPVLGSIAEEDETAENKKETEDIVEITPELSEDKDIDPDDAKKASSQPGWENEDQAEDLNNDELGIGFTLKKIDYICCRIASSSQKQAEWKLWASKLGYKGCGVIGGYGIRWNIAYDSRQRAYEGRKVIKQLLDNKFESCIGKPSKKNFFQSYNLTTNKWEDINKLNSVLKDFLELTKRMEGDRPKLPIKD
Pt76_003728-T1	1	0	MVNVPPRHLLSKRKSKHSQGLVDTCDGEPTTVDSVSRFVQCKLRNSQGKLRDLLLTGIQEVPGRDINHPVPSISALLAEMNSSLLLPLPKNHGGAAANRPDALRGNQTHLEAWLAYLRILTITQLHGRGPRDSGKQWINIDAHLRELATKGRAYRTVFYQIVLDFDCETFGHNTFDEMDPDTIKLPTDEEVEAQMELADAVNPGVVADEEDEGGEL
Pt76_003730-T1	1	1	MNNIKATKAINEQELKLGIKASWHDDYKDSAYIYIGGLDTGLTEGDIITIFSQYGEPVDINLPKEKSGPLPSDKPGDAPSGSTSKKPKSRGFCFLMYENQLSTNLAVDNLNGAIVLGRTLRVDHCKNYKQLERNQEGKVVERDADLGERLNARPELHIQSRQTAEDDDLGSHRADSIDPEDPMAGYLLEQRRKRRKKHKN	RNA recognition motif domain;
Pt76_003734-T1	2	0	MENIWRVGLIALLHVHYLSANLRKNPVQGQPINVVKSSSTNLAIQEDPIRRMPSFDTSLDCKSHQDQQTVLVVPRKSRSGSLHTARESSYCRQYCQPWDIMTVGDF
Pt76_003735-T1	2	0	MLAQRNTFFLALAFASSTLLFSVQALALPLSSQAEGIQSTYLKRNVNATIITMADPKLAATTGTPLVQRDIPPQAVKLMETAIKFIKRDSLEQRDIPPQAVKMFETVGKLIKRDTLEQRDIPPPAMKLIETAVKFIKRDTLEQRDIPAPLMKTVDQVGTHAASLMLSVRNYNLHHYLDKEALVKNLRLIRCPQVVNRTGGNQTHAASLRLSDKFPPL
Pt76_003739-T1	2	1	MGKVNETTQTDEIGVGLGSHKHICVGNGELSGHIFKQRYASWTFDLVVSRDTDPRLAEPDGLHADPTAPKPWLEDPPEAKVVCRQEI
Pt76_003740-T1	3	1	MFYIKHVKRSTCLSIQLALGSSTDGWAARRLIGGLIDPLCRSQALPNHVHFTDPLTFIYPLSTLHPDKSTTRSLPAPTPHCTINLSPALVSPTRYLSTSSSAAPPQLSISPQLSRMPPRRTNSRGAHVRSVSLADENAPVNSLVGPQRSKAALLSKPTRNGATSSSSKDSTHKSSSSVGASTVTGRRVLGDVSNAVKAAISAKADQDAKDHKPLSKPAKVRRVGSQTSFDHSDSSANARTCLDGPAATFGGNAGKKVAATLKNRSSAQSLNSTGVNTKRKSSHKPTSSSSNPWAAVAPKVLRDELNEVEVIADYDDQIKLDGLDEVSHEYARHEYETIPSRDEQMVLDPQEEHMTLEEEVFSKPESKQAGKAEPEDFTSASEPDHHDHEDMFQAPRARA…	Cyclin, C-terminal domain;Cyclin, N-terminal;
Pt76_003741-T1	1	1	MVPAKTPLSYITLCVALTVHLNGHVQAAEGSRVMAEIIDHKDSSYTNMIDSPIELGTDEQVYQNEQEGAHQDLAALGVLESDEYLKIGNGIDFIKVDLEDMSKYLSLICQHLEMKISNSNNFAIPASLDQKLSPPRSRQRKIQRMVTWSEKKIKRIFTGGRTGSGSKVQTESKIPTESKIPTGSKIPTESKIPTARRIQDGTNTVDGLFILNLWTHIQKELNEITSASEPSYYYSWDKKLKAVKTVFCLGDFMNKWKLIDSDLFRQIETFKQENLTQLLEFHIQIVSVVLSNTYWEKMVIPQLGFLTTNRRLKHFHRSIKALSNPETKILMYRVLQKCIRSYTWKGTKSCRRGLKDEKAQEICNRFLVFKLEDLEDLSSKISQEESIDGYFDILIVLNE…
Pt76_003741-T2	1	0	MVPAKTPLSYITLCVALTVHLNGHVQAAEGSRVMAEIIDHKDSSYTNMIDSPIELGTDEQVYQNEQEGAHQDLAALGVLESDEYLKIGNGIDFIKVDLEDMSKYLSLICQHLEMKISNSNNFAIPASLDQKLSPPRSRQRKIQRMVTWSEKKIKRIFTGGRTGSGSKVQTESKIPTESKIPTGSKIPTESKIPTARRIQDGTNTVDGLFILNLWTHIQKELNEITSASEPSYYYSWDKKLKAVKTVFCLGDFMNKWKLIDSDLFRQIETFKQENLTQLLEFHIQIVSVVLSNTYWEKMVIPQLGFLTTNRRLKHFHRSIKALSNPETKILMYRVLQKCIRSYTWKGTKSCRRGLKDEKAQEICNRFLVFKLEDLEDLSSKISQEESIDGYFDILIVLNE…
Pt76_003748-T1	1	1	MQTQFALIGLFSLTMAWFTEGIIKIEEYNAKESHGMVASSSLPYQEATRKMEQKPRKRQTYSMKDLIFFPESQKMAHLKNGLKRLIYKSHSLKHSHQGIKASLLLIGWSKKYDQLLLLEKDAGKVLDIELINKYPCDRHKLGEQSTNQKIKDGVIKDLFKKSKDKISILKDVRLLQLGGFYNLSIQQKTIALLSSINNEDEKAPDWITGCPEDLIDMIIKKTWDTLSCSILDEINMILEKNICFNLWTSFTRKVCEDTRLSERPQSHKLRKRLGAQSAAEIGATHASRKIKVAENLSNKSLADRITTASAKDVVNQKDNSDGADSKQIAGNQIDNVAVLLRRFRK
Pt76_003751-T1	1	0	MWLPQHFLVFVLISQLILDTNAFLDATISKFWLPARHAPAEFLVRSPSRSTCFHLHMPQRMYTPGRIGKSACAHLTLQSYMRQVGGTVRQDDQEGILTPPCHAWGREGRGGASIGRRWTAALDTISPAPVGDATQASWLGRRPMAACQAVGLDCSAPRVREDSRARRDAPASEQAGGLITLPPTGLCLPRSALGQWHAYQLRFKTSGTSFSGVMFPNDESDYTYTANVYYCKVCPRSTGTKNWRKHLGTKSHKRSVAEREATSRPRPPSPDGIPQAGPPAVEEEHLAYTEHSWACGPGLIDLDQYAPPSPSNVRGLVADLAAAHAANRSEANGVSQASVVPDSHGGLLKDLMTIAAHKGDNMEEDERPIVRTDKRSDRVETSAWYPFKSKLDLVGSLLI…
Pt76_003758-T1	1	0	MSVTEDQIIKDVQEVCKQAVDLGKHLNLTARGVIQQLIDDLKHDEEFVNSKPIKKLIKDTAAVCLKASIKPESDSTDQMPSDPKNMAGEPEQTTIKEDSEKPEGTSTRKDSVDQSEETKSTKKARGKGGFKSSEMVDSDGNSVHENEESTSTVRPTSKPKVKRERKTKGTKKSDSAQESKKNGEGSDAQNSESEEKPASSTPAPKSGKGKRRETLPVDKDEERIKKLKSFVVACGVRKQWKKEFQDLPTSKQQIGRLTKILDDLGMTGRLSMNKAKEIKARRDLEAEVSELVATRETESSNEEDEEEEGGDQDEAAEDGNKKKSSVRKRKKNRTVNASSGDESSDTANKPRKKRNPFAFLGDQGSEDSS
Pt76_003764-T1	2	3	MLLWVSSQVLRETVPPPSSSDESWIAALVDGLVPKFQADGSMQSGDSAMQTANEGKSSNAEAAQRASEPKDPSRLDPAFVVANARKSRTEAGEVEEGRKSGRRAKGIARKSALAEHHDALSRSIQSFIKFFLGNPDKPQDYPITPTEPELAGQYWMEKRSAVILQQLDRVCAALVGKPAAEIDYYVGVAEKEIRKNLTLPPFTSASMQGPGKGCKPISLPVKADVERTLALAGICRVTFQWDATQPGSSSAWNSVIIEILALKSVDWIRQTTSVTNEQAAQAPAIIQRWIHTKSRELREFQNMDVPTYNGIKNRKAKVDQHQRMHKKVRSSHLLPPQPSDSPDEMAHSSCAPVCQIKENRCSMVDKLFKTNIQLANIVEQRECGSDIEDAGENIAPLSQ…
Pt76_003765-T1	2	3	MLTAPPPEPLPATDSSESDSEKGSRHSSLTPPPTAIDHAQNIATPLAPPSFYEFALQHKSVTCPASLTPAASILPTEIQEITPEEFSRSIEAATRSADHILALKLPRTCKRVAEELAATLTQSKRQWQETGAVPHDEDIKITVPGDPSASTSNPPSTSRPRSKRKRGGKRSSFKPADLLTKKPPSINPLIPSANSQSAPSNTITTTSNSAPPQTTSSTTPSPPTTTNQGDTIAPTFNTGKTASSQSAPSAGHRVPLPTPDSASKNLSAETDSRGTGPGLAPDPAADCLHSPGLEKATSPSLFKPASPAPGTTASASVQQDSTTSATPLNTQQSTTSTAGTEHPESTLVRCLSRLLHPPQRLHIDWARIVAASVELMADNLFKPPQVSSIQAEDHLSHGV…
Pt76_003767-T1	2	1	MNDASGPPGDQPEDTGDSSPMRAPEDGWISSLVDRLVPKFQAKGTRVGGDSSMGTDNQGKWKSLHTSPEDLRTDIPHVLVGVPLAEQMSPEVADESRLDPHFVVSKARQARQQAEDAEGKRRSGQRAKGIAQKGSLAEHYDLYSWKIQGFVKFFLGNPDKPQDYPVSPNDGELHNQYWIEQRSATILTQLDRVRTSLAGKTEAEIDYYVSVAEKEIRKNMTQPPFTPAVLKGPGRGFQPINAQTTANVERTLALAGISRVTFQWEAGGDVTSAWNSSITEVLALKAVEWIRRTTSVSDQQAGQAPAIIRRWLNTKSREIWEYRNMDQAAYDKMKELKATKEQYQRWRKRIKDKRCEIINKLFDKNINLASIVERKECGSDIEDAGKGLAPVGVVGDWRS…
Pt76_003768-T1	2	0	MQPPTTKSTDTTLCPVSGGSSLGPSYQPPKPLQDRFVSSRPNQRHEMMVPIPIKSSYSPAGSEPIPNGHSTSAQPAQLEVTEEGSKVNLKRRTLTMTPKIKVWKMPTLVQEAF
Pt76_003769-T1	2	0	MHTLPSPKGVAPTTGSQRQDKVADPKPSGSDLGNATLASQPTSVKRRDSGLTKEDTEDGLDESQPSQDQGWEKHPVAKKKRVCAELNAFSGEHAPSAHPTGLSGQELAVGSLSGARLQEVRRARKELDGIEAGKEHGAQELHQHLVGLAGGVHVKHTGPYHP
Pt76_003779-T1	1	0	MKHATYSAKSNAMVTSEADFAQFAGAVMENPLSKVQVKISMNDPGRTVREQQQERAQQDTLAMSYGPEDTRLALERAQARLALNPRADVNAARRLTILADLTRHLIAKYGGNAESRASRIRRTRTGRSEWAAIVYTPGVGPFCTTPLGSILTTPPGVPNSSSRTCGFPPLPTSPPNKLPASAATDMTKQQVGLQ
Pt76_003789-T1	1	1	MKTRASSTLLLIVWMVWVVAAGSGEVRLPEARLLQPQLKSKPKRRRPLPPISSSFLVSGCYTLLQNTSFLFNSYIQLFEVPLDQSIQRVPSTSDWSSRFSRLPPLLFLSEVHEEFEATSGHSLPKILLPSDPPLISVLNTRFVLGPNKRVDSLRKVALLSCRTFFRHVLSKQWFSSEQTICSILIHNLLLEPRLNTLSTSHPTIWAGQPSAQICRSERTVRFSSSSRPTPVQIFKTGFS
Pt76_003792-T1	1	0	MKIPIPWVRIFWLVAITLPPSHSVDPEPGRKEIDFWNYNPNEPTLSPTASEHALNPLDLEPGKILKEFDFLGAWAERSKKQSSDTNKKPLSRKLDQLLEIDRGIRPHWDRGKRLKTQPAQNPQTADRRQLYPPGSSSRSHHSAYAGSSQSFMGETGARNIAGRSGGIVPQTIPARVYIDLTGDSDEDAEKSRNPQLPSRRENTYQADTIEIAHEGDRILDENYVPFKTVRLFS
Pt76_003793-T1	2	0	ASVALVKAALYVSQHSGHEFDSHQT
Pt76_003794-T1	1	0	MPSTQHIFSTVPLAPPDAIFQLTAAYKADQFQDKVNLGVGAYRDDSGKPWVLPVVKTIKKELAEDENLDHEYQPITGIPSFTSASSILILGSNSNATSENRVAKAQTISGTGANHLGGLFLAKFYQPWQGLPADQRVVYLSNPTWANHKAIFANMGLTTKDYPYYDPKTIGLDYKGFVDALNSAPPMSVFLLHACAHNPTGVDPTRDQWQELANIFLSKGHYAFFDCAYQGFASGDLDNDAWAVRHFVDRKIPLLICQSFAKNAGLYGERIGCLTVVAKDREEAGRIQSQISVLQRSEISNPPAYGARIVSKILNEPHHFEQWKKDVKTMADRIIDMRRKLRDLLENKYKTPGSWEHITRQIGMFSFTGLTPPQVEKMIENAHIYMTGNGRISMAGLNS…	Aminotransferase, class I/classII;
Pt76_003798-T1	1	1	MAPSTHAGSNPAGLPRSKPSGSSFATEKLKPLTQLSSPSESLFRTDIAGHHVDKSVSGPNLTQSDHSRRGSMSSQSQYGPNAPHAHVNNLHGLPTTQTSMPKLTLGNRLSHTEGGDQKQARSSGPHPYDLILPGEETLKIPPVRTRAMSVATAPAASIASVNRSKSFRIGARRFTQTAHASVHFGPNTGTTTKASLHGRRYSTIAREPSAAATPEGSSNAGDVFEEDDHVRDAKKIAKHDTQMLLVSFNSLLGRDGGGKAVEKLIAFVLQGGLGQALEEITGLVKQVLQGVPTLQAAYVSVYMHEITDQIQKIGGLLFLEPELLSMFDSLYSRFRGLAGSNSSGSPILSLSNLWEFLVDKFTNSPVYQSALLKLIETFSKLVLSSEMLRDGLWTTLSRV…
Pt76_003801-T1	7	3	MSNDLWEYQFHAREWHQIQCNGSVPTPRKDHLLVRLANQLYTLGGCDIANQTLGDFCALNLDTYVWTKLSSDHFEQVSPCGKFAAAWEETIYVVGGQSSNSSEWTDWRFYHTLNIASTSVTHLLEDQDMPLTSADDYPTNEQPTLIFATDVIIPGLANAFVLTNTPNDGIDSRKNVNDRSALLASTSIFNTSPSLHRGNTIPSLTKYSPPGQRLKNTTSASHTVFALWRQTTYLPSAWLCTDYVAWVQTNGAQQGGEMWGDGWRKCSKNTEFFGRFCSVERLRRQMRLLNFDPDDQKARLLEAGQWISSHLRAFAPAVHDDCQQILTINQYPSMNHTEYGEPYTSSDFASFLTFTMYDFFNLPHNDNEVNDWTLVGWIPIFNPQNSSNPQILADEHFDM…
Pt76_003802-T1	7	3	MYSFATRHRIIQTFNRLLPPFPRTGASSAVHFSLLNPPTLFFFGGSFSGALTNNLYSITCNSNAPQHQLTATIINTRGQAPSPQSHAILAAIDGQIFLWGGQTTSSLLDTAVYCLTLSTHYWHCYKILGPSPNLIFGSSSTVFEGYLYVYGGHHVNGSITGDLWRISLDHLQSGSSWELLAPADTHLVPPA
Pt76_003803-T1	8	3	MSLVNDLSLLLFRSIARPHIILPARKRSPASIPSLVSQCPLIFPSSSLVQTQQVPGSFPAFKPPRQHFSAWIMRPHLTSLNLAPANERRADDAEAPLSSAPNEARQRGIPDALPCSAIHPTVEHLTNRSPSNSSCPVSEPSRL
Pt76_003804-T1	11	5	MTTGVPSVVAQSNETHASLDPPITRAPSSTPPPIAPTFEEFSFRSNEPGPALPLNPTEPILNTEIQQITAEEFGRSIIAAQKATDGLRNLKLPRSEKHLVKLLGDTLTTTKRKFEETGEIPDDEAIKITTIKSGRTSPSTSRSGTQPPKQRSNKGKGTKPVDLLSKKPSVDLQPDQPKQSFVENNLDSTSLPIPREDRPENPPYQQFPSAPAASDATTAGTATHSGPQDNLIDSAPTPGADPLDLALRPSQSPGPNPHLGILPTPAPGDEVQQPPSLAVNTPAFSHPNPHDSSATPSNSANTSNAPYTSNTHLPTAQENPPPATSNTDNPPNVGRIEDPAQLIILRSNDIRIQVICIHRENDGVKPSWQKYQTTWTSLSELVQFRAQSMHAAGPTKPEF…
Pt76_003805-T1	11	4	MASENGERDHSRDEEQGDGLEGVDQDESWILAIVDGFVTSNGILDPTNNAPEGGNSENVTQPSNLPETSRLSPKVVVQNARRDRDKLESDEGDRRAEKRIRGIAGKQALAEHCNKYSRSIQSFIKFFLGNPEKPQDYPPPPTSDEMKALYWVERRADSIRKQLARLREVLHQKPPAEIEFLVSRAEKEIRKNIKMPSFTPAVQKGTHRGQIVSAQTKGDVERALSLAGISRVTFDWEVRHGSESAWNSAIVEVLGSRSVEWLRRSMPITDEKAGQVSAIILRWVHTKSGEIQESVKLGGDAYNKAREGRVKKAQYQRWKKKIKENRCLMVGKVLRDNVALAAVCEDKECGSDIKDGPPNQLPITRSPNWRSSSLTSILHCLDKMVQAQATHHQTIKSNQ…
Pt76_003806-T1	1	0	MYTMQKSLLLPSLAFILSTIAAIFTSPALDENTLPTRISLVQWTTVATQSEKTTKHDNKVLGNNSELSFLFNTQVQLTMRLVYPGQEEALTRKKGIETQNNQQDQIHQNPPALSLPALEVFNPIQGTIVKFSIIDMKNKIKIEEGRISGGLPPVHYELAKGFDPYELIVSIDGILYSDIRRVKKPQPPKPEVLLQSTLPSCRTIKLERNELDSRRSHIGICGLIPTCGWYWIKKVLNLISPDSNPLLPV
Pt76_003823-T1	8	1	MASAGFPLSFLRAHTLATLKNVCTTKSRSSAPIIRTYSELSLCPLRMASTSFRLSFLGAHACQVNPATSLSRTFQQFQKKSEATRTTPDSPELAECNRFLDLHAEHKDATQLFVEKVREHNNQLASVFRYSDLSKGKQAIVSSYWRHFTEGLKECMDVLKEELELTDEADGDQVNTLIRRAHFVRFPERDASTLTEDQMLAALDGSTASAGEKLKPADQIQWATDIVRQGFDAEYQRHDLIVAPTLEKLQRFAGQWKRDKYEAPYTLLIGPTMSGKTRLLKELAKHVCVAYICLRPLGSTGQPPRSELATHFFPNGKARLDLEKHYSYLLAAILNTISEFFSRPDIRARSLEDRLAAWFDYSFQMDKTPKAEYNANVEKEMKSIQAEGLAPMQFLGAAA…
Pt76_003825-T1	11	2	MEASTQTPALIIYYNPQGAEYLPSSQDISQVTQFVEEHDPAAEEGQTAHFEVNYLPASSMPTSPRHRPKVQARRCLITHIKSPTIHPTSATRPRVISQPPPDGMVIIRDHTTQYELISWYHEVQWRHSCQVTKRDSTQTFDEYLASHLAIHFSLSLLGFTVPKRQANYDLLIGTYKKIHAELDKNPEHDLNKLLGLHCGEKPPFLNFIDSMITNREENNVNVARKAAATSPSDGSTDSSAPSTALDISSAANPTTSANSRDEPAEAEDPRPEPPCGTDLPGELANLPLSVRVKLHEIMEGVFARRNGRAEFWEWKGRVDDEKFREALSASLESFDQTLRSHVSTRIIGYEMQTMRQQQQSKDDSALESKMLTVFTDAARDKPNQAKL
Pt76_003826-T1	13	2	MESGHLDWEQANELELDSIGLEENTSSTASESDCEPFEGLDPAVYSLFDNSVDPDGDANGEISWDDYLFEALNQLADEPVPWEFLTKKRPKADQPSWYPFKEKEYLIGSLMMGYMHHIMSCNIYAQLRLIISLTGCKLPHWKTLVKARVDIRKMLNLKLHQRTSILNNECYSVSLSALLKQELSNPYVNPHLDFYPEDSHGLNVYKSSQSTKWLKELPPEMRAPMAANPNGQHFYVFEPAQLRNGDIVVPLFFYKDGFDSQLYAKCAIPTMDPLPGQNESFLHIPAKLQYDSELLVSIQLAHFDLIYSEIYMGDGGMLSDWCSNQLWEIGSTATSHKLPHPWREPAKGRVIRQMPINLFADDTSGNVSKQWNCHISYYCTLAGLPPKATNMQYNCHFLS…
Pt76_003828-T1	8	2	MKIRIVYICLEVVFHYLNPDPSSNLTQWDIIDRNLEYLRRQSNDYKNAFARLIVSTDEALFGTQEFEQIPKASIKLPTDEDVEEEIARGGLAPINPVRKP
Pt76_003829-T1	5	0	MTDMINSWFWRKRKELLEQDQKTGSPLPSTSPALHQAISRPSSIPQARHGRHEHGESIIHPAIIRSNNHLRIVSSIPTCPEPSPTKGLRPLAERVVHRSLDREEDQSSEPNRNGFLPGSPLALGASPSYSRPPESCEIWTELSR
Pt76_003833-T1	1	0	MRESNFYFPAHNKASVSITSALYDRRAIDATSPLPLLSTLTHLSYLTSTSPRIREILCSDGGLERLISILRSTGARMREQRRLSQPHPQQPHPHPQPQPAIPIRSSPFRPFLTTTTTTTTTTTTPSAISQPTHLTLQPPTTNHQTPTPAPPANQIALTKDQKQLLWTWSLSFQCVVNIGVRGTESIRTRVVEAGVVPVIISVLGGYLHEMERLRQQSENHERAHIPPRIITTTTTLPPATLPLPPSPSSPVQQQQQQQQPTAPPPQQQQQQPAVSRNPIIINSTTTDLVLRTGSISPSSVSSSSSLETSRLHLNQQAILRNDGSTSSTTLDHDLIDVDPEENHAHSNSEPRSTTVAVEMDDQSAADESEADVVMELVGDDEAGPSNGRQRSRRGTIKAS…	Zinc finger, MYND-type;
Pt76_003838-T1	4	0	MTTRPPLLLVWLLIAHSLCSGSPESYTNSTDIVYPTRFRGVEWDNEQWKLSTTLLEPGRCQSRISLANGYLGINLAALGPFFEKDNQSLNGWPVLDRRQSFATIAGFYDSQPKLNSSNFPWLDQYGGESIISGVPHWAGLLVKTEAATLDASTDPRSIKNFHSALDLRTGLMKWKFEWVIDGQPEISIEYTMFVHKLHVNRAAVQLELKAVSDFELSVIDLLDGDCAARTDFVEKRYHSSSSTICSAVRPNGMANVTGHVCSSLRSEAFSQSYLLKGSPTPSSSASPSTIAQSARIKLKREQTVAVQKFIGAASGDAFSDPHTVALQSAIAGAKDGFSSQLDSHRREWSSIMTKESVDDYALAQYDPSTIDPNIVELQILAITNPFHLLQNTISSNAIA…	Glycoside hydrolase, family 65, central catalytic;Glycoside hydrolase, family 65, N-terminal;
Pt76_003840-T1	7	1	MVIKRSAQAKLKNAEIETKRQERRVVLEPAVLGVVSALGGYEDVLVKDNEEDDDDEIEIEGQEKKPAQYRTERVYKLGDECLGCLKDLKKFWRLDEEDENRTVARILYSSQIVPNDLLPILLSAQIENKKDHRVSLLCADLIAALTWPVDVTRELQEACEIDDEEERRQATNIDFSSLVDGQLSYKREIVRTGAMGPIFRLLLPVIQKPKNERTERDENVISLVLHIIRNLLALRDKPASGAGIEESHLQSDFIQQLSKFGIFDLLIHMSHGSNRFDEFGQWNMIVLDIWDHLFRGVDSEDLIDAETCVGTNEAGETISTVKASDKKLESILLDEEQARKARARKSATRHSRFGTTLSVKTGQRKFNLHSQTAITTPVEVALDARKTQKKKNNRVADEF…	Timeless, N-terminal;
Pt76_003842-T1	3	1	MEARLLDQSREATGGIPILTVYLDDSHSRDIERFEAQGESSGNFGNSVVPTRSTELESQLMESNSICSPIRYRVESNQRSNQHLRGWGNFRAVDALLLYWRVLARRYRIVGETLGITRSRPSPRRLNPRE
Pt76_003846-T1	1	1	MAFRLAPIPPAEEEEEDQEEQQPTQPAHDSFNAALFLFGLLNNVLYVIIIAAALDLVPPDVPTGLILLADITPALLVKIVWPYLLRGAIQYPQRILSCSALSFLGIITIALFSAVPIRLLGIALASLASGLGEMTFLQLSTRYPGRPGLSWFASGTGAAGVAGAALWWLLRHLGLPTALAISSVLPICLSLTYFFLLPPPSQAASPHLDAGYAVVPDTDRPDAPPLKPPEELALPDKLRLARPLLIPYMLPLFAVYFAEYTINTGVAPTLLYPPPKPQAHPVFSLVFKSLRDYYPFWQLTYQIFVFFSRSSMAIFRFPALPRRLIPMPSLLQLLILGTLVLEASSAILTRIVSVDWIYPLVFALISLEGVCGGLAYVSAYYWLGRDGHHLDHEKEFRIA…	Batten's disease protein Cln3;
Pt76_003849-T1	1	1	MELGSAEMLALPTEKPETLLFESFLALTAPITTKHWTAEELGLVLEYPPKNILGTENPAKSFSNWNPTGIFLKDGSTDPLAQPVPGMKKRKYNQLNLPSSNLFSTHTQPSKSCHGGNSNINGFKMASTANKGQISNGLEFGSSFNDENLDFLTASLIPEFEGSSHLAQHTDPIPSNTPVQILNAKTTGQKKSQKRGLLPNCLGSDGRTREPLLKEFSFYFWALLGMPPKDNIHSYGQSSITKCIQEFFSCPTCILNITHQRKLCVISNYKFLIGWAYELHEKLLNSFEIPVHAFKQHQKGFFHWLQNELLFVMEHETNIFLEELNQFILGLGYVPVDGPLGMAREIIIRHLSQTKPKSETAIGPASDLLKIYLDHQKKNRIAKICTNFVGQATATMTYH…
Pt76_003854-T1	80	48	MPTTRFRFKSADRAQRLRRQRNAERDAETLARLRQHELSDRIRQQNSHNQYNPADQPVENAMDYDAPFPAHNDEAVDLADTIGSHEWVDLVEEPLDEIDLAMASERERHRHQARNFNWNALLNQLYPEYMKLKGATQNWAGPNCYNDFHRCTSTYQNKTRRSVDFIGIHGQARQTFTFCECTLDAVKLLQLGYIAASPVQPQTAFSLPLLIFHNHLWNRCHVGALPFMEALNQFLEPRSQRLYAKKGTHVSISCINILPNERTSYNFLVSTNRQDHYGSLSPLQLICFGSKKRQTSFSMFLKCLGKINPTMHAQHVLVPKLLTPLNTLILHVINSALMETFSTVTRPKPAETMNKSVSLQHSDQALWMKHHKKFVPAKLARMISDRCTESHKAADDKRN…	CxC1-like cysteine cluster associated with KDZ transposases;Kyakuja-Dileera-Zisupton transposase;
Pt76_003854-T2	80	48	MSRQDKLAHNACPACFGPETLNSSEYSDLTRNKLIVCLDGNFQHRHQTKASRNDEQVRIPPTFLRPSAVDEASQEICASETLGMTDDQTDRCTESHKAADDKRNESTWKGCDDTGLMGCCCRHDAVLYFANIYKSGEKRHFPMAIIKKLLADIDPDRPVGFLYDIGCSLDKYIRRHGLLPQDQDRIKFGTSVFHAYVHNWTCQLDYHPRFNEGWGLSDGEGLERLWSGLSPLVSPLRYATRTHRLGAISHKAKHHNSRGIKQLGFWLKKKFKMGVQRRRETNRTLSQLLQKPNLHSQDNTQFTVSFFKTQWENQKNFSVNHNTAEEDRKTRLVALYKRQSALQEMRERLQSSPELVATQADVVQLMDSICNNMAIVTAELDELTRSGAFNVPDPEEQRL…	Kyakuja-Dileera-Zisupton transposase;
Pt76_003855-T1	72	42	MTVTITIPPAPSPSHRHHHHPTGTITIPPAPSHPTGTITIPPALLPSPPITSSDTTVADFE
Pt76_003856-T1	65	33	MYPTRPTRFHFPLTSASPVVHWQQRYSPLDPTLVPSFLLLAETPYRPLFRYAVYTLTTIAAVDQFYPINLQKKTKRQRKRRTTSPSKPLSAASPSNLQTASQLASTVRGAPAAGEVENDPIQPPKKKRRCMPPEIVAQFADEPLDRLRKRVEDNAEYERLAAEDKAELDEAYQNYQRAILVIAAKNKLHAKPVMDYLGLEGRLRGPTNFNNFCRYDEVASPIYRNGKFDWPLMKWKDDDFIDAAIQALGAAGEDELLETDGPDRRQFLPRNKFSVSAWSTQVKRDLRQLSHSHQVEGFLVLASRDPDHPFLTTGGSLMSEEFLDITAQDSRQWNSFFRFVNGQQAIKEISGCYPSFPSRNNKRKRTDTTSKETPAGKIGEKQKCIGTKAINIPAVREKL…
Pt76_003858-T1	36	19	MGQATEATKRAVVNPRTTEFEFGGRIGALGVTLLVPFFTYWLNLACTPQTGCLLGHKILDLRTLWNSTKLFSLEACYVYLGWYMYLVLCWLVLPGRWIDGTVLRDGTRLSYKINAFSTLMCTVSLAALVYVRWGDSPFLYAVNHYAELITASLIMSISQAVYCYWCSFQPGRILALGGNSGNVIYDWFIGRELNPRIASFDIKTFNEMRPGLILWALLDFCWVLKQVHEFGKPSNSILLAFIFQFWYVFDAEYNEDIIFTQMDITTDGFGFMLSVGDLTWVPFTYSLQLAYLSFVPLHLSNFELVLVLTVQLVGYGIFRISNEEKNAFRRRSENPKGLKFMETKRGTRLLISGWWGLSRHPNYLGDWIMAWAWCLPTGISTPITYFYAIYFAILLMHRQ…	Sterol biosynthesis ERG24/DHCR-like;
Pt76_003860-T1	2	1	MHQMNYQVLFVLLIASLALCAPLSTQDLTFMDIPETQDLTFMDSSETLVGKTPSIDELHFNQKRSDVDKIVRKVSFCIRAFLQQEKLIWPKYLNLLGMWFLLWASRLLAQATLKAQRISTMSKSFLTPKKSSARLNQIELKDADQKQGPNKLKQDFTKMVRPMTEKPLVPEHISEMVEAPLKRI
Pt76_003861-T1	2	1	MYPINSKLFFGLLLVVAQSRCAPLPSSNSDLPSSKDAVDPRLGVVSPTENSYHYDKRSNAKDVTRKVLSVAAIGTVDVATIIADLLRVQGDLRNIVRKFGISGLTLAADQGQKGLSTGGLTQDLPLGANPFVKNTTADTSSTTLMDLNLVGDKSVKKETGTEAEEEEEAEAASTSSDTFSGGSTKTPETTPGSDGTNSENSEEEKED
Pt76_003862-T1	4	4	MYASNMKLVLGLLYAVTIVLCTPLPSPNPASSSLNSQPEDVTPFPILNAFGRLSKRSKAGDAVQKIRAVVDTGNTGGPKLVADLQKLMKDLEGIITQLKGAGLIPGGKKDQQAQDLKQADALSAAAPNTEAKLAEADPATKLADPAPKLPEITVPSPAVAGATVAVPAAPGSEKPEEE
Pt76_003862-T2	4	4	MKLVLGLLYAVTIVLCTPLPSPNPASSSLNSQPEDVTPFPILNAFGRLSKRSKAGDAVQKIRAVVDTGNTGGPKLVADLQKLMKDLEGIITQLKGAGLIPGGKKDQQAQDLKQADALSAAAPNTEAKLAEADPATKLADPAPKLPEITVPSPAVAGATVAVPAAPGSEKPEEE
Pt76_003864-T1	3	4	MPIYSLPSLRQPESISPQFYFTSQPFIARAQADIDSLLAAWQDAVRALPTHHHHPLPYYHPQSQPSSAQKKLGPFLKFKAIYARLGWIYIHLAVVDPALRRHCFNTLARLLLASLAPQTEPLRQIGSLFALWALWGTQPDAVLGPKLFIIIDPGTSHYLDRFPPAVAEQLDRYFKDAFDEALPQAKPQQQHQSLSTKHRAHLDPNIFGPPPPTIKPSDSVFQVLKNLRDQHAFLIQPAETALVYPALPTNRVALENAAPDEPSTLLDPRPGRAPQKNSDPAQTAQLLAATRAELARWEKAGPLCDPAQLNQLRNSYLATKSFLPHHHHHQQQQSSSSSSPSSPAAAKPDPLARELFAQAIGMTRKVIQKTGPGLDHLLFPNDPRSATAPAESSSSTEDN…
Pt76_003869-T1	1	1	MKVTITLLVALILAISDQGSSAIDGNSGKDPTILFKCSLSGYEQGTCFIGRESDGYDLLPATLTNGLFSCINTIIKNKPAEGYRCCEPGTATASKPKTYHLEDFSPICIGPDARILAASPSRRRYRKLSH
Pt76_003877-T1	2	0	MGKHTSVSIRGILGAITRCPRDPLGGDPTNSRWSDLVRGHHVESSWNPRDFPVDGLPGCNPMSEEAHNVVTLLATVSANEPEHMCTECEVGAEAVDEGPLAHCNAALRCRQGGDDHGTCDALYNPTARARLARILSAGSSSKSKVHPR
Pt76_003878-T1	4	3	MSDNPSRVLCPETQFDEAEHLERPPPVASVAVDYLLWVRNLKESDYPHCKVLTPGRTWTVITPHGRPGNFLREALARGDLKWQAFLSGHARYGPNVLIDRQAEFNAFAEASYDLWPNQCLIKAIMWKPVEPKDKPADASPATRARPGDTNEGAVRPGPALATSTAVQPARGSKGCPAKEAKPLDGTEGVTQPVPALTTSKAVQPATGCKSLLGSPAKKTQPGSASEGQKQPLLTLSAAKAIDVFKASPAKRAHPGDAIDATRPAPVKHIRRAAKPPMEVKDVLPGPRGEGPRADSEIQEIEFLSGPAPARGAGSSPMAPVESLIDPQMPLGPEPENLEAIGMKMFLAQARIKRGDKLTHH
Pt76_003879-T1	4	3	MWAKAIHEQRPGVTLQSPPPSIRYYNRKTKQSAAQGPVSPGPPPPPQMTTSEIVATIVQVCNAMGKQPVSPASVERGGPTGAYRARVSLSPLNPAGPFIDYLHFAGVADLEQTLEKLAAHKIDSYEMFADGYMPVEELKAVGLANGTLAKLRKSVGRYERSLARDRQ
Pt76_003886-T1	3	0	MVRWLVNKQREASGVNAGSKVAMIGLIVVLAIKSFGKIVSYFVGQLCRAVGLHFGALNGLAQSCSELARKFAPFNTGALFLISIKEHYLDGNLIWLCGLVVSIQLASRNSDLLQEANLSERRKR
Pt76_003888-T1	8	1	MASAGFSLSFLRAHTLATLKNVCTTKSRSSAPIIRTYSELSLCPLRMASTRFRLSFLGAHARQVNPAVSLSRTFQQFRKKSEATRTTPDSPELAERNRFLDLHADHKDATQLFGKLLDTAGLEKVREHNNQLASVFHYSDLSEGKQGIVSSLWRHFTEGRKECLDVLKEVLELTDEADGDQVNTLIRRAHFVRFPERDASTLTEDQMLAALDGSTASAGEKLKPADQIQWATDIVRQGFDAEYQRHNLIVAPTLEKLQRFAGQWKRDKYEAPYTLLIGPSMSGKTRLLKELAKHVCVAYICLRPLGSTGQPPRPELATHFFPNVKAGLDLEKHYSYLLAAILNTVSEFFSRPDIRARSLEDRLAAWFDYSFQMDKTPKAEYNANVEKEMKSIQAEGLAP…
Pt76_003890-T1	4	3	MPSTPPNNPNLSGNQPQSTRRESSPIEEGEETDSHDDTVTIQASEPKNAPRKGASAVGAVKNGTSGLNQIASRTGKNVTVNLEQDSKDEHDLVAFKQKAKDKDKDGYDHPRL
Pt76_003892-T1	2	3	MHLGTHIDLMEANGLIKWQGAVKKHPVFGVGRNTVIASDAGFNPYVDAILSRPNSKVIMADPRQTGKDRENERTQSDALVIAYGSNNNQLALERASVRVARNPHADVDAQEGMRITQELYNYHHQLYSGNQESMCIKDPADPARSFGVTADGYKTWAMSIMHGAQGVDQNHLPRTDQFVSEKEVVYSLAVLAAQASNRLSKHKSATKAPEDPPSRAPTHVVVSQS
Pt76_003893-T1	9	5	MPKNFAIESYQRAAKAWEAGAFKDKIIPVEINVKLLDKVTIVSKDEDHINIKFDKVRTLKPVFKNERGTVTAANTFTLNDGASAVVLITAEESQLRGIKKLAKIICKQHHIKFVYSSFKGSRWLKNQYTNLRTTSLCRGGLCANQLPIAPTLGIPMALDKAGLEFKDMTKIKINEAFPVVALASMKILGIKAKKVNVNGGAVALGNPIGSSCC	Thiolase, C-terminal;Thiolase, N-terminal;
Pt76_003894-T1	9	5	MAPIRTPRLRLPARSNRSQKLPEKAVNAPKASGIQKKSRREPSPPPPPPRSSSLGEDSDNDDGGDPKKIDSSPLDSDQGRAASNCINPNEPADLALDPEIERLDEQFHKENPARQPAQHPPAKTTNESAATTGTEIESLADFVTKFGEVTKQLDPKHFEAAVAILKVCIYASFLICG
Pt76_003895-T1	9	5	MRMRAPRTVAQAGRRMSQMKIREPLRRFCWIDLLFLVSWTIKHAGILLAKDFLQLRINQILKADFVIDIQPREEWQFLKSCGCSHSVQVILMIVSFSILAEVAINFPNEASPRRDNERLKIRPPDTNHTSKPSDRLCSEIWNGKKQPPNFSVFGFKSRVVLVVQVVWSSLWKGLE
Pt76_003896-T1	2	2	MAFGHKRGGTKVSGAKLKPAIPPPVPSNGSNTAKGNSKKGKGKEMGPVPREVEEEEDQYDRTFMESLRRDKPPLTGCIVCLSGISEPVRSQAIAYAEKLGAKIEKALTMDVTHLICDKPGSDKYNVIDHFVCIVLKKALTTAGYLHGRVAIKHSIRVMLPLWLETLYSSFTEGEDIDLNDITQRYTMRPLHSLKLAITGRASSSSRTPFIKLAEDNGATVSIDLEKDCSHLIVLSSVPPNEIDPTIFEMEKVQAARKAQTIKVVWQEWLEDIEQRQGFLPESPYLVKEDVPRPGRLVLFDSESANATIDQKELVRAMQADKFETAVTLKNMNTGSQNAIMASIIAQQDLPIRRHPSNLSFKSADTERHRRNMEEELPHIFLHKTTLSDQPPPCSHGSAN…	BRCT domain;
Pt76_003896-T2	2	2	MLPLWLETLYSSFTEGEDIDLNDITQRYTMRPLHSLKLAITGRASSSSRTPFIKLAEDNGATVSIDLEKDCSHLIVLSSVPPNEIDPTIFEMEKVQAARKAQTIKVVWQEWLEDIEQRQGFLPESPYLVKEDVPRPGRLVLFDSESANATIDQKELVRAMQADKFETAVTLKNMNTGSQNAIMASIIAQQDLPIRRHPSNLSFKSADTERHRRNMEEELPHIFLHKTTLSDQPPPCSHGSANNSTVSHSLLKDMSKESGPASIVKKLRCAKSEKFGNSASSRDQTEATHRIVPGLFRGLKISSIGCMPLHQRKIASTVTQCGGQITETHSTADYTVVPLLNPPVIPPGCNPVGHHWVEQSLFERKIINPDKHWSGRPVRLDSFPNPEQYSFSSCGFTGV…	BRCT domain;
Pt76_003897-T1	9	1	MVRSSSRRLSGQSTRASTPVNARQSVRQEEQRNSESIPLCQPTPSQKFRPRKRVSSTSSIARKQGSTSALIPQKSQRKSKKSAIDDSKPNETLPLLDLARDSDEDNSKVTKRTKKNRAANLTEFDDINIYFELPTYGEGETSGEKLYYRCKWCDRIYKKGGRTRSNLYKHCDGDSGRNPCPSRNEAIKNGANLPITIKEKIANQPVPCCHGCRGY
Pt76_003901-T1	4	3	MFGGGRRSAANDYIDREDTKHFPTRPVDRDKAEAELTLNIKKATSPEESAPKQKHVRKCIVYTWDYHSSTSIWTGLRVQPILSDEVQTFKALIMVHKVLQEGHPVTLREGHQQAGWLETCARTIGHDGMRGYGALIRAYVSTILAKLRFHRQHAEFNGLFEYEEYTSLKNIDDPNEGYETINDLMNLQDQIDSFQKLIFAHFRGSTNNECRISALVPQVKESYGIYRFITSMLRAMHRRTDAMDALQPLRERFNAQHQNLRRFYYECSNLKYLTGLINVPKLPQEPPNLTNSGEAPELPRRPAKTPDIKAPPPKPETPAPDIAEQARMLKEYEEKQALLQAERDAEARRQLELQAKQQRDFEEMQRMQAERERMAQDDLMRQQMAGMAAGRVAELEREI…	AP180 N-terminal homology (ANTH) domain;I/LWEQ domain;
Pt76_003902-T1	4	2	MDFLSGLIRQCFLPNATPDSVELALIRLYLITAATLILTLTILRRTTTTTTTTTTTTTNSQTTLIDIYIDFNHYHSRHHHHPISFFLAKLSAIITQHQHQQKQKQKLVFWCYINTQRSQLSPWISQLEELQAEHSPHRFVHLIDTSHSHERANPKPLLNDLLKIINISPPHRLYLLSTPDPDLCTAGLQLLQLHPHSPILAYVPPFGSPLPDSAVAADLLFRWDQDDCLQPVDPTPLHPRQPAPLLEEFKPLILLFNAHAQAALPLGLVKDYLKPWVANPSTPNSADDEDDRVADQKMAEYIDAAVAHRLISLSTSTPIEDEHDGTAESVTMVALLGGSPRDERSPERACGDEDSLTTTGSERETKPASPRALPASHQPLVGVVDAQPCSQTLIKHKHP…
Pt76_003903-T1	3	0	MIYSRLFQCLVLVILSVTTIPQALADPNPQGGAPQPKPAPQPQPKPSPQPKPGPQPKPAPKDNGKPCAKDAVPVCIISLDSPLAGVETHHEVQPQPNKEMKCDGSNRNPKTPATDFRACCGKTAIPEARKKKTNKKWRDLCAAPGDPIPNFQARTPTSLKPAPKPKGK
Pt76_003907-T1	1	0	MSNSIYSALTKSNPIFNHHSGSSGHSPGSARNRKYFIILSISFCFIVYKFHSMNSQNTQADVDGTVPSQLHRAEKTTATKAHQANRFGYPGNNRQSSKSGDHQSSNQSTRKWTFWQLPSSSTWFSKYQSLAADLTHSLKGDSPAHWQSPTPPLPSDSPLYLRLQDWKSAPIPEPALWVQFNLQTCPDDRVGKNANYDLLKRAHLMWATMNSTHVRNKREEMIQSLEEFERLGLMNEDHYGQGRGIVFTAGNVDTYSRVFLTVRMLREHMKCQLPVEVFSFPSEKPDQDTREAMEKLHVKFLTVEWAEKDVHRNKNFHIKASALVACSFREPLYLDSDNLPAVLEPGTLESLWESKGYKKLGALFWPDYWKTHADVPVWLLIGTQCRDEWEQEAGQMLID…	Alpha-mannosyltransferase;
Pt76_003913-T1	3	2	MLTYHPATHSQRSKQSNGGPGLRLADGRATRDRLRRPSGTAPLASSSALNSLLDPSIPLAKKRSRSRKSCKINNSKSVASFSSFPPDLLTCIYARPQNREFRIMKLLIHPNVVNLRAYFYSSGDKIIHKEILDLKPDESIRSITTDPVDQTYWLYSEQSIFELVVKNEGRDIWKVYLARKDCEKALSHVDMAIDRDKILVSQADHYLQTGKHISAAQIYAQCSKPFEEVVLGFIDRGERDVLRYYLISRLEQLKRQDLTQRMMLATWLTEIYLAKINELEALVGADPSAADQTANIVVEQQLIKDELQQFLRTYKSESLTFSPGRRGAKRNEVFLNLVIEDVPETVYRASRHYSKLKQVMPILNIKLYVYQLLQSLAYIHSLGICHRDIKPQNLLLNPS…	Pep3/Vps18/deep orange;Protein kinase domain;
Pt76_003918-T1	1	1	MASHTKSEDDSKAKLEPGMEEPCGDDPLRALGPSPPFHHLCRVLDELSSPKKPTELSKLRQKCLAALFQNWRKICGNDLYPCIRLLIPQCDRGRPMYSLKEFRLGRLYCGALGLDKKTSSVAKRLLNWKSEQTDENNKESSVGDFTKVLYTEIDNRSTVDKTLLSIDDINNQLDSLAATTSEAKRLEIVKVWLEHITPKDHMWLIRIILQDLRVGLTELNVLRSFHPDALDLFNICTDLKTVCQTLHSPKIPLKDREAGLKTFKVFKPMLSKRSTKDLPDIVKLMLSGKHNEFLIEEKMDGERIQLHKSGEQYQYWSRKGTDYTALYGANPTSGCLTRYIHGAFKPGVDDVILDGEMLVWDPKKERILPFGSLKSLKSSSTDPLQPRALFKVFDILYLK…	DNA ligase, ATP-dependent, central;DNA ligase, ATP-dependent, C-terminal;DNA ligase, ATP-dependent, N-terminal;
Pt76_003921-T1	3	0	MPNSNSTLALLAQLISFALFQSQSSSTPSRPTGISTIFSNIKIPSTNTSLLTNTSLTANTFLSTDTSSDFRDPCARLPLTPDLWHSLNLDDYLRNFPGGKNLSLEFFAEEVGATNFECGIGKMCNANQICLPVRGRDWYILTAAQNWNSFNNQIYQATAFALDIIQGLASSIVNDYAPHQPDIIMIAGTFMGDVAGLFGAIPGFVFPSMIAFFGGKIWPFIQGGSGFATGLWWTYHNVYAKLPSDEFSKTMDVSYLLSNAQAETQAKLSDATKKVLENGISTDEGIYGVLKGGAFLNNHFSATERSEDEIRSAISAVARARLIAAIWKATNYFIIRGHKPCTQDGTNGALPGDDVFSCCNADGMMMNIVQSFKGKLLEHFPSAKLLSAKYNLTTQYFVE…
Pt76_003922-T1	3	0	MQFFFGHFFIYVVHVAFYLENFGASARTTTISDSDPSSSQIQFNGQYPPTNPSCKPLPMTKNTWNQLKLNDHLKKFPGGDKMSLIQYATKLNMTNFVCGVGGACNAGQPCYPLETPDWYILFAVQQWNSYMNVYYEAVSYGIAIVQSSMNALIASLFPASDTSAIRNIKANLGVQAAFSQVTGTIMIDFMLAIGSSSGPWFALFDFLNFIMVAGQGVAAFAIKEPPAPLQDGFFQWSNTAYYLSKYEEVIHKQIAEEGKKRIAAGISTDQGIYGVVKDGNFIEPANFASLPELQERIRLLASALGLNMLLHSINAFITVGSDPCNDKGKNGAWPEGTRLSWCDKPDGTMHNIVIAKDGKTHNDINSASLINSYFGISTELIINSSIKCQNMNKGWNYVP…
Pt76_003926-T1	2	0	MRLSCLAWNSVTRATIENCWKHTGITSKSDEVNSTNNKNTDVSMNLAQTELETKATRLEALRIVNKTNQMLISELLNPIGETQEYGLLSPDEVFQLHQESNSNDIEVLEDEPPPVPKPTIKEM
[truncated: 6,621 more rows]

## Sheet: BC_haplotype summary
Protein	Missense SNPs	Silent SNPs	Sequence	PFAM domain
[truncated: 7,858 more rows]

## Sheet: CD_haplotype summary
Protein	Missense SNPs	Silent SNPs	Sequence	PFAM domain
[truncated: 7,384 more rows]

## Sheet: Isolate Information
isolate	source	country	origin	year	lat,long
20QLD87	this study	Australia	Australia 3	2020	-28.2028340701396, 152.0085965860386
[truncated: 153 more rows]

## Sheet: kmer identity
Isolate	bW2	bE2	bW3	bE3	bW4	bE4	bW5	bE5	b2 average	b3 average	b4 average	b5 average
[truncated: 154 more rows]

[truncated: 13 more sheets: chrs_Pt76 STE32 coverage, chrs_Pt76 STE32 SNP stats, chrs_Pt76 STE33 coverage, chrs_Pt76 STE33 SNP stats, b2 (A) coverage, b2 (A) SNPs, b3 (B) coverage, b3 (B)  SNPs, b4 (C) coverage, b4 (C) SNPs, b5 (D) coverage, b5 (D) SNPs, kmer containment]
